# Supplementary material for: Magnetically tightened form-stable phase change materials with modular assembly and geometric conformality features
Source: Nat Commun. 2022 Mar 16;13:1397. doi: 10.1038/s41467-022-29090-1 (PMC8927617; doi:10.1038/s41467-022-29090-1)
Supplement: Supplementary file 11 — Source Data [file 41467_2022_29090_MOESM11_ESM.zip]

Archive with 8 entries (7 files):
- Source Data/
- Source Data/Figure 2.xlsx
- Source Data/Figure 3.xlsx
- Source Data/Figure 4.xlsx
- Source Data/Figure 5.xlsx
- Source Data/Figure 6.xlsx
- Source Data/Figure S7.xlsx
- Source Data/Figure S4.xlsx
