# Supplementary material for: Magnetically tightened form-stable phase change materials with modular assembly and geometric conformality features
Source: Nat Commun. 2022 Mar 16;13:1397. doi: 10.1038/s41467-022-29090-1 (PMC8927617; doi:10.1038/s41467-022-29090-1)
Supplement: Supplementary file 11 — Source Data [file 41467_2022_29090_MOESM11_ESM.zip › Source Data/Figure 2.xlsx]

## Sheet: 2c
0.1584		0.1912		0.2331				19.12%-day1	20°C		30°C		40°C		50°C			19.12%-day30	20°C		30°C		40°C		50°C
H/kOe	M/emu/g	H/kOe	M/emu/g	H/kOe	M/emu/g				H/kOe	M/emu/g	H/kOe	M/emu/g	H/kOe	M/emu/g	H/kOe	M/emu/g			H/kOe	M/emu/g	H/kOe	M/emu/g	H/kOe	M/emu/g	H/kOe	M/emu/g
29.9986	50.2247	29.9536	54.6414	29.956	58.7244				29.9536	54.6414	29.9743	54.4424	29.9379	54.1962	29.9694	54.0474			29.9706	54.5649	29.979	54.3694	29.9905	54.1399	29.9894	54.0293
29.7808	50.1598	29.7074	54.5374	29.7365	58.621				29.7074	54.5374	29.7299	54.3445	29.7053	54.0893	29.7596	53.9491			29.7922	54.4944	29.7775	54.2969	29.7705	54.0645	29.7829	53.9509
29.5809	50.092	29.5013	54.4686	29.5333	58.5412				29.5013	54.4686	29.544	54.2766	29.5031	54.0138	29.5409	53.9004			29.5911	54.4251	29.5762	54.2197	29.5734	53.9987	29.5795	53.8837
29.3881	50.0303	29.3078	54.3849	29.3316	58.4689				29.3078	54.3849	29.3454	54.2027	29.3093	53.9476	29.3438	53.8253			29.3954	54.3515	29.3744	54.1404	29.3823	53.9221	29.3885	53.8116
29.1858	49.9673	29.0979	54.3194	29.1347	58.3915				29.0979	54.3194	29.1481	54.133	29.1174	53.8844	29.1482	53.7565			29.1896	54.2721	29.1766	54.067	29.1733	53.8586	29.1946	53.7293
28.981	49.8963	28.9815	54.2906	28.9274	58.3146				28.9815	54.2906	28.9398	54.0639	28.9179	53.81	28.9535	53.6696			28.9876	54.2077	28.9734	54.0004	28.9744	53.7833	28.9882	53.671
28.7858	49.839	28.6928	54.1773	28.732	58.2435				28.6928	54.1773	28.7431	53.9927	28.7156	53.7362	28.7447	53.6055			28.7958	54.1331	28.7721	53.9304	28.7802	53.7129	28.7876	53.5894
28.5892	49.7655	28.518	54.1012	28.5424	58.1538				28.518	54.1012	28.5454	53.9132	28.5258	53.6675	28.5611	53.54			28.5523	54.0494	28.5739	53.8654	28.5818	53.6392	28.5898	53.5176
28.3918	49.6991	28.3066	54.0334	28.3517	58.0904				28.3066	54.0334	28.3496	53.8438	28.3124	53.5909	28.3544	53.4721			28.3984	53.9935	28.378	53.7815	28.3729	53.5675	28.3955	53.4475
28.1982	49.6355	28.1134	53.9584	28.1309	58.001				28.1134	53.9584	28.1541	53.7683	28.1267	53.5247	28.1476	53.383			28.1493	53.9017	28.1784	53.7119	28.1817	53.4897	28.1523	53.3559
27.9918	49.5707	27.9147	53.8861	27.9386	57.9226				27.9147	53.8861	27.9517	53.6948	27.9117	53.4481	27.9446	53.316			27.9984	53.8507	27.9848	53.6391	27.9779	53.4235	27.9969	53.3006
27.7916	49.5025	27.7119	53.8167	27.7391	57.8455				27.7119	53.8167	27.7517	53.6218	27.7219	53.371	27.7578	53.2434			27.755	53.755	27.7819	53.5694	27.7754	53.3523	27.7928	53.2214
27.5956	49.4376	27.5108	53.7377	27.5468	57.7676				27.5108	53.7377	27.5366	53.5542	27.5198	53.2966	27.5619	53.16			27.5509	53.6846	27.5774	53.4856	27.5856	53.2678	27.594	53.1516
27.3969	49.3775	27.302	53.6668	27.3379	57.6981				27.302	53.6668	27.3462	53.4782	27.3182	53.2169	27.3571	53.0969			27.3533	53.6082	27.3852	53.4166	27.3825	53.1953	27.3976	53.0855
27.1497	49.2894	27.1095	53.5798	27.1416	57.6088				27.1095	53.5798	27.1598	53.4053	27.1168	53.1554	27.1603	53.025			27.1979	53.5503	27.1889	53.3498	27.1848	53.1257	27.1527	52.9859
26.9507	49.2144	26.9134	53.5163	26.9461	57.5272				26.9134	53.5163	26.9516	53.3291	26.9272	53.0731	26.9581	52.9522			26.9589	53.4637	26.9848	53.2681	26.9842	53.0451	26.9508	52.9098
26.7505	49.1527	26.6991	53.4337	26.739	57.4514				26.6991	53.4337	26.7413	53.2482	26.6985	52.9937	26.768	52.868			26.7999	53.4135	26.7847	53.1965	26.7842	52.9719	26.7984	52.8534
26.5493	49.0872	26.5108	53.3643	26.5415	57.3637				26.5108	53.3643	26.5574	53.172	26.5222	52.9281	26.5694	52.7894			26.5605	53.3184	26.5895	53.1214	26.5845	52.9018	26.5972	52.7842
26.3997	49.0256	26.298	53.2918	26.3452	57.2947				26.298	53.2918	26.3654	53.1077	26.3263	52.8511	26.3671	52.7157			26.3632	53.2409	26.3881	53.0477	26.3984	52.8278	26.3538	52.6815
26.1534	48.9361	26.1996	53.2492	26.1537	57.2066				26.1996	53.2492	26.1584	53.0255	26.1243	52.7666	26.1528	52.644			26.1592	53.1695	26.1806	52.9709	26.1869	52.751	26.1991	52.6353
25.9578	48.881	25.9121	53.1367	25.9521	57.1264				25.9121	53.1367	25.9607	52.9598	25.922	52.6999	25.9672	52.5624			25.9616	53.0847	25.9868	52.9004	25.9942	52.6712	25.9551	52.5419
25.7528	48.8052	25.7181	53.0565	25.7373	57.0434				25.7181	53.0565	25.7571	52.8729	25.7527	52.6292	25.7711	52.4875			25.7612	53.0088	25.7863	52.8223	25.7845	52.5991	25.7602	52.4543
25.553	48.7311	25.523	52.9862	25.5294	56.9585				25.523	52.9862	25.5516	52.8052	25.5265	52.5464	25.5577	52.4116			25.5712	52.9323	25.5923	52.7476	25.587	52.5238	25.5597	52.3775
25.3561	48.6664	25.3263	52.917	25.3519	56.8793				25.3263	52.917	25.3629	52.7234	25.3348	52.467	25.3625	52.3402			25.3626	52.8598	25.3914	52.6702	25.3984	52.4464	25.3625	52.3034
25.1633	48.5963	25.1296	52.8325	25.1511	56.7963				25.1296	52.8325	25.173	52.645	25.1326	52.3826	25.1683	52.2527			25.1633	52.7914	25.1933	52.5908	25.192	52.3662	25.1574	52.2248
24.9578	48.5279	24.917	52.7573	24.9496	56.7137				24.917	52.7573	24.9595	52.5696	24.9351	52.3166	24.9847	52.1781			24.9714	52.7097	24.9913	52.5119	24.9954	52.2923	24.9609	52.1469
24.7608	48.4549	24.7261	52.6764	24.7525	56.6268				24.7261	52.6764	24.7675	52.4914	24.7455	52.2332	24.7764	52.1077			24.7676	52.6241	24.793	52.44	24.7919	52.2114	24.7621	52.0729
24.5623	48.3755	24.5236	52.5999	24.5496	56.5486				24.5236	52.5999	24.5638	52.4014	24.5355	52.1492	24.5723	52.0251			24.5718	52.5524	24.5962	52.3516	24.596	52.1307	24.5762	51.9948
24.3651	48.3085	24.3317	52.5196	24.35	56.4691				24.3317	52.5196	24.3782	52.3296	24.3427	52.0771	24.3703	51.9431			24.371	52.4792	24.3929	52.2827	24.351	52.0234	24.3678	51.9181
24.1607	48.2292	24.1281	52.4484	24.1505	56.3732				24.1281	52.4484	24.1743	52.2504	24.1364	52.0076	24.1825	51.8581			24.1701	52.4046	24.1915	52.2017	24.1459	51.9529	24.1686	51.8345
23.9658	48.1598	23.931	52.3624	23.9506	56.2966				23.931	52.3624	23.9713	52.1783	23.9437	51.9195	23.9761	51.7942			23.9726	52.3252	23.9915	52.1157	23.9526	51.8673	23.9708	51.7618
23.7634	48.0915	23.7279	52.2863	23.7583	56.2145				23.7279	52.2863	23.773	52.0936	23.7466	51.8425	23.7966	51.7			23.7787	52.2446	23.7555	52.02	23.7932	51.8103	23.7721	51.6769
23.569	48.0163	23.5377	52.2095	23.5512	56.1254				23.5377	52.2095	23.5771	52.0149	23.5479	51.7669	23.5739	51.624			23.5786	52.1625	23.5999	51.961	23.598	51.7311	23.5686	51.589
23.3684	47.9399	23.3253	52.1306	23.3489	56.0417				23.3253	52.1306	23.3658	51.9307	23.3491	51.6912	23.3823	51.5483			23.377	52.0779	23.3493	51.87	23.3999	51.6477	23.368	51.5162
23.1718	47.864	23.1432	52.0362	23.1596	55.9502				23.1432	52.0362	23.1671	51.8471	23.1383	51.5871	23.1868	51.4727			23.1775	52.0068	23.1559	51.7783	23.1988	51.5729	23.173	51.4291
22.9696	47.7929	22.9409	51.9644	22.968	55.8633				22.9409	51.9644	22.9667	51.7717	22.9476	51.5259	22.978	51.3783			22.9728	51.9109	22.9551	51.6976	22.9978	51.4874	22.9774	51.3561
22.7705	47.7189	22.7262	51.8752	22.7601	55.7812				22.7262	51.8752	22.7652	51.6846	22.7449	51.4276	22.7845	51.3109			22.7759	51.8472	22.7597	51.6237	22.7522	51.3937	22.7714	51.2721
22.5744	47.6479	22.5403	51.8052	22.557	55.6921				22.5403	51.8052	22.5745	51.6089	22.5493	51.3447	22.5933	51.2164			22.5758	51.7569	22.5559	51.5417	22.5602	51.3011	22.5781	51.1877
22.3738	47.5708	22.3411	51.7125	22.3611	55.6024				22.3411	51.7125	22.3845	51.5217	22.3446	51.273	22.3786	51.1395			22.3771	51.6835	22.3531	51.4616	22.3544	51.2214	22.3794	51.1047
22.1728	47.4961	22.1393	51.6316	22.16	55.52				22.1393	51.6316	22.1751	51.45	22.1412	51.1859	22.1755	51.0579			22.1794	51.595	22.1578	51.3693	22.1503	51.1471	22.1825	51.0246
21.9769	47.4229	21.9217	51.5504	21.9691	55.431				21.9217	51.5504	21.9755	51.3566	21.9487	51.1032	21.9847	50.965			21.9836	51.5083	21.9593	51.2924	21.958	51.0622	21.9828	50.9307
21.7781	47.3409	21.7373	51.4701	21.772	55.3387				21.7373	51.4701	21.7699	51.273	21.7451	51.0174	21.7889	50.8843			21.7777	51.4365	21.7645	51.2096	21.7611	50.9637	21.7807	50.8612
21.5767	47.2697	21.5449	51.3813	21.5629	55.243				21.5449	51.3813	21.5696	51.1939	21.5549	50.9352	21.5804	50.8033			21.5779	51.3475	21.5582	51.127	21.5619	50.8846	21.5867	50.7668
21.3786	47.1847	21.3246	51.3028	21.3582	55.1514				21.3246	51.3028	21.3828	51.1071	21.3512	50.8491	21.3961	50.7099			21.3784	51.2673	21.3607	51.0465	21.3584	50.8111	21.3878	50.6805
21.1779	47.1082	21.148	51.2145	21.1711	55.0633				21.148	51.2145	21.1873	51.0302	21.162	50.7675	21.1938	50.6284			21.1872	51.1803	21.1639	50.9498	21.1619	50.726	21.1901	50.5978
20.9764	47.037	20.9304	51.1312	20.9675	54.9755				20.9304	51.1312	20.9841	50.9397	20.9686	50.6742	20.9855	50.5539			20.9888	51.1001	20.9662	50.8802	20.9613	50.6354	20.9821	50.5212
20.7776	46.9622	20.7561	51.0525	20.7745	54.8851				20.7561	51.0525	20.7903	50.8569	20.7503	50.5983	20.7924	50.4656			20.785	51.0113	20.767	50.789	20.7613	50.5497	20.7849	50.4235
20.5779	46.8722	20.5477	50.9652	20.5756	54.7915				20.5477	50.9652	20.5839	50.7701	20.5576	50.5133	20.5884	50.3793			20.5912	50.93	20.5712	50.7028	20.557	50.4643	20.5856	50.3485
20.384	46.8025	20.3397	50.8853	20.3716	54.6978				20.3397	50.8853	20.3827	50.6803	20.3546	50.4328	20.3944	50.2887			20.3974	50.8443	20.3667	50.6159	20.3993	50.4079	20.3796	50.2615
20.1753	46.7159	20.1398	50.7868	20.1691	54.6102				20.1398	50.7868	20.1883	50.5954	20.1577	50.3458	20.1833	50.2069			20.1865	50.7609	20.1683	50.5331	20.1702	50.285	20.1887	50.1701
19.9869	46.6437	19.9406	50.7032	19.9768	54.5189				19.9406	50.7032	19.9928	50.507	19.9561	50.2504	19.9045	50.0721			19.9935	50.6703	19.9676	50.4401	19.968	50.2059	19.9844	50.0795
19.7853	46.5631	19.7452	50.6252	19.7819	54.4233				19.7452	50.6252	19.7894	50.4191	19.7714	50.1647	19.7055	49.9912			19.7947	50.5786	19.7657	50.3548	19.7675	50.1105	19.7903	49.9954
19.5869	46.4753	19.5428	50.5311	19.5667	54.3314				19.5428	50.5311	19.5921	50.3405	19.565	50.0698	19.5935	49.9404			19.5979	50.5033	19.5768	50.2763	19.5649	50.0338	19.5909	49.9068
19.3909	46.3971	19.3548	50.4436	19.3724	54.2351				19.3548	50.4436	19.3967	50.2486	19.3584	49.9767	19.2989	49.8044			19.3986	50.4103	19.3728	50.1887	19.3646	49.943	19.3949	49.8154
19.186	46.3164	19.1412	50.3552	19.164	54.1487				19.1412	50.3552	19.1822	50.1564	19.1779	49.893	19.1051	49.716			19.1988	50.3152	19.1805	50.0952	19.1702	49.8516	19.1953	49.7272
18.9898	46.238	18.9508	50.2631	18.9851	54.0498				18.9508	50.2631	18.9021	50.0273	18.9734	49.8043	18.9102	49.6292			18.9987	50.2361	18.9811	50.0096	18.9715	49.7707	18.9931	49.6443
18.7943	46.1606	18.7497	50.1843	18.786	53.9496				18.7497	50.1843	18.6855	49.9405	18.77	49.7197	18.7136	49.5409			18.7942	50.146	18.7808	49.9263	18.7719	49.6684	18.7945	49.5453
18.5899	46.0704	18.5449	50.0891	18.5764	53.8524				18.5449	50.0891	18.5811	49.8867	18.5671	49.6218	18.5077	49.4519			18.549	50.0436	18.5807	49.8301	18.5708	49.5779	18.5973	49.4588
18.3984	45.9941	18.3474	49.9984	18.3925	53.7539				18.3474	49.9984	18.2952	49.7588	18.3649	49.5369	18.2993	49.3592			18.3994	49.965	18.3789	49.7362	18.3668	49.4888	18.3976	49.3679
18.1964	45.9063	18.1579	49.9062	18.1723	53.6694				18.1579	49.9062	18.1904	49.7099	18.1614	49.4509	18.1097	49.2601			18.1488	49.8554	18.1783	49.6456	18.1758	49.397	18.1988	49.2882
17.9949	45.8237	17.9564	49.8159	17.9907	53.5682				17.9564	49.8159	17.983	49.6222	17.9618	49.3526	17.9038	49.1686			17.9575	49.763	17.9832	49.553	17.9771	49.3159	17.9551	49.1607
17.7977	45.7478	17.7527	49.7263	17.796	53.471				17.7527	49.7263	17.7994	49.5258	17.7762	49.2646	17.7199	49.0836			17.7684	49.6785	17.782	49.4664	17.7691	49.2141	17.7523	49.0783
17.5959	45.6546	17.5543	49.6271	17.5875	53.3702				17.5543	49.6271	17.511	49.3919	17.5669	49.1735	17.4987	48.9888			17.5965	49.6112	17.5858	49.3738	17.5771	49.1268	17.5995	48.996
17.3985	45.5732	17.3576	49.5375	17.392	53.2708				17.3576	49.5375	17.303	49.3034	17.3572	49.0809	17.3152	48.8964			17.3586	49.5009	17.3837	49.2785	17.3709	49.0321	17.3509	48.8828
17.1508	45.4742	17.1613	49.4503	17.1932	53.1803				17.1613	49.4503	17.1927	49.2537	17.1684	48.9896	17.1203	48.8092			17.1512	49.3962	17.1877	49.1871	17.1754	48.9372	17.1598	48.789
16.9517	45.3832	16.955	49.3512	16.9997	53.0806				16.955	49.3512	16.9964	49.1555	16.9765	48.8991	16.9188	48.706			16.9601	49.3106	16.9887	49.102	16.9802	48.8457	16.9607	48.7022
16.7516	45.2932	16.7638	49.2639	16.6931	52.9252				16.7638	49.2639	16.7122	49.0175	16.7725	48.8035	16.703	48.6204			16.7675	49.2091	16.7863	49.0066	16.786	48.7454	16.7661	48.605
16.5484	45.215	16.5551	49.1595	16.5083	52.8221				16.5551	49.1595	16.5125	48.9189	16.5754	48.6996	16.5118	48.5234			16.5678	49.1201	16.5839	48.9058	16.5833	48.6528	16.567	48.5095
16.3615	45.1261	16.3527	49.0804	16.3964	52.7744				16.3527	49.0804	16.3005	48.8286	16.3774	48.6072	16.317	48.4219			16.3636	49.0322	16.3887	48.8074	16.3836	48.5609	16.3676	48.413
16.1548	45.0357	16.1539	48.9757	16.0987	52.6254				16.1539	48.9757	16.119	48.7298	16.1742	48.5048	16.1203	48.3148			16.1658	48.9384	16.1955	48.7164	16.1805	48.4598	16.1641	48.3162
15.9607	44.9474	15.9701	48.879	15.9932	52.5671				15.9701	48.879	15.9139	48.6382	15.9857	48.4148	15.9172	48.2179			15.9634	48.841	15.9889	48.6218	15.9798	48.3755	15.9653	48.2208
15.7523	44.8642	15.7804	48.7825	15.7973	52.4633				15.7804	48.7825	15.7156	48.5408	15.7828	48.3115	15.7088	48.1301			15.7719	48.7362	15.7833	48.5287	15.788	48.2775	15.7671	48.1224
15.5572	44.7764	15.565	48.683	15.5933	52.356				15.565	48.683	15.5156	48.4454	15.5861	48.2216	15.5132	48.0399			15.5739	48.6466	15.5916	48.4271	15.5833	48.1789	15.5709	48.0241
15.3677	44.6886	15.3791	48.5931	15.2995	52.2124				15.3791	48.5931	15.3214	48.3451	15.3721	48.1241	15.3107	47.9322			15.368	48.546	15.3933	48.3368	15.389	48.0752	15.3752	47.9196
15.1683	44.5903	15.1703	48.4903	15.1138	52.1032				15.1703	48.4903	15.1229	48.2533	15.1911	48.0268	15.1242	47.8282			15.172	48.4526	15.1488	48.2106	15.1885	47.9781	15.1691	47.8295
14.9689	44.4991	14.9551	48.3988	14.9023	51.994				14.9551	48.3988	14.9064	48.1487	14.999	47.9336	14.9182	47.7313			14.9706	48.3632	14.9933	48.1319	14.9894	47.8881	14.9669	47.7255
14.7625	44.417	14.7651	48.3008	14.7041	51.8898				14.7651	48.3008	14.7154	48.047	14.7946	47.8278	14.7414	47.6366			14.7782	48.265	14.7949	48.0343	14.7953	47.7865	14.7752	47.6246
14.5686	44.3203	14.576	48.1966	14.5932	51.8314				14.576	48.1966	14.5175	47.9464	14.5987	47.7232	14.5327	47.5311			14.5762	48.1586	14.5881	47.939	14.5903	47.6875	14.5775	47.5319
14.365	44.2361	14.3777	48.092	14.3085	51.6762				14.3777	48.092	14.3208	47.8428	14.3928	47.6126	14.3304	47.4333			14.3773	48.0576	14.3993	47.8399	14.3939	47.5822	14.3745	47.4221
14.1693	44.1422	14.1682	47.9966	14.1049	51.5673				14.1682	47.9966	14.118	47.7443	14.1928	47.5131	14.1248	47.3296			14.1811	47.9569	14.1986	47.7367	14.1887	47.4716	14.1787	47.3295
13.9689	44.0483	13.9779	47.892	13.905	51.456				13.9779	47.892	13.9117	47.6428	13.9877	47.4142	13.9338	47.2244			13.9868	47.8561	13.9499	47.6116	13.9951	47.3723	13.9691	47.2225
13.7623	43.9461	13.7751	47.794	13.707	51.3524				13.7751	47.794	13.718	47.546	13.7905	47.3092	13.7317	47.1219			13.7806	47.7497	13.7529	47.5115	13.7982	47.2686	13.7797	47.1211
13.5714	43.8578	13.5662	47.694	13.5201	51.2439				13.5662	47.694	13.5084	47.435	13.5865	47.2082	13.524	47.0162			13.5821	47.6498	13.5523	47.4032	13.5965	47.1688	13.5847	47.0096
13.3745	43.7681	13.371	47.5893	13.3034	51.1268				13.371	47.5893	13.3109	47.3333	13.3841	47.1055	13.3365	46.9175			13.3841	47.5467	13.3518	47.3034	13.3951	47.0675	13.3794	46.9099
13.1756	43.6677	13.1759	47.4865	13.1087	51.0111				13.1759	47.4865	13.1334	47.2304	13.191	47.0042	13.1269	46.8116			13.1858	47.4541	13.1563	47.196	13.195	46.9663	13.1781	46.8087
12.9708	43.5745	12.9775	47.3891	12.9196	50.9006				12.9775	47.3891	12.913	47.1313	12.9878	46.8943	12.9347	46.6988			12.9877	47.34	12.9591	47.0931	12.952	46.8371	12.9738	46.6962
12.7728	43.4739	12.7744	47.2765	12.7228	50.7909				12.7744	47.2765	12.7174	47.0264	12.6899	46.7341	12.7431	46.5969			12.7952	47.2478	12.7566	46.9862	12.7529	46.7206	12.7795	46.5868
12.5807	43.3826	12.5821	47.1748	12.5129	50.6789				12.5821	47.1748	12.508	46.9157	12.5848	46.6805	12.534	46.4876			12.5892	47.1397	12.5621	46.8807	12.5553	46.6226	12.5793	46.4839
12.3845	43.2828	12.3666	47.0578	12.3089	50.566				12.3666	47.0578	12.3287	46.8043	12.382	46.5753	12.3248	46.3783			12.388	47.0262	12.3582	46.7785	12.3991	46.5421	12.3841	46.3787
12.1783	43.179	12.1881	46.9572	12.1265	50.4538				12.1881	46.9572	12.128	46.6992	12.1924	46.4685	12.14	46.2794			12.1903	46.9244	12.2	46.6981	12.1503	46.405	12.1811	46.2674
11.9759	43.0779	11.9893	46.852	11.9246	50.3344				11.9893	46.852	11.9364	46.5934	11.9018	46.3114	11.9317	46.1707			11.9988	46.8112	12.1535	46.6632	11.9508	46.2871	11.9857	46.1545
11.7775	42.9803	11.797	46.746	11.7214	50.2189				11.797	46.746	11.7277	46.482	11.7861	46.2529	11.7419	46.0534			11.7973	46.7039	11.9588	46.5613	11.7525	46.1814	11.7822	46.0538
11.5852	42.8874	11.5867	46.6351	11.5259	50.1016				11.5867	46.6351	11.5294	46.3716	11.5086	46.0896	11.5498	45.9298			11.5967	46.593	11.7597	46.4511	11.5509	46.0788	11.5815	45.9372
11.3799	42.784	11.3875	46.5225	11.3208	49.9823				11.3875	46.5225	11.337	46.2591	11.3166	45.9723	11.3406	45.8329			11.3968	46.4934	11.5628	46.3426	11.3501	45.9661	11.3851	45.8267
11.1781	42.6758	11.1789	46.4064	11.1181	49.8594				11.1789	46.4064	11.1335	46.1394	11.108	45.8556	11.1512	45.7172			11.1976	46.3806	11.3636	46.2304	11.1539	45.8576	11.1875	45.7169
10.9873	42.575	10.9913	46.2954	10.9277	49.7414				10.9913	46.2954	10.9299	46.0346	10.8933	45.7352	10.9432	45.6085			10.9484	46.242	11.1608	46.112	10.995	45.7686	10.9886	45.5988
10.7849	42.4691	10.7925	46.1853	10.7316	49.6246				10.7925	46.1853	10.7216	45.9211	10.7948	45.6966	10.7456	45.49			10.7958	46.1535	10.9641	46.0124	10.7608	45.6184	10.7855	45.489
10.5824	42.3622	10.5917	46.0744	10.5266	49.4931				10.5917	46.0744	10.5184	45.8062	10.5049	45.5251	10.5473	45.3705			10.5997	46.0449	10.7599	45.8926	10.5542	45.5047	10.5877	45.3697
10.3925	42.261	10.3926	45.9575	10.329	49.3697				10.3926	45.9575	10.3464	45.6879	10.3057	45.4093	10.3421	45.2593			10.3957	45.9218	10.5663	45.7803	10.3566	45.3859	10.3906	45.2554
10.1893	42.1624	10.1939	45.8415	10.1339	49.2434				10.1939	45.8415	10.1434	45.5807	10.1122	45.2917	10.1567	45.1415			10.1574	45.7874	10.3711	45.6697	10.1607	45.2751	10.1464	45.1106
9.97869	42.045	9.9835	45.726	9.93002	49.124				9.9835	45.726	9.92741	45.4556	9.90269	45.1728	9.95946	45.0137			9.95065	45.6655	10.1706	45.5504	9.96308	45.1555	9.99712	45.017
9.79231	41.9491	9.79289	45.6041	9.7389	48.9998				9.79289	45.6041	9.73031	45.3352	9.70016	45.0519	9.75074	44.9001			9.74961	45.5447	9.96936	45.4323	9.7568	45.036	9.79187	44.9006
9.58901	41.8351	9.5989	45.489	9.52719	48.8731				9.5989	45.489	9.53906	45.2198	9.51121	44.9276	9.56632	44.7803			9.54711	45.435	9.77067	45.3165	9.55797	44.9247	9.59039	44.7844
9.39553	41.7261	9.39082	45.3717	9.32279	48.7417				9.39082	45.3717	9.34781	45.0998	9.30906	44.8003	9.3511	44.6623			9.39895	45.3473	9.57608	45.1975	9.36271	44.7944	9.39456	44.6582
9.1923	41.6201	9.1988	45.249	9.13851	48.6075				9.1988	45.249	9.13797	44.98	9.12365	44.6841	9.15859	44.5346			9.15529	45.1865	9.37218	45.0754	9.16931	44.6811	9.19501	44.5383
8.98531	41.5033	8.89501	45.068	8.93823	48.4767				8.89501	45.068	8.93565	44.8546	8.92407	44.5639	8.94484	44.4253			8.99921	45.1046	9.17535	44.9586	8.9649	44.5646	8.99949	44.41
8.79445	41.3939	8.7903	45.0096	8.73013	48.3496				8.7903	45.0096	8.74647	44.7302	8.71778	44.4442	8.75693	44.2899			8.75698	44.9435	8.97897	44.8351	8.76942	44.4356	8.74719	44.2611
8.59285	41.2815	8.59471	44.8859	8.53353	48.2099				8.59471	44.8859	8.54942	44.6125	8.51947	44.3139	8.55381	44.1698			8.55564	44.8206	8.77712	44.7098	8.57146	44.3013	8.59954	44.1632
8.3993	41.1639	8.29839	44.6965	8.32712	48.0831				8.29839	44.6965	8.35344	44.4871	8.31424	44.1852	8.35359	44.0308			8.35904	44.6978	8.57317	44.5881	8.37714	44.1844	8.39869	44.0334
8.19051	41.0424	8.1987	44.6274	8.14144	47.9479				8.1987	44.6274	8.14449	44.3601	8.11152	44.0557	8.15699	43.9082			8.15554	44.5716	8.3762	44.4647	8.16798	44.0541	8.19585	43.9059
7.99977	40.9262	7.89311	44.4426	7.94338	47.8097				7.89311	44.4426	7.94682	44.2304	7.92415	43.9216	7.95851	43.7836			7.95736	44.4451	8.18125	44.3381	7.97593	43.9273	7.95893	43.7506
7.79693	40.8093	7.70037	44.3063	7.74435	47.6671				7.70037	44.3063	7.73578	44.0919	7.70911	43.7989	7.76629	43.6568			7.75595	44.3152	7.98044	44.2096	7.77473	43.7955	7.79914	43.65
7.59833	40.6891	7.59514	44.2442	7.5444	47.5235				7.59514	44.2442	7.54669	43.9667	7.52071	43.6631	7.56905	43.5144			7.56551	44.1896	7.78779	44.0782	7.56616	43.6669	7.55792	43.4871
7.39969	40.5765	7.29762	44.049	7.34608	47.3815				7.29762	44.049	7.35631	43.8336	7.30636	43.5331	7.3651	43.3827			7.36653	44.0595	7.57741	43.9533	7.36961	43.5221	7.35783	43.3476
7.19954	40.4489	7.10462	43.9109	7.14334	47.2374				7.10462	43.9109	7.15672	43.6945	7.12738	43.3954	7.1608	43.24			7.16241	43.9168	7.39352	43.8118	7.17826	43.3907	7.16765	43.2127
6.95254	40.2871	6.93054	43.7734	6.94813	47.0935				6.93054	43.7734	6.95879	43.5543	6.92842	43.253	6.9733	43.1076			6.96245	43.7854	7.18994	43.6823	6.97912	43.2624	6.96187	43.0835
6.75277	40.1572	6.70732	43.6361	6.74335	46.9455				6.70732	43.6361	6.7439	43.4158	6.73103	43.1129	6.7553	42.9726			6.76745	43.6407	6.98238	43.546	6.77689	43.1216	6.75692	42.9367
6.54912	40.0314	6.51577	43.4954	6.54457	46.7921				6.51577	43.4954	6.55956	43.2766	6.53206	42.9757	6.57482	42.8289			6.56938	43.5074	6.79094	43.406	6.57572	42.9731	6.56328	42.7918
6.3991	39.9359	6.31307	43.3526	6.33827	46.6366				6.31307	43.3526	6.35009	43.1465	6.32859	42.8285	6.3633	42.6784			6.37085	43.3612	6.5931	43.2735	6.37902	42.8308	6.37026	42.6598
6.15932	39.7751	6.10924	43.2105	6.15115	46.4804				6.10924	43.2105	6.14975	42.9945	6.11946	42.6823	6.1774	42.5356			6.1714	43.215	6.39572	43.1263	6.18667	42.6913	6.16346	42.5099
5.9571	39.6315	5.91556	43.0534	5.93643	46.3234				5.91556	43.0534	5.96806	42.8464	5.92339	42.5428	5.96668	42.3919			5.96542	43.0683	6.19047	42.9814	5.98468	42.5435	5.96565	42.3613
5.75387	39.4962	5.70529	42.9038	5.75213	46.163				5.70529	42.9038	5.75799	42.6961	5.72129	42.3818	5.7685	42.2362			5.76579	42.9247	5.99314	42.8322	5.78061	42.3935	5.76623	42.2124
5.56186	39.3536	5.51533	42.7536	5.54887	45.9984				5.51533	42.7536	5.57191	42.5367	5.53713	42.2286	5.57876	42.0834			5.57037	42.7714	5.79346	42.6816	5.58115	42.2418	5.5576	42.0547
5.36508	39.2127	5.31173	42.6029	5.35816	45.8304				5.31173	42.6029	5.3535	42.3905	5.31955	42.0675	5.35475	41.926			5.37341	42.6143	5.59126	42.537	5.38383	42.0812	5.37008	41.904
5.16747	39.0681	5.11058	42.4356	5.15814	45.6571				5.11058	42.4356	5.1652	42.2245	5.13525	41.9086	5.17718	41.7708			5.17343	42.4527	5.35389	42.3352	5.19777	41.9212	5.17349	41.7423
4.9678	38.9205	4.9062	42.2773	4.94863	45.4753				4.9062	42.2773	4.95691	42.0666	4.94372	41.7524	4.96771	41.6067			4.97034	42.291	5.19926	42.2161	4.9886	41.7581	4.97185	41.5763
4.76852	38.7688	4.71444	42.1035	4.75589	45.2906				4.71444	42.1035	4.7778	41.8911	4.73184	41.5738	4.77898	41.4357			4.76363	42.1211	4.99808	42.0522	4.78921	41.5966	4.77466	41.4116
4.56508	38.6071	4.51635	41.9376	4.56072	45.1154				4.51635	41.9376	4.57813	41.7286	4.529	41.4031	4.57021	41.2661			4.58261	41.9541	4.79985	41.8931	4.59245	41.4254	4.58083	41.2372
4.36566	38.4396	4.31216	41.7628	4.34007	44.9165				4.31216	41.7628	4.36914	41.5441	4.33001	41.2239	4.37596	41.0911			4.3816	41.7779	4.59747	41.7151	4.39617	41.2399	4.3744	41.0694
4.17224	38.2813	4.12128	41.5773	4.14197	44.7252				4.12128	41.5773	4.16507	41.3677	4.13231	41.0418	4.18155	40.907			4.17789	41.6006	4.39991	41.5443	4.19079	41.0689	4.1838	40.8832
3.97223	38.1047	3.9204	41.3871	3.93879	44.5181				3.9204	41.3871	3.9698	41.1781	3.93187	40.8456	3.97823	40.7213			3.97674	41.4068	4.14667	41.3093	3.99793	40.8798	3.98455	40.6988
3.76324	37.9183	3.71521	41.1897	3.75449	44.3039				3.71521	41.1897	3.7739	40.978	3.74874	40.6552	3.77555	40.5242			3.77874	41.2183	3.99863	41.1715	3.79691	40.6761	3.78281	40.4955
3.56967	37.7311	3.51253	40.989	3.55819	44.0795				3.51253	40.989	3.57355	40.7798	3.53865	40.4539	3.58685	40.3281			3.57882	41.0138	3.74667	40.9237	3.54818	40.4264	3.58489	40.2978
3.37144	37.5406	3.32034	40.7704	3.36149	43.847				3.32034	40.7704	3.37648	40.5642	3.33776	40.2418	3.38048	40.1222			3.38293	40.7986	3.54526	40.7272	3.39537	40.2724	3.37741	40.0871
3.17276	37.3304	3.11592	40.5475	3.16301	43.6107				3.11592	40.5475	3.17162	40.3448	3.11741	40.0274	3.19369	39.9019			3.18062	40.5868	3.34305	40.513	3.19792	40.0525	3.17774	39.8683
2.97352	37.1243	2.92517	40.3165	2.95437	43.357				2.92517	40.3165	2.97824	40.1156	2.94942	39.7943	2.98348	39.678			2.98747	40.3537	3.19819	40.3489	2.94931	39.7612	2.98492	39.645
2.77773	36.9012	2.70396	40.0708	2.76987	43.0998				2.70396	40.0708	2.78049	39.8832	2.74576	39.5466	2.78018	39.4421			2.78422	40.116	2.99959	40.1126	2.75383	39.5203	2.78807	39.4078
2.57401	36.6797	2.52627	39.8165	2.57344	42.8288				2.52627	39.8165	2.57291	39.6254	2.54048	39.2909	2.58852	39.1865			2.58851	39.8677	2.75847	39.8224	2.55076	39.2739	2.59013	39.1551
2.38009	36.4338	2.32236	39.5536	2.35946	42.5427				2.32236	39.5536	2.38255	39.3671	2.34786	39.0309	2.38937	38.9267			2.38476	39.6095	2.5552	39.5612	2.398	39.071	2.39204	38.8969
2.18227	36.1831	2.13236	39.2814	2.17039	42.2405				2.13236	39.2814	2.1834	39.0872	2.14862	38.7509	2.18544	38.6585			2.18598	39.3348	2.35995	39.3032	2.15899	38.7376	2.19079	38.6165
1.97946	35.9162	1.92725	38.9881	1.95851	41.9267				1.92725	38.9881	1.98243	38.8102	1.94435	38.4618	1.98997	38.3612			1.98853	39.0487	2.15971	39.0268	1.959	38.4408	1.99019	38.333
1.77878	35.637	1.73094	38.6936	1.77209	41.6069				1.73094	38.6936	1.77311	38.5112	1.74323	38.1613	1.77993	38.0598			1.79591	38.754	1.95665	38.7408	1.7613	38.1367	1.79657	38.0256
1.57655	35.3527	1.54618	38.3894	1.58057	41.2668				1.54618	38.3894	1.57525	38.2045	1.55326	37.8526	1.58208	37.7375			1.59007	38.4406	1.75461	38.4367	1.5649	37.8262	1.59415	37.7063
1.3735	35.0625	1.32817	38.07	1.37177	40.9186				1.32817	38.07	1.38245	37.8762	1.34842	37.5281	1.38803	37.4033			1.3932	38.1288	1.55513	38.129	1.36306	37.508	1.39627	37.3749
1.18305	34.7569	1.14448	37.7375	1.16418	40.5714				1.14448	37.7375	1.18074	37.5505	1.14516	37.1901	1.18808	37.0526			1.19179	37.8036	1.36151	37.8123	1.16217	37.1652	1.19142	37.0269
0.98303	34.451	0.92791	37.4062	0.97583	40.2108				0.92791	37.4062	0.98371	37.2167	0.95179	36.8454	0.90047	36.4909			0.99774	37.4757	1.16482	37.4823	0.95834	36.8286	0.99598	36.6521
0.78796	34.1407	0.73345	37.0653	0.77381	39.8378				0.73345	37.0653	0.79088	36.8694	0.76765	36.4944	0.79527	36.2804			0.79065	37.136	0.96204	37.1531	0.75927	36.4803	0.79691	36.2542
0.57833	33.8267	0.53643	36.7137	0.57714	39.4629				0.53643	36.7137	0.58943	36.5252	0.55899	36.1396	0.49902	35.5886			0.5946	36.7966	0.76557	36.8061	0.56369	36.1238	0.54586	35.6955
0.38569	33.4961	0.33958	36.3673	0.37004	39.0809				0.33958	36.3673	0.38737	36.1731	0.36142	35.7602	0.39503	35.3116			0.35204	36.3671	0.57007	36.4653	0.37002	35.7547	0.3986	35.2891
0.18097	33.1625	0.13525	35.9907	0.1793	38.6684				0.13525	35.9907	0.19591	35.7805	0.1679	35.3477	0.19836	34.4938			0.19289	36.1127	0.36416	36.1132	0.16213	35.3672	0.15645	34.2902
-0.01469	32.8108	-0.05701	35.5773	-0.01863	38.148				-0.05701	35.5773	-0.02042	35.3255	-0.03438	34.8145	-0.00391	32.961			-0.00146	35.7507	0.16424	35.7536	-0.02869	34.9444	-0.04365	32.7394
-0.20966	32.4424	-0.25658	35.1716	-0.21172	37.6703				-0.25658	35.1716	-0.21632	34.8239	-0.23796	34.28	-0.29984	27.1107			-0.25074	35.2981	-0.02965	35.3766	-0.22633	34.4799	-0.20045	30.6313
-0.40434	32.0644	-0.45489	34.769	-0.42125	37.1952				-0.45489	34.769	-0.4936	34.1726	-0.44098	33.7263	-0.49617	19.9745			-0.40261	35.0331	-0.22986	34.9987	-0.42716	34.0267	-0.44413	24.631
-0.60935	31.7204	-0.66602	34.3389	-0.62446	36.7808				-0.66602	34.3389	-0.60465	33.9711	-0.63621	33.2278	-0.7057	12.6089			-0.64244	34.5965	-0.43447	34.6062	-0.62959	33.5194	-0.63518	18.3349
-0.80382	31.3756	-0.86634	33.9804	-0.81318	36.3924				-0.86634	33.9804	-0.90008	33.3844	-0.83691	32.7711	-0.81004	9.57016			-0.84891	34.2535	-0.62596	34.2436	-0.82383	33.0744	-0.83685	12.581
-1.00563	31.0271	-1.04913	33.6195	-1.02038	36.0155				-1.04913	33.6195	-1.00449	33.1826	-1.03883	32.2724	-1.18156	-1.35532			-1.04609	33.9143	-0.82937	33.8761	-1.02327	32.6428	-1.03624	7.61026
-1.21276	30.6927	-1.25344	33.2512	-1.21599	35.6271				-1.25344	33.2512	-1.20077	32.8077	-1.23519	31.8188	-1.3484	-2.99906			-1.24188	33.5517	-1.0238	33.5188	-1.22844	32.1747	-1.23822	3.02449
-1.40361	30.3378	-1.45395	32.8967	-1.40906	35.2386				-1.45395	32.8967	-1.49495	32.2607	-1.43248	31.3792	-1.40881	-5.05535			-1.43869	33.2067	-1.22913	33.1565	-1.41946	31.7381	-1.43425	-0.84858
-1.6021	30.0108	-1.65956	32.5503	-1.60593	34.8486				-1.65956	32.5503	-1.60462	32.073	-1.62371	30.9626	-1.69046	-10.3786			-1.64572	32.8631	-1.42842	32.8031	-1.62149	31.3026	-1.64487	-4.12564
-1.85126	29.6057	-1.85743	32.2041	-1.89702	34.2933				-1.85743	32.2041	-1.89278	31.5325	-1.83237	30.5232	-1.89317	-12.5932			-1.83819	32.5264	-1.62526	32.4512	-1.81916	30.8734	-1.83315	-7.42307
-2.00372	29.2531	-2.05575	31.8553	-2.00822	34.1106				-2.05575	31.8553	-2.09318	31.183	-2.02315	30.0879	-2.07801	-16.9872			-2.03819	32.1873	-1.82209	32.1021	-2.0222	30.4258	-2.03471	-10.2939
-2.20041	28.9361	-2.24656	31.5058	-2.21256	33.7383				-2.24656	31.5058	-2.29634	30.8234	-2.2267	29.6661	-2.27594	-18.0865			-2.23858	31.8441	-2.02349	31.7451	-2.21733	29.9691	-2.23227	-12.697
-2.45032	28.4865	-2.45679	31.1541	-2.4037	33.3652				-2.45679	31.1541	-2.4926	30.4576	-2.43583	29.227	-2.49819	-19.4228			-2.43352	31.5036	-2.22267	31.3951	-2.41686	29.5356	-2.43718	-15.2788
-2.64852	28.1578	-2.65608	30.7958	-2.61402	32.9861				-2.65608	30.7958	-2.69072	30.0866	-2.63104	28.795	-2.67465	-21.6854			-2.6341	31.1554	-2.4235	31.0375	-2.62067	29.0714	-2.63102	-17.1119
-2.80306	27.9137	-2.84624	30.4398	-2.80818	32.5979				-2.84624	30.4398	-2.8892	29.7132	-2.8403	28.3575	-2.88912	-23.2107			-2.83158	30.7943	-2.62161	30.6725	-2.81779	28.6072	-2.83374	-19.1581
-3.00194	27.583	-3.04857	30.0743	-3.00955	32.1872				-3.04857	30.0743	-3.09229	29.3354	-3.02596	27.8984	-3.08189	-24.7113			-3.03288	30.4413	-2.81884	30.3022	-3.01683	28.1323	-3.02874	-20.4545
-3.20114	27.2404	-3.25012	29.7045	-3.29168	31.5602				-3.25012	29.7045	-3.28586	28.954	-3.22372	27.4219	-3.27985	-25.9452			-3.23552	30.0827	-3.01732	29.9043	-3.21521	27.6573	-3.23424	-22.5816
-3.44515	26.8138	-3.45451	29.3372	-3.40086	31.3595				-3.45451	29.3372	-3.48943	28.5558	-3.43141	26.9457	-3.48329	-26.989			-3.4367	29.7028	-3.21078	29.5119	-3.42027	27.1729	-3.43418	-23.3043
-3.64455	26.4551	-3.64432	28.9527	-3.60282	30.8572				-3.64432	28.9527	-3.69782	28.1479	-3.63984	26.4454	-3.68703	-28.1837			-3.63349	29.3249	-3.40936	29.1215	-3.61308	26.6421	-3.627	-24.97
-3.8478	26.0965	-3.84188	28.5561	-3.80595	30.4493				-3.84188	28.5561	-3.80131	27.9466	-3.82529	25.9351	-3.88926	-28.6659			-3.82952	28.9378	-3.6127	28.721	-3.81349	26.1272	-3.8262	-26.1977
-4.04124	25.7248	-4.03795	28.1456	-4.10595	29.807				-4.03795	28.1456	-4.08894	27.2988	-4.0453	25.1633	-4.07409	-29.8404			-4.02405	28.5409	-3.8128	28.3104	-4.0089	25.5951	-4.0256	-26.9603
-4.23818	25.3443	-4.23116	27.7315	-4.20996	29.5846				-4.23116	27.7315	-4.30218	26.8493	-4.21773	24.6248	-4.27853	-30.6993			-4.23217	28.1152	-4.01388	27.8866	-4.21171	25.0458	-4.23025	-27.8138
-4.43343	24.9491	-4.44113	27.3002	-4.48588	28.8923				-4.44113	27.3002	-4.48094	26.3882	-4.42171	24.012	-4.47363	-31.3708			-4.42424	27.6953	-4.21365	27.4447	-4.40502	24.4815	-4.42549	-28.4961
-4.63855	24.537	-4.64147	26.8555	-4.69594	28.4072				-4.64147	26.8555	-4.6845	25.8972	-4.62924	23.3279	-4.68321	-31.8661			-4.61688	27.2511	-4.4113	26.9723	-4.6071	23.8894	-4.62543	-29.3163
-4.84348	24.1141	-4.83901	26.3899	-4.80027	28.1619				-4.83901	26.3899	-4.88678	25.3763	-4.81977	22.6942	-4.86863	-32.451			-4.82276	26.7913	-4.61439	26.4945	-4.80641	23.2714	-4.82629	-29.9533
-5.04691	23.637	-5.04063	25.9047	-5.09858	27.3856				-5.04063	25.9047	-5.0656	24.8316	-5.01514	21.9906	-5.07276	-33.0218			-5.01661	26.3072	-4.81255	25.9835	-5.00505	22.6106	-5.02536	-30.7825
-5.24053	22.9707	-5.23883	25.3875	-5.29126	26.8227				-5.23883	25.3875	-5.29224	24.1872	-5.21453	21.2987	-5.28944	-33.6919			-5.22287	25.8016	-5.01496	25.4463	-5.20602	21.9108	-5.22518	-31.2936
-5.43381	22.4699	-5.43249	24.8519	-5.49051	26.2372				-5.43249	24.8519	-5.48628	23.5758	-5.42547	20.5439	-5.47866	-34.0986			-5.4259	25.2603	-5.21456	24.8677	-5.40012	21.1655	-5.42386	-31.8232
-5.63799	21.938	-5.62932	24.2815	-5.68332	25.6111				-5.62932	24.2815	-5.67149	22.9196	-5.61505	19.746	-5.67658	-34.4842			-5.63069	24.6801	-5.41141	24.25	-5.64732	20.1539	-5.62204	-32.2719
-5.83911	21.3718	-5.84408	23.6618	-5.80163	25.2791				-5.84408	23.6618	-5.88539	22.1982	-5.81099	18.8983	-5.87012	-35.0035			-5.8173	24.0327	-5.60784	23.5734	-5.84067	19.2519	-5.81226	-32.7565
-6.03977	20.754	-6.03601	23.0016	-6.09404	24.2123				-6.03601	23.0016	-6.06542	21.4138	-6.00418	17.9799	-6.07096	-35.4585			-6.01972	23.3713	-5.80637	22.8576	-6.04589	18.3012	-6.02021	-33.2248
-6.23203	20.1031	-6.24594	22.2851	-6.27879	23.4273				-6.24594	22.2851	-6.27013	20.5636	-6.20687	16.9779	-6.27439	-35.8187			-6.21816	22.6582	-6.00834	22.0965	-6.24396	17.2645	-6.22166	-33.7774
-6.43127	19.3841	-6.43636	21.5196	-6.40638	23.0139				-6.43636	21.5196	-6.47408	19.6374	-6.40975	15.8697	-6.48675	-36.1901			-6.41959	21.8766	-6.21267	21.258	-6.44144	16.1259	-6.42154	-34.235
-6.63091	18.5845	-6.62863	20.6753	-6.67702	21.6491				-6.62863	20.6753	-6.66521	18.6119	-6.61601	14.6551	-6.67913	-36.5493			-6.61367	21.0251	-6.45406	20.1011	-6.64503	14.8926	-6.60819	-34.6758
-6.83819	17.7321	-6.82035	19.7455	-6.8851	20.5967				-6.82035	19.7455	-6.88126	17.4753	-6.80683	13.3383	-6.88922	-36.8751			-6.81471	20.0918	-6.60231	19.3374	-6.83974	13.538	-6.81038	-35.0739
-7.03129	16.7878	-7.024	18.7273	-7.07879	19.4581				-7.024	18.7273	-7.07182	16.2311	-7.01089	11.8937	-7.08689	-37.2186			-7.02041	19.059	-6.84881	17.928	-7.04177	12.0473	-7.01294	-35.5029
-7.22797	15.7484	-7.22708	17.6045	-7.28299	18.2304				-7.22708	17.6045	-7.26313	14.824	-7.20521	10.3244	-7.28396	-37.5525			-7.21608	17.9232	-7.04752	16.6671	-7.24583	10.4156	-7.21751	-35.9006
-7.43402	14.5978	-7.41031	16.3566	-7.47619	16.8658				-7.41031	16.3566	-7.47081	13.3099	-7.40603	8.61193	-7.47476	-37.9			-7.41158	16.6681	-7.24403	15.2731	-7.43727	8.65164	-7.41667	-36.2948
-7.62777	13.3303	-7.61379	14.9954	-7.68576	15.3667				-7.61379	14.9954	-7.66359	11.6438	-7.60231	6.75102	-7.67191	-38.2479			-7.61362	15.2883	-7.40022	14.1301	-7.63377	6.73557	-7.6031	-36.6861
-7.82333	11.9463	-7.8062	13.4886	-7.8714	13.7109				-7.8062	13.4886	-7.87268	9.82352	-8.00188	1.54881	-7.86863	-38.5846			-7.81063	13.7717	-7.64446	12.0402	-7.83485	4.69033	-7.80777	-37.0943
-8.02781	10.4201	-8.01765	11.8376	-8.07849	11.9097				-8.01765	11.8376	-8.06147	7.86216	-8.30281	-0.71293	-8.07102	-38.9241			-8.01691	12.1104	-7.85251	10.207	-8.0265	1.98315	-8.0146	-37.4791
-8.22671	8.75353	-8.22775	10.0398	-8.26823	9.95252				-8.22775	10.0398	-8.26956	5.77505	-8.40763	-1.86309	-8.27954	-39.2516			-8.21303	10.2958	-8.00018	8.74088	-8.23861	0.28464	-8.21236	-37.8785
-8.42078	6.96506	-8.41908	8.09471	-8.4663	7.85472				-8.41908	8.09471	-8.55676	1.25586	-8.69834	-5.37212	-8.46362	-39.5777			-8.40676	8.33792	-8.24539	6.11978	-8.50408	-3.19845	-8.40425	-38.2666
-8.67115	4.56017	-8.62644	6.02573	-8.67413	5.62664				-8.62644	6.02573	-8.75069	0.08154	-8.89788	-7.7393	-8.66192	-39.9001			-8.60077	6.25247	-8.44667	3.88603	-8.62658	-4.37773	-8.60256	-38.6572
-8.82193	3.03931	-8.81821	3.8416	-8.97374	0.84029				-8.81821	3.8416	-8.85472	-1.10482	-9.09466	-10.0925	-8.88266	-40.214			-8.80685	4.03563	-8.68846	0.96501	-8.83063	-6.75781	-8.80198	-39.041
-9.017	0.93588	-9.02216	0.37444	-9.17492	-0.4075				-9.02216	0.37444	-9.04387	-3.52492	-9.2906	-12.4121	-9.0979	-40.519			-9.06032	1.14256	-8.88788	-2.03841	-9.0249	-9.12871	-9.00229	-39.4126
-9.27409	-1.78696	-9.21246	-0.80741	-9.26524	-1.66442				-9.21246	-0.80741	-9.25824	-5.95878	-9.49978	-15.7753	-9.27578	-40.813			-9.25433	-1.84413	-9.03768	-3.88425	-9.22433	-12.0544	-9.20233	-39.7859
-9.46598	-3.97952	-9.40841	-3.19329	-9.48488	-4.21356				-9.40841	-3.19329	-9.45706	-8.38984	-9.70219	-16.857	-9.46621	-41.1142			-9.40134	-3.66275	-9.23823	-5.70991	-9.42987	-13.7734	-9.40204	-40.1408
-9.61655	-5.63811	-9.60448	-5.60937	-9.66889	-6.76118				-9.60448	-5.60937	-9.64106	-10.7655	-9.80068	-17.9222	-9.66461	-41.398			-9.65072	-6.09057	-9.43277	-8.1454	-9.62175	-15.9986	-9.64807	-40.5803
-9.81743	-7.85536	-9.81498	-8.02221	-9.8553	-9.31602				-9.81498	-8.02221	-9.85554	-13.1076	-10.0786	-20.9603	-9.86788	-41.6819			-9.80122	-7.9051	-9.69086	-11.7533	-9.82378	-18.1318	-9.80434	-40.8299
-10.0139	-10.0416	-10.0076	-10.4109	-10.0704	-11.8245				-10.0076	-10.4109	-10.0467	-16.4922	-10.2838	-22.8724	-10.0621	-41.9539			-10.0065	-10.2927	-9.84128	-12.9252	-10.0198	-20.1721	-10.0454	-41.2449
-10.2175	-12.1749	-10.2049	-12.7467	-10.2636	-14.2922				-10.2049	-12.7467	-10.2442	-17.573	-10.4922	-24.6734	-10.2649	-42.2201			-10.2041	-12.6354	-10.0349	-15.2074	-10.2135	-22.1198	-10.2482	-41.5506
-10.4144	-14.2427	-10.4008	-16.1323	-10.4735	-17.8696				-10.4008	-16.1323	-10.4486	-19.6704	-10.6895	-26.3621	-10.456	-42.4703			-10.4439	-15.4674	-10.2334	-17.4118	-10.416	-23.9587	-10.4003	-41.7833
-10.6144	-16.2393	-10.6031	-17.2174	-10.671	-19.0136				-10.6031	-17.2174	-10.6533	-21.6622	-10.9053	-27.9311	-10.6668	-42.7105			-10.6431	-17.6519	-10.4312	-19.5218	-10.6165	-25.687	-10.6011	-42.0771
-10.8605	-18.6311	-10.8197	-19.3335	-10.8595	-21.2305				-10.8197	-19.3335	-10.8581	-23.5391	-11.0041	-28.6738	-10.8644	-42.9509			-10.8436	-19.7447	-10.6335	-21.5315	-10.8157	-27.3071	-10.8433	-42.425
-11.0116	-19.9951	-11.005	-21.3257	-11.061	-23.3421				-11.005	-21.3257	-11.038	-25.3179	-11.2896	-30.7423	-11.0797	-43.1852			-11.0441	-21.7327	-10.8359	-23.4332	-11.0205	-28.8077	-11.0005	-42.6225
-11.2126	-21.7175	-11.3074	-24.1344	-11.275	-25.3548				-11.3074	-24.1344	-11.2497	-26.9802	-11.476	-31.9894	-11.2619	-43.3951			-11.2454	-23.6136	-11.0301	-25.2154	-11.217	-30.2051	-11.2394	-42.9469
-11.4057	-23.3412	-11.413	-25.0206	-11.479	-27.2469				-11.413	-25.0206	-11.4428	-28.5266	-11.6795	-33.1404	-11.452	-43.6063			-11.4386	-25.3789	-11.2338	-26.885	-11.4154	-31.5011	-11.4382	-43.1885
-11.6037	-24.8602	-11.617	-26.6959	-11.657	-29.0158				-11.617	-26.6959	-11.6484	-29.9621	-11.8887	-34.2049	-11.65	-43.8221			-11.6367	-27.0351	-11.4314	-28.4267	-11.627	-32.6934	-11.6418	-43.4188
-11.8065	-26.2715	-11.8077	-28.2712	-11.8593	-30.6703				-11.8077	-28.2712	-11.8407	-31.2852	-12.0717	-35.1876	-11.8554	-44.0128			-11.8411	-28.5815	-11.6342	-29.866	-11.8142	-33.787	-11.8439	-43.6506
-12.0053	-27.5956	-12.0985	-30.4273	-12.0612	-32.2088				-12.0985	-30.4273	-12.0415	-32.511	-12.2719	-36.0797	-12.0533	-44.2082			-12.0455	-30.0051	-11.8265	-31.1886	-12.0127	-34.7842	-12.0425	-43.8585
-12.2034	-28.8148	-12.2097	-31.0836	-12.2564	-33.6191				-12.2097	-31.0836	-12.2447	-33.639	-12.4755	-36.8956	-12.251	-44.3957			-12.244	-31.3302	-12.0248	-32.4138	-12.21	-35.7007	-12.2353	-44.071
-12.4073	-29.9493	-12.4998	-32.922	-12.4573	-34.9446				-12.4998	-32.922	-12.4352	-34.6704	-12.6731	-37.6534	-12.4471	-44.5773			-12.4417	-32.5605	-12.2287	-33.5518	-12.4094	-36.5476	-12.4378	-44.2795
-12.6011	-30.9881	-12.6957	-34.0307	-12.6533	-36.1709				-12.6957	-34.0307	-12.6463	-35.6236	-12.8818	-38.3601	-12.6391	-44.7657			-12.636	-33.6883	-12.4249	-34.5845	-12.6179	-37.3243	-12.6395	-44.4726
-12.847	-32.1822	-12.8057	-34.5583	-12.8676	-37.295				-12.8057	-34.5583	-12.8419	-36.5068	-13.0852	-39.0038	-12.8538	-44.9338			-12.8348	-34.7332	-12.6254	-35.5349	-12.8075	-38.0481	-12.8405	-44.6585
-13.0477	-33.0448	-13.0005	-35.5374	-13.0412	-38.3333				-13.0005	-35.5374	-13.0263	-37.3119	-13.273	-39.5954	-13.0541	-45.0997			-13.0323	-35.6891	-12.8233	-36.4016	-13.0075	-38.7	-13.0361	-44.8468
-13.2442	-33.8419	-13.2005	-36.4323	-13.2385	-39.2864				-13.2005	-36.4323	-13.237	-38.0547	-13.4755	-40.1501	-13.233	-45.2659			-13.2315	-36.5738	-13.0184	-37.2101	-13.2031	-39.3242	-13.2409	-45.0316
-13.4524	-34.5774	-13.4903	-37.6499	-13.4454	-40.1758				-13.4903	-37.6499	-13.4417	-38.7411	-13.6842	-40.6637	-13.4548	-45.4225			-13.4328	-37.3883	-13.2216	-37.9533	-13.41	-39.8865	-13.4294	-45.2081
-13.6015	-35.0929	-13.6709	-38.389	-13.6479	-40.9923				-13.6709	-38.389	-13.6458	-39.3787	-13.8503	-41.1423	-13.6382	-45.5868			-13.6311	-38.1331	-13.4227	-38.6462	-13.6085	-40.41	-13.633	-45.3662
-13.843	-35.8919	-13.8877	-39.0682	-13.8458	-41.7364				-13.8877	-39.0682	-13.8311	-39.9625	-14.0598	-41.5947	-13.8466	-45.7453			-13.8246	-38.8272	-13.623	-39.2787	-13.8034	-40.9105	-13.8305	-45.5289
-14.0462	-36.4715	-14.08	-39.6992	-14.0533	-42.437				-14.08	-39.6992	-14.0331	-40.518	-14.269	-42.0182	-14.0422	-45.891			-14.0285	-39.4669	-13.8261	-39.8775	-14.0026	-41.3661	-14.0357	-45.6896
-14.2422	-37.0101	-14.2909	-40.279	-14.2489	-43.0851				-14.2909	-40.279	-14.2282	-41.0235	-14.4589	-42.4077	-14.2246	-46.0328			-14.227	-40.0615	-14.0129	-40.4249	-14.2005	-41.7945	-14.2303	-45.8496
-14.4457	-37.5189	-14.4948	-40.8361	-14.4324	-43.69				-14.4948	-40.8361	-14.4322	-41.4954	-14.665	-42.7881	-14.4393	-46.1919			-14.4279	-40.6219	-14.2168	-40.9286	-14.4027	-42.2037	-14.4254	-46.0171
-14.6419	-37.9919	-14.6911	-41.3485	-14.6348	-44.2522				-14.6911	-41.3485	-14.6351	-41.9392	-14.8681	-43.147	-14.6378	-46.3358			-14.6255	-41.1396	-14.415	-41.4106	-14.6043	-42.5902	-14.6295	-46.1646
-14.839	-38.4271	-14.9147	-41.8297	-14.8379	-44.7713				-14.9147	-41.8297	-14.8252	-42.3659	-15.0585	-43.4872	-14.8368	-46.4686			-14.8237	-41.627	-14.619	-41.8587	-14.8046	-42.9511	-14.8331	-46.3167
-15.0385	-38.845	-15.0068	-42.0506	-15.0435	-45.2659				-15.0068	-42.0506	-15.0198	-42.7618	-15.2653	-43.8001	-15.0301	-46.6106			-15.0214	-42.0812	-14.8202	-42.2769	-15.0479	-43.3795	-15.0288	-46.4666
-15.2435	-39.2319	-15.2864	-42.6979	-15.2472	-45.7342				-15.2864	-42.6979	-15.2342	-43.142	-15.4648	-44.1163	-15.2445	-46.755			-15.2195	-42.5173	-15.0101	-42.6844	-15.2482	-43.7038	-15.2197	-46.603
-15.437	-39.5977	-15.4883	-43.0914	-15.4335	-46.1781				-15.4883	-43.0914	-15.4234	-43.4954	-15.6665	-44.4051	-15.4552	-46.8881			-15.4229	-42.9171	-15.2124	-43.0564	-15.4468	-44.0171	-15.4222	-46.7502
-15.6403	-39.9395	-15.6891	-43.4685	-15.6459	-46.5931				-15.6891	-43.4685	-15.6238	-43.8238	-15.8651	-44.6825	-15.628	-47.0208			-15.626	-43.3065	-15.4124	-43.4101	-15.6486	-44.303	-15.618	-46.8833
-15.838	-40.276	-15.873	-43.828	-15.8386	-46.9771				-15.873	-43.828	-15.8204	-44.1541	-16.0732	-44.9573	-15.8302	-47.1545			-15.8161	-43.6624	-15.6084	-43.754	-15.8463	-44.597	-15.8262	-47.0216
-16.04	-40.5948	-16.087	-44.1703	-16.0346	-47.3572				-16.087	-44.1703	-16.0105	-44.4674	-16.2567	-45.2136	-16.028	-47.2859			-16.016	-44.0122	-15.8078	-44.0822	-16.0381	-44.8617	-16.0166	-47.1636
-16.2337	-40.8896	-16.2854	-44.4957	-16.2338	-47.7073				-16.2854	-44.4957	-16.2183	-44.7659	-16.4631	-45.4644	-16.2339	-47.4178			-16.222	-44.3443	-16.0109	-44.3907	-16.2378	-45.1287	-16.2192	-47.2869
-16.4353	-41.1803	-16.4022	-44.6491	-16.4457	-48.0461				-16.4022	-44.6491	-16.4212	-45.0503	-16.6576	-45.7104	-16.4335	-47.551			-16.4171	-44.6529	-16.2015	-44.6853	-16.4385	-45.3703	-16.4193	-47.4288
-16.6275	-41.4474	-16.6858	-45.1086	-16.6438	-48.3701				-16.6858	-45.1086	-16.61	-45.3249	-16.8539	-45.9431	-16.63	-47.6785			-16.6125	-44.9631	-16.4078	-44.9677	-16.6384	-45.6231	-16.6247	-47.5594
-16.8297	-41.7132	-16.8841	-45.3836	-16.8277	-48.6883				-16.8841	-45.3836	-16.8067	-45.5802	-17.0571	-46.1687	-16.8302	-47.7902			-16.8146	-45.243	-16.6082	-45.2421	-16.8384	-45.8523	-16.8142	-47.6851
-17.0317	-41.9717	-17.0841	-45.6674	-17.0366	-48.9814				-17.0841	-45.6674	-17.026	-45.8352	-17.2426	-46.3811	-17.0327	-47.9179			-17.0138	-45.5245	-16.8011	-45.5022	-17.0364	-46.0811	-17.0258	-47.824
-17.2271	-42.2032	-17.2775	-45.9256	-17.2328	-49.2665				-17.2775	-45.9256	-17.217	-46.0813	-17.4474	-46.5916	-17.2293	-48.048			-17.2166	-45.7906	-17.0519	-45.8227	-17.2427	-46.3071	-17.2163	-47.9318
-17.4311	-42.4471	-17.4868	-46.1838	-17.4288	-49.5441				-17.4868	-46.1838	-17.4158	-46.3113	-17.6549	-46.8006	-17.4325	-48.1557			-17.4094	-46.0498	-17.205	-46.0051	-17.4298	-46.523	-17.4192	-48.0642
-17.6353	-42.6688	-17.68	-46.4279	-17.6319	-49.8203				-17.68	-46.4279	-17.6021	-46.5356	-17.8578	-46.9952	-17.6348	-48.2827			-17.6139	-46.291	-17.4544	-46.3013	-17.6328	-46.7253	-17.6124	-48.182
-17.8298	-42.8914	-17.8712	-46.6672	-17.8288	-50.0753				-17.8712	-46.6672	-17.8178	-46.7638	-18.0575	-47.199	-17.8321	-48.3991			-17.8162	-46.5392	-17.6032	-46.4716	-17.8341	-46.9227	-17.8143	-48.3015
-18.0292	-43.104	-18.0861	-46.8935	-18.0297	-50.333				-18.0861	-46.8935	-18.1095	-47.0846	-18.2505	-47.3982	-18.0243	-48.5163			-18.0076	-46.7711	-17.8018	-46.6984	-18.0342	-47.1294	-18.0232	-48.4203
-18.2291	-43.314	-18.2768	-47.1226	-18.2223	-50.5751				-18.2768	-47.1226	-18.2082	-47.1954	-18.4465	-47.5796	-18.2148	-48.6328			-18.2083	-47.0011	-18.0425	-46.9661	-18.2384	-47.3156	-18.2136	-48.5443
-18.4221	-43.5055	-18.4871	-47.3401	-18.4225	-50.8078				-18.4871	-47.3401	-18.4066	-47.3952	-18.6477	-47.7574	-18.4245	-48.7397			-18.4097	-47.2139	-18.2473	-47.1786	-18.4335	-47.5104	-18.4089	-48.6678
-18.6212	-43.6989	-18.6779	-47.5559	-18.6115	-51.0367				-18.6779	-47.5559	-18.7085	-47.6886	-18.8504	-47.9394	-18.6216	-48.8519			-18.6088	-47.4293	-18.4464	-47.3741	-18.6302	-47.6893	-18.61	-48.7763
-18.8264	-43.8907	-18.8854	-47.7574	-18.8327	-51.2609				-18.8854	-47.7574	-18.8129	-47.7848	-19.0395	-48.1091	-18.8252	-48.9746			-18.8092	-47.6423	-18.6421	-47.5734	-18.826	-47.8664	-18.8128	-48.8892
-19.0238	-44.0767	-19.0763	-47.9465	-19.0182	-51.4836				-19.0763	-47.9465	-19.0036	-47.9756	-19.2502	-48.2722	-19.0104	-49.0796			-19.0075	-47.8388	-18.8403	-47.7643	-19.0336	-48.0344	-19.0069	-49.0027
-19.2221	-44.2486	-19.2808	-48.1495	-19.2167	-51.6817				-19.2808	-48.1495	-19.2093	-48.1676	-19.4415	-48.4395	-19.2092	-49.1905			-19.2477	-48.0795	-19.0425	-47.9517	-19.2293	-48.2048	-19.2105	-49.1183
-19.4183	-44.4263	-19.4692	-48.3377	-19.4133	-51.8986				-19.4692	-48.3377	-19.4023	-48.341	-19.6445	-48.5941	-19.4146	-49.2939			-19.4036	-48.2284	-19.2388	-48.1337	-19.4276	-48.3659	-19.4069	-49.2242
-19.6176	-44.6007	-19.6734	-48.519	-19.6167	-52.0907				-19.6734	-48.519	-19.6061	-48.5142	-19.8297	-48.7494	-19.6117	-49.4071			-19.651	-48.4576	-19.4377	-48.3198	-19.6262	-48.536	-19.6006	-49.3393
-19.8157	-44.7638	-19.8707	-48.7042	-19.8075	-52.2881				-19.8707	-48.7042	-19.801	-48.682	-20.0377	-48.9109	-19.81	-49.5246			-19.8015	-48.5919	-19.6342	-48.4909	-19.8298	-48.6892	-19.8023	-49.4495
-20.0162	-44.9248	-20.0695	-48.8782	-20.0295	-52.4806				-20.0695	-48.8782	-20.0893	-48.9334	-20.2416	-49.0602	-20.0116	-49.6316			-20.0064	-48.7695	-19.8383	-48.6591	-20.0274	-48.8447	-20.0014	-49.5545
-20.2209	-45.0773	-20.2573	-49.0591	-20.2142	-52.6692				-20.2573	-49.0591	-20.2899	-49.0973	-20.4492	-49.2076	-20.2152	-49.7368			-20.2026	-48.9442	-20.0409	-48.8306	-20.2271	-48.992	-20.206	-49.6671
-20.4126	-45.2396	-20.469	-49.2311	-20.4243	-52.8554				-20.469	-49.2311	-20.4945	-49.2567	-20.6496	-49.3548	-20.4955	-49.8749			-20.4014	-49.1109	-20.2349	-48.9877	-20.4266	-49.1508	-20.4006	-49.7701
-20.613	-45.3873	-20.6831	-49.395	-20.6146	-53.0354				-20.6831	-49.395	-20.6878	-49.4089	-20.8377	-49.4975	-20.692	-49.9786			-20.6414	-49.3157	-20.4377	-49.1433	-20.6254	-49.2941	-20.6011	-49.8752
-20.8214	-45.5414	-20.8798	-49.5558	-20.8231	-53.213				-20.8798	-49.5558	-20.9012	-49.5555	-21.0404	-49.6343	-20.9012	-50.0943			-20.8384	-49.4815	-20.6301	-49.2993	-20.8238	-49.4357	-20.8006	-49.9772
-21.0119	-45.6804	-21.0466	-49.7065	-21.0089	-53.3829				-21.0466	-49.7065	-21.0916	-49.7037	-21.2303	-49.7791	-21.0059	-50.1512			-21.0387	-49.6352	-20.834	-49.4618	-21.022	-49.5787	-21.0012	-50.0809
-21.2075	-45.8325	-21.2558	-49.8683	-21.2118	-53.5496				-21.2558	-49.8683	-21.202	-49.7912	-21.4335	-49.9012	-21.2135	-50.2453			-21.2465	-49.7958	-21.033	-49.6043	-21.2203	-49.7156	-21.2071	-50.1829
-21.4134	-45.9609	-21.4573	-50.0106	-21.4017	-53.7088				-21.4573	-50.0106	-21.4977	-50.0037	-21.6374	-50.0395	-21.5043	-50.3955			-21.4417	-49.952	-21.2341	-49.7493	-21.4229	-49.8458	-21.4461	-50.3102
-21.6102	-46.0953	-21.6471	-50.1583	-21.6044	-53.8749				-21.6471	-50.1583	-21.6823	-50.1426	-21.8223	-50.1714	-21.6078	-50.4319			-21.6406	-50.0929	-21.4242	-49.8917	-21.623	-49.9829	-21.648	-50.4081
-21.8113	-46.2304	-21.8717	-50.3122	-21.8072	-54.0241				-21.8717	-50.3122	-21.8847	-50.2703	-22.0379	-50.295	-21.8054	-50.5464			-21.8518	-50.2388	-21.6249	-50.0307	-21.8258	-50.1144	-21.8376	-50.5052
-22.0078	-46.3603	-22.0509	-50.447	-22.0011	-54.1873				-22.0509	-50.447	-22.0871	-50.4192	-22.2286	-50.4217	-22.0022	-50.6406			-22.0392	-50.3864	-21.8292	-50.1765	-22.0154	-50.2431	-22.044	-50.6082
-22.2039	-46.489	-22.2565	-50.5905	-22.2081	-54.3368				-22.2565	-50.5905	-22.2923	-50.5465	-22.4302	-50.5406	-22.207	-50.7301			-22.2372	-50.5228	-22.0349	-50.3192	-22.2182	-50.372	-22.2429	-50.7154
-22.4034	-46.6206	-22.4661	-50.7299	-22.4864	-54.5539				-22.4661	-50.7299	-22.4898	-50.6767	-22.6326	-50.6661	-22.4121	-50.8253			-22.4396	-50.6579	-22.225	-50.4495	-22.4181	-50.5022	-22.4349	-50.8073
-22.6023	-46.7481	-22.6635	-50.8636	-22.6047	-54.6384				-22.6635	-50.8636	-22.6797	-50.8019	-22.8301	-50.7924	-22.6977	-50.9806			-22.6317	-50.7992	-22.4233	-50.5739	-22.6153	-50.6237	-22.6462	-50.9103
-22.8001	-46.8726	-22.8556	-51.001	-22.8955	-54.841				-22.8556	-51.001	-22.8749	-50.9253	-23.0347	-50.912	-22.8025	-51.0234			-22.8325	-50.9217	-22.625	-50.7064	-22.8189	-50.7325	-22.8355	-51.002
-23.0002	-46.9883	-23.041	-51.1323	-23.0978	-54.9899				-23.041	-51.1323	-23.0802	-51.0581	-23.2153	-51.0222	-23.0928	-51.1713			-23.0383	-51.0628	-22.823	-50.8283	-23.0123	-50.8504	-23.041	-51.0973
-23.2464	-47.1366	-23.2674	-51.264	-23.2018	-55.0496				-23.2674	-51.264	-23.2761	-51.1719	-23.4205	-51.1484	-23.2992	-51.2583			-23.2342	-51.1822	-23.0165	-50.9583	-23.2138	-50.9647	-23.2402	-51.1859
-23.4454	-47.2533	-23.4459	-51.3796	-23.4103	-55.1857				-23.4459	-51.3796	-23.4733	-51.295	-23.6241	-51.2449	-23.4909	-51.3428			-23.4251	-51.3202	-23.2173	-51.0781	-23.4181	-51.0878	-23.4381	-51.2801
-23.6481	-47.3716	-23.6666	-51.5112	-23.6038	-55.3232				-23.6666	-51.5112	-23.6749	-51.4098	-23.826	-51.36	-23.6936	-51.4443			-23.6241	-51.4365	-23.425	-51.2037	-23.6163	-51.2019	-23.6342	-51.3791
-23.8036	-47.4483	-23.8518	-51.6236	-23.901	-55.523				-23.8518	-51.6236	-23.8709	-51.5283	-24.0092	-51.4731	-23.8052	-51.4939			-23.8299	-51.5573	-23.6208	-51.3233	-23.8046	-51.3043	-23.8249	-51.4615
-24.0005	-47.5617	-24.0409	-51.7449	-24.0809	-55.657				-24.0409	-51.7449	-24.0744	-51.6435	-24.218	-51.5778	-24.094	-51.6216			-24.0341	-51.6802	-23.8126	-51.4433	-24.0033	-51.4162	-24.0289	-51.5552
-24.2018	-47.6723	-24.245	-51.8748	-24.2801	-55.784				-24.245	-51.8748	-24.2695	-51.7688	-24.4199	-51.6794	-24.2064	-51.6673			-24.2274	-51.8038	-24.0165	-51.5528	-24.209	-51.5264	-24.2288	-51.6448
-24.4486	-47.8023	-24.4497	-51.9906	-24.4925	-55.9062				-24.4497	-51.9906	-24.4595	-51.8682	-24.6115	-51.7877	-24.4038	-51.7597			-24.4268	-51.9108	-24.208	-51.6603	-24.4096	-51.6278	-24.43	-51.7399
-24.6522	-47.9086	-24.6285	-52.1027	-24.697	-56.0238				-24.6285	-52.1027	-24.657	-51.979	-24.8157	-51.8964	-24.6811	-51.889			-24.6206	-52.0249	-24.4098	-51.7776	-24.6087	-51.7411	-24.6249	-51.829
-24.8443	-48.0187	-24.8435	-52.2119	-24.8007	-56.0915				-24.8435	-52.2119	-24.8677	-52.0875	-25.034	-51.9971	-24.8801	-51.9731			-24.8203	-52.1357	-24.6094	-51.8834	-24.8034	-51.8403	-24.8288	-51.9194
-25.0491	-48.1119	-25.0406	-52.33	-25.0666	-56.2692				-25.0406	-52.33	-25.0699	-52.1856	-25.2129	-52.0951	-25.0779	-52.066			-25.0227	-52.2514	-24.8126	-51.9886	-25.0541	-51.9711	-25.0261	-52.0098
-25.2486	-48.2192	-25.2314	-52.4291	-25.2821	-56.3873				-25.2314	-52.4291	-25.2611	-52.301	-25.4172	-52.2043	-25.2856	-52.1494			-25.2231	-52.3553	-25.0138	-52.0992	-25.2028	-52.0488	-25.2224	-52.0923
-25.4416	-48.3102	-25.4489	-52.5348	-25.4865	-56.4992				-25.4489	-52.5348	-25.4728	-52.403	-25.6151	-52.2913	-25.4862	-52.2397			-25.4207	-52.4682	-25.2074	-52.2147	-25.4061	-52.1469	-25.4226	-52.1841
-25.6355	-48.4158	-25.6397	-52.6445	-25.6937	-56.6212				-25.6397	-52.6445	-25.6587	-52.5018	-25.8051	-52.3924	-25.6778	-52.3201			-25.6187	-52.5789	-25.4518	-52.3357	-25.6457	-52.2726	-25.6173	-52.2662
-25.8388	-48.5138	-25.8448	-52.7562	-25.8913	-56.726				-25.8448	-52.7562	-25.8503	-52.6076	-26.0124	-52.4819	-25.8886	-52.4063			-25.8247	-52.6777	-25.6049	-52.417	-25.8466	-52.3711	-25.8163	-52.3456
-26.0387	-48.5958	-26.0492	-52.8545	-26.0889	-56.8418				-26.0492	-52.8545	-26.0599	-52.7097	-26.2055	-52.576	-26.079	-52.4922			-26.0198	-52.7794	-25.8059	-52.5082	-26.0509	-52.4576	-26.0107	-52.4351
-26.2394	-48.701	-26.2426	-52.9572	-26.2838	-56.948				-26.2426	-52.9572	-26.2556	-52.7999	-26.4119	-52.6759	-26.2788	-52.5826			-26.2181	-52.888	-26.0039	-52.6219	-26.2017	-52.5374	-26.2125	-52.5202
-26.4394	-48.7932	-26.438	-53.0652	-26.4917	-57.0583				-26.438	-53.0652	-26.453	-52.8986	-26.7016	-52.8181	-26.4818	-52.6668			-26.418	-52.987	-26.2032	-52.7101	-26.4512	-52.6504	-26.4082	-52.6061
-26.6354	-48.8791	-26.6437	-53.1678	-26.6852	-57.1617				-26.6437	-53.1678	-26.6574	-52.9988	-26.9038	-52.9048	-26.6718	-52.7509			-26.613	-53.0824	-26.4473	-52.838	-26.645	-52.7521	-26.6145	-52.69
-26.8319	-48.968	-26.836	-53.2645	-26.8747	-57.2655				-26.836	-53.2645	-26.8598	-53.0862	-27.001	-52.9532	-26.8734	-52.8267			-26.8113	-53.1861	-26.6028	-52.9079	-26.8393	-52.8307	-26.8085	-52.7714
-27.0405	-49.0641	-27.0331	-53.3614	-27.0759	-57.3775				-27.0331	-53.3614	-27.0548	-53.1902	-27.2049	-53.0358	-27.0777	-52.9135			-27.0096	-53.2771	-26.8497	-53.0191	-27.0471	-52.9378	-27.0149	-52.8555
-27.2357	-49.1566	-27.2331	-53.4575	-27.2755	-57.4826				-27.2331	-53.4575	-27.2417	-53.2743	-27.4985	-53.1671	-27.2757	-52.998			-27.2138	-53.3722	-27.0005	-53.1051	-27.2394	-53.0179	-27.205	-52.9394
-27.4293	-49.2328	-27.4363	-53.5509	-27.4659	-57.5853				-27.4363	-53.5509	-27.4269	-53.3699	-27.7018	-53.2689	-27.4837	-53.0735			-27.4059	-53.4679	-27.2458	-53.2105	-27.4387	-53.1028	-27.41	-53.0138
-27.6337	-49.3197	-27.6384	-53.6452	-27.6739	-57.6826				-27.6384	-53.6452	-27.6485	-53.4561	-27.8893	-53.3486	-27.6753	-53.152			-27.611	-53.5665	-27.4416	-53.3079	-27.6373	-53.1887	-27.6136	-53.1026
-27.8318	-49.4012	-27.8298	-53.737	-27.8726	-57.7758				-27.8298	-53.737	-27.8408	-53.553	-28.096	-53.4402	-27.8924	-53.2253			-27.8086	-53.6575	-27.6479	-53.392	-27.839	-53.2831	-27.8108	-53.1743
-28.0342	-49.4946	-28.0346	-53.8282	-28.0715	-57.8736				-28.0346	-53.8282	-28.0373	-53.6365	-28.2816	-53.5168	-28.0816	-53.3062			-28.0057	-53.7563	-27.8384	-53.4852	-28.0367	-53.3641	-28.0083	-53.2564
-28.2318	-49.5703	-28.2434	-53.9169	-28.2622	-57.9746				-28.2434	-53.9169	-28.2473	-53.7392	-28.5004	-53.6	-28.2656	-53.3847			-28.2022	-53.8414	-28.0403	-53.5721	-28.247	-53.4508	-28.2057	-53.3412
-28.4253	-49.6527	-28.4181	-54.0014	-28.4773	-58.0633				-28.4181	-54.0014	-28.4428	-53.8171	-28.6908	-53.6873	-28.4691	-53.4691			-28.4092	-53.9369	-28.2418	-53.6556	-28.4384	-53.545	-28.4123	-53.4142
-28.6256	-49.7317	-28.6306	-54.0983	-28.6682	-58.1706				-28.6306	-54.0983	-28.648	-53.9018	-28.9005	-53.7731	-28.6715	-53.5534			-28.6105	-54.0173	-28.4393	-53.754	-28.6386	-53.6267	-28.6134	-53.4977
-28.8274	-49.8154	-28.8095	-54.184	-28.8598	-58.266				-28.8095	-54.184	-28.838	-53.9835	-29.0897	-53.8559	-28.864	-53.6199			-28.8009	-54.1105	-28.6463	-53.827	-28.8412	-53.7001	-28.8098	-53.5807
-29.0261	-49.8968	-29.0175	-54.2669	-29.0682	-58.3547				-29.0175	-54.2669	-29.0461	-54.0733	-29.2908	-53.9338	-29.0672	-53.7023			-29.0003	-54.1835	-28.8344	-53.9198	-29.0337	-53.7886	-29.0037	-53.6501
-29.2265	-49.973	-29.217	-54.3504	-29.269	-58.4415				-29.217	-54.3504	-29.246	-54.147	-29.4832	-54.0134	-29.2651	-53.7703			-29.2466	-54.3053	-29.0346	-54.007	-29.2338	-53.877	-29.2042	-53.7282
-29.4255	-50.0443	-29.4102	-54.4443	-29.4642	-58.5343				-29.4102	-54.4443	-29.442	-54.223	-29.6736	-54.1031	-29.4672	-53.849			-29.453	-54.3843	-29.2383	-54.0771	-29.4366	-53.9535	-29.4108	-53.8031
-29.6234	-50.1248	-29.6162	-54.5198	-29.6633	-58.6322				-29.6162	-54.5198	-29.64	-54.3079	-29.8826	-54.1628	-29.6803	-53.941			-29.6043	-54.4369	-29.4324	-54.1658	-29.6321	-54.0251	-29.603	-53.8817
-29.8286	-50.2052	-29.8157	-54.6043	-29.8732	-58.7214				-29.8157	-54.6043	-29.8423	-54.3976	-29.9986	-54.2315	-29.8698	-54.0091			-29.8011	-54.5225	-29.6315	-54.251	-29.8233	-54.0988	-29.8053	-53.9482
-29.9965	-50.2724	-29.9995	-54.6854	-29.9984	-58.7839				-29.9995	-54.6854	-29.9997	-54.457	-29.9441	-54.218	-29.9983	-54.0706			-29.9993	-54.6149	-29.8384	-54.3251	-29.9985	-54.181	-29.9993	-54.0353
-29.9791	-50.2767	-29.9475	-54.6871	-29.9771	-58.7856				-29.9475	-54.6871	-29.9916	-54.473	-29.7335	-54.1327	-29.9976	-54.0659			-29.9845	-54.6202	-29.9995	-54.3975	-29.9914	-54.188	-29.9852	-54.0411
-29.7579	-50.1995	-29.7196	-54.5924	-29.7308	-58.6925				-29.7196	-54.5924	-29.7608	-54.3945	-29.5507	-54.0707	-29.7852	-53.9918			-29.7521	-54.5365	-29.9937	-54.4078	-29.7699	-54.1061	-29.7652	-53.95
-29.5617	-50.1377	-29.5112	-54.5244	-29.5352	-58.6168				-29.5112	-54.5244	-29.5625	-54.3229	-29.3527	-54.0021	-29.5096	-53.8916			-29.5606	-54.464	-29.7715	-54.3177	-29.5683	-54.0215	-29.5597	-53.8784
-29.3542	-50.0656	-29.3177	-54.4564	-29.3389	-58.5312				-29.3177	-54.4564	-29.3525	-54.2535	-29.1387	-53.9169	-29.2937	-53.8281			-29.3597	-54.3956	-29.5697	-54.2516	-29.3695	-53.9599	-29.3718	-53.8167
-29.1987	-50.0212	-29.1169	-54.382	-29.1377	-58.4544				-29.1169	-54.382	-29.1568	-54.1761	-28.944	-53.8472	-29.1957	-53.7763			-29.1617	-54.3224	-29.3679	-54.1845	-29.1738	-53.8813	-29.1723	-53.7469
-28.9579	-49.9329	-28.9089	-54.3149	-28.9345	-58.3806				-28.9089	-54.3149	-28.9542	-54.0996	-28.7472	-53.7823	-28.9858	-53.7058			-28.956	-54.2434	-29.1732	-54.1152	-28.9743	-53.8087	-28.9747	-53.6737
-28.7583	-49.8776	-28.7309	-54.2447	-28.7361	-58.3029				-28.7309	-54.2447	-28.7573	-54.0271	-28.5482	-53.7104	-28.6984	-53.5988			-28.7645	-54.1871	-28.973	-54.0385	-28.7796	-53.7471	-28.7702	-53.5956
-28.5588	-49.8114	-28.5135	-54.1745	-28.5572	-58.237				-28.5135	-54.1745	-28.5736	-53.9606	-28.3419	-53.6332	-28.4956	-53.5241			-28.5648	-54.1023	-28.7664	-53.9642	-28.5799	-53.6694	-28.5659	-53.5316
-28.3566	-49.7476	-28.3148	-54.0992	-28.3284	-58.1558				-28.3148	-54.0992	-28.3653	-53.8921	-28.1426	-53.5602	-28.3912	-53.5001			-28.3651	-54.0425	-28.5769	-53.8884	-28.3798	-53.5918	-28.3764	-53.4622
-28.1596	-49.6744	-28.126	-54.0278	-28.1432	-58.0703				-28.126	-54.0278	-28.1645	-53.8104	-27.9372	-53.4942	-28.1969	-53.4242			-28.1734	-53.9719	-28.3703	-53.8265	-28.1789	-53.5181	-28.1745	-53.3906
-27.9651	-49.6031	-27.9205	-53.9418	-27.9397	-57.9893				-27.9205	-53.9418	-27.9613	-53.7376	-27.7552	-53.4243	-27.9025	-53.3098			-27.9668	-53.8881	-28.177	-53.75	-27.9837	-53.4515	-27.9802	-53.3035
-27.7672	-49.5493	-27.7221	-53.8781	-27.7545	-57.9185				-27.7221	-53.8781	-27.7685	-53.6681	-27.5589	-53.3508	-27.6986	-53.2331			-27.7661	-53.8253	-27.9779	-53.6791	-27.778	-53.3864	-27.7798	-53.2357
-27.5642	-49.4807	-27.4933	-53.8004	-27.5518	-57.8387				-27.4933	-53.8004	-27.5634	-53.5948	-27.3568	-53.2695	-27.5874	-53.2058			-27.5704	-53.7438	-27.7812	-53.601	-27.5769	-53.3006	-27.5769	-53.1657
-27.3707	-49.4094	-27.3085	-53.7227	-27.3477	-57.7615				-27.3085	-53.7227	-27.3731	-53.5207	-27.1548	-53.2109	-27.3001	-53.0813			-27.3717	-53.6758	-27.576	-53.5273	-27.3809	-53.2272	-27.3797	-53.0884
-27.1676	-49.3389	-27.1237	-53.6459	-27.1545	-57.6728				-27.1237	-53.6459	-27.1625	-53.4417	-26.9641	-53.1207	-27.1958	-53.0587			-27.1703	-53.6006	-27.3763	-53.4519	-27.1772	-53.1643	-27.1819	-53.0125
-26.9664	-49.2628	-26.9335	-53.5756	-26.9459	-57.6053				-26.9335	-53.5756	-26.9531	-53.3655	-26.7589	-53.0445	-26.9106	-52.9532			-26.9743	-53.5267	-27.1763	-53.3818	-26.9842	-53.0919	-26.9843	-52.9424
-26.7737	-49.1977	-26.735	-53.4963	-26.7371	-57.5175				-26.735	-53.4963	-26.7702	-53.2885	-26.5566	-52.977	-26.7214	-52.8627			-26.7704	-53.447	-26.9736	-53.3142	-26.7883	-53.0022	-26.7822	-52.8693
-26.5674	-49.1341	-26.5306	-53.4246	-26.5459	-57.4467				-26.5306	-53.4246	-26.5751	-53.2317	-26.3534	-52.889	-26.5051	-52.789			-26.5698	-53.373	-26.7797	-53.2376	-26.5856	-52.9383	-26.5876	-52.7939
-26.3663	-49.0677	-26.3307	-53.3482	-26.3555	-57.3654				-26.3307	-53.3482	-26.3892	-53.157	-26.1534	-52.8106	-26.3104	-52.7184			-26.3676	-53.301	-26.5733	-53.1641	-26.3922	-52.8628	-26.3849	-52.7152
-26.1773	-48.9964	-26.1284	-53.2752	-26.1459	-57.2799				-26.1284	-53.2752	-26.1724	-53.0789	-25.9594	-52.7366	-26.1143	-52.6366			-26.1678	-53.229	-26.3835	-53.0774	-26.1907	-52.7828	-26.1911	-52.6473
-25.9732	-48.9245	-25.9331	-53.2011	-25.9547	-57.1942				-25.9331	-53.2011	-25.9871	-53.0041	-25.7469	-52.6722	-25.916	-52.5608			-25.9774	-53.1461	-26.1893	-53.0093	-25.9886	-52.7048	-25.9867	-52.5679
-25.7742	-48.8619	-25.7283	-53.1205	-25.7514	-57.1139				-25.7283	-53.1205	-25.7723	-52.9197	-25.5555	-52.5894	-25.7083	-52.492			-25.7767	-53.0722	-25.9827	-52.9395	-25.7916	-52.624	-25.7863	-52.4828
-25.5722	-48.7788	-25.5247	-53.045	-25.5452	-57.0392				-25.5247	-53.045	-25.5756	-52.8383	-25.3591	-52.5039	-25.5208	-52.4028			-25.5803	-53.0028	-25.7826	-52.8546	-25.5955	-52.5534	-25.5925	-52.4113
-25.3794	-48.7122	-25.3264	-52.9687	-25.3487	-56.9566				-25.3264	-52.9687	-25.3862	-52.7668	-25.1635	-52.4255	-25.326	-52.3286			-25.3802	-52.9255	-25.582	-52.7778	-25.3957	-52.471	-25.3874	-52.3369
-25.1793	-48.6466	-25.1248	-52.8993	-25.152	-56.8647				-25.1248	-52.8993	-25.1873	-52.6922	-24.9663	-52.3502	-25.1216	-52.2574			-25.1775	-52.8436	-25.3839	-52.7068	-25.194	-52.4084	-25.1921	-52.2575
-24.98	-48.5739	-24.9293	-52.8169	-24.9489	-56.7847				-24.9293	-52.8169	-24.9785	-52.6189	-24.7692	-52.2855	-24.9185	-52.1875			-24.9818	-52.7741	-25.1854	-52.6283	-24.993	-52.325	-24.9937	-52.1833
-24.7792	-48.5057	-24.7265	-52.7431	-24.7529	-56.7011				-24.7265	-52.7431	-24.7706	-52.5409	-24.5654	-52.2041	-24.7201	-52.1002			-24.7875	-52.6985	-24.985	-52.5415	-24.7962	-52.2418	-24.7883	-52.0937
-24.5739	-48.4298	-24.5424	-52.6707	-24.55	-56.6164				-24.5424	-52.6707	-24.5876	-52.4603	-24.3681	-52.1318	-24.5244	-52.0243			-24.5846	-52.6203	-24.7878	-52.4759	-24.5983	-52.1645	-24.5458	-51.9999
-24.384	-48.3587	-24.3375	-52.5885	-24.3515	-56.5316				-24.3375	-52.5885	-24.3951	-52.3752	-24.1719	-52.0429	-24.3216	-51.9417			-24.3839	-52.5382	-24.5919	-52.3874	-24.3963	-52.0786	-24.3979	-51.9449
-24.18	-48.2934	-24.138	-52.5111	-24.1624	-56.4502				-24.138	-52.5111	-24.1973	-52.2993	-23.9711	-51.9683	-24.1321	-51.8614			-24.1793	-52.4652	-24.389	-52.3091	-24.1949	-52.004	-24.1995	-51.8718
-23.9831	-48.215	-23.9448	-52.4199	-23.9584	-56.3584				-23.9448	-52.4199	-23.9797	-52.2132	-23.776	-51.8886	-23.9313	-51.7844			-23.9884	-52.3786	-24.1832	-52.2298	-23.9977	-51.9348	-23.9956	-51.7856
-23.7869	-48.1491	-23.7417	-52.3404	-23.7605	-56.2759				-23.7417	-52.3404	-23.7825	-52.1319	-23.5576	-51.7991	-23.7229	-51.7029			-23.7915	-52.3004	-23.9926	-52.1633	-23.7513	-51.823	-23.7999	-51.7052
-23.5852	-48.0746	-23.535	-52.2684	-23.5578	-56.1913				-23.535	-52.2684	-23.5785	-52.0665	-23.3735	-51.7172	-23.5202	-51.6185			-23.5886	-52.2272	-23.7944	-52.0755	-23.5521	-51.742	-23.5566	-51.6028
-23.382	-47.9909	-23.3413	-52.1889	-23.3605	-56.107				-23.3413	-52.1889	-23.3882	-51.9829	-23.1791	-51.6388	-23.3169	-51.5413			-23.3871	-52.1453	-23.5905	-51.9935	-23.3542	-51.6696	-23.3998	-51.5399
-23.1882	-47.9261	-23.1412	-52.0988	-23.1617	-56.0184				-23.1412	-52.0988	-23.1981	-51.895	-22.9751	-51.5642	-23.1204	-51.4603			-23.1843	-52.0752	-23.3995	-51.9201	-23.1949	-51.6067	-23.1541	-51.4467
-22.9851	-47.8514	-22.9181	-52.0171	-22.9585	-55.9342				-22.9181	-52.0171	-22.9865	-51.8167	-22.7844	-51.4787	-22.9393	-51.376			-22.9901	-51.9849	-23.1932	-51.8339	-22.9558	-51.5104	-22.9487	-51.3675
-22.7813	-47.7746	-22.747	-51.945	-22.7549	-55.8433				-22.747	-51.945	-22.7954	-51.7453	-22.582	-51.4031	-22.7277	-51.2962			-22.7964	-51.9128	-22.9952	-51.755	-22.7539	-51.4281	-22.7534	-51.282
-22.5877	-47.6978	-22.5386	-51.8704	-22.5462	-55.7673				-22.5386	-51.8704	-22.5782	-51.644	-22.3745	-51.3204	-22.5306	-51.212			-22.5502	-51.8012	-22.7976	-51.679	-22.5539	-51.3371	-22.5641	-51.1984
-22.3893	-47.6293	-22.3533	-51.7794	-22.3622	-55.6782				-22.3533	-51.7794	-22.2983	-51.5277	-22.1902	-51.2254	-22.333	-51.1385			-22.3988	-51.7371	-22.5453	-51.5731	-22.3524	-51.252	-22.3588	-51.1128
-22.1966	-47.5524	-22.1499	-51.6973	-22.1611	-55.5778				-22.1499	-51.6973	-22.1988	-51.4944	-21.9861	-51.1575	-22.1243	-51.0422			-22.1899	-51.6535	-22.3979	-51.5173	-22.1594	-51.1715	-22.1638	-51.0279
-21.9974	-47.4718	-21.9422	-51.6132	-21.9635	-55.4907				-21.9422	-51.6132	-21.9883	-51.4119	-21.7761	-51.0737	-21.9267	-50.9684			-21.9553	-51.5576	-22.1492	-51.4132	-21.9571	-51.0923	-21.9585	-50.9476
-21.7966	-47.4007	-21.7542	-51.5268	-21.7583	-55.4005				-21.7542	-51.5268	-21.7162	-51.2888	-21.5837	-50.9784	-21.7179	-50.8823			-21.7999	-51.5005	-21.9974	-51.3474	-21.759	-51.0102	-21.766	-50.8622
-21.5916	-47.3269	-21.5519	-51.4489	-21.5635	-55.3228				-21.5519	-51.4489	-21.494	-51.2054	-21.3722	-50.8995	-21.5259	-50.7925			-21.5507	-51.3913	-21.7993	-51.2699	-21.5654	-50.9292	-21.5655	-50.7767
-21.3946	-47.2472	-21.3451	-51.3729	-21.3752	-55.2271				-21.3451	-51.3729	-21.39	-51.1528	-21.1831	-50.8217	-21.3463	-50.7085			-21.3523	-51.3097	-21.5544	-51.1669	-21.3614	-50.8394	-21.3659	-50.7026
-21.1925	-47.165	-21.152	-51.2812	-21.174	-55.1445				-21.152	-51.2812	-21.1861	-51.0712	-20.9994	-50.7314	-21.1436	-50.6282			-21.1983	-51.2465	-21.354	-51.0753	-21.1635	-50.76	-21.1679	-50.6135
-20.9977	-47.092	-20.9524	-51.2023	-20.9704	-55.0437				-20.9524	-51.2023	-20.9016	-50.9464	-20.784	-50.651	-20.936	-50.5411			-20.9608	-51.1384	-21.1508	-50.99	-20.9611	-50.6683	-20.9698	-50.5205
-20.7958	-47.0163	-20.7524	-51.1057	-20.7789	-54.9529				-20.7524	-51.1057	-20.7028	-50.8546	-20.5934	-50.5562	-20.7377	-50.4629			-20.7591	-51.0653	-20.9595	-50.9093	-20.7682	-50.5922	-20.7736	-50.4347
-20.5952	-46.9295	-20.5425	-51.0267	-20.5757	-54.8647				-20.5425	-51.0267	-20.5104	-50.7733	-20.397	-50.4751	-20.5436	-50.3796			-20.5576	-50.9721	-20.7605	-50.8222	-20.5685	-50.5063	-20.5665	-50.3564
-20.3933	-46.8522	-20.3508	-50.9454	-20.3663	-54.7719				-20.3508	-50.9454	-20.3127	-50.69	-20.1954	-50.3824	-20.3252	-50.2851			-20.3556	-50.8918	-20.5626	-50.7393	-20.3678	-50.414	-20.368	-50.2662
-20.1993	-46.7779	-20.1605	-50.8549	-20.182	-54.6895				-20.1605	-50.8549	-20.1051	-50.6045	-19.8963	-50.2499	-20.1261	-50.1856			-20.1675	-50.8088	-20.3555	-50.6496	-20.1661	-50.3266	-20.1725	-50.1784
-19.9519	-46.6811	-19.9628	-50.7667	-19.98	-54.5844				-19.9628	-50.7667	-19.9072	-50.5171	-19.7024	-50.1649	-19.9181	-50.1119			-19.9638	-50.714	-20.1602	-50.5705	-19.9627	-50.2357	-19.9741	-50.0968
-19.7965	-46.6159	-19.7601	-50.6821	-19.7714	-54.492				-19.7601	-50.6821	-19.7073	-50.4214	-19.5975	-50.1244	-19.7405	-50.0232			-19.7636	-50.638	-19.9576	-50.4831	-19.7689	-50.1553	-19.7743	-50.0109
-19.5566	-46.5214	-19.5621	-50.5919	-19.5789	-54.4026				-19.5621	-50.5919	-19.5117	-50.3373	-19.3009	-49.9866	-19.5437	-49.9217			-19.5623	-50.5471	-19.7707	-50.3964	-19.567	-50.0692	-19.5835	-49.9127
-19.3579	-46.438	-19.3666	-50.5105	-19.3735	-54.3121				-19.3666	-50.5105	-19.3034	-50.2552	-19.1967	-49.9446	-19.351	-49.8505			-19.365	-50.4573	-19.5636	-50.3077	-19.3724	-49.9703	-19.3765	-49.8314
-19.1566	-46.3536	-19.1533	-50.4142	-19.1893	-54.2189				-19.1533	-50.4142	-19.1989	-50.1992	-18.9146	-49.8093	-19.1373	-49.753			-19.1687	-50.3678	-19.3595	-50.2122	-19.1706	-49.886	-19.1785	-49.7412
-18.9531	-46.2815	-18.9573	-50.3364	-18.9844	-54.1242				-18.9573	-50.3364	-18.9156	-50.0631	-18.7092	-49.7185	-18.9468	-49.661			-18.9652	-50.2775	-19.1694	-50.1322	-18.9668	-49.803	-18.9758	-49.6544
-18.7964	-46.2161	-18.7625	-50.2473	-18.7973	-54.0258				-18.7625	-50.2473	-18.7117	-49.9757	-18.5004	-49.6336	-18.745	-49.575			-18.7709	-50.1944	-18.9669	-50.0425	-18.7758	-49.7041	-18.7793	-49.5602
-18.5624	-46.1131	-18.558	-50.1564	-18.5924	-53.9237				-18.558	-50.1564	-18.5093	-49.8947	-18.314	-49.5441	-18.5481	-49.4837			-18.5671	-50.109	-18.7737	-49.956	-18.5738	-49.6209	-18.5787	-49.4644
-18.3514	-46.0365	-18.3774	-50.0597	-18.3873	-53.837				-18.3774	-50.0597	-18.3072	-49.8049	-18.1117	-49.4418	-18.3473	-49.396			-18.3664	-50.0109	-18.5715	-49.8576	-18.3771	-49.5242	-18.383	-49.3776
-18.1571	-45.9464	-18.161	-49.9774	-18.1882	-53.7302				-18.161	-49.9774	-18.1166	-49.7169	-17.9141	-49.361	-18.1374	-49.2947			-18.1593	-49.927	-18.3723	-49.7768	-18.1715	-49.4357	-18.1722	-49.2891
-17.9637	-45.863	-17.9706	-49.8857	-17.9891	-53.6326				-17.9706	-49.8857	-17.9042	-49.6154	-17.7104	-49.2592	-17.9442	-49.2098			-17.9637	-49.8333	-18.1673	-49.682	-17.9793	-49.3422	-17.9812	-49.1979
-17.7594	-45.7782	-17.7666	-49.7925	-17.797	-53.5362				-17.7666	-49.7925	-17.72	-49.5345	-17.5027	-49.17	-17.7338	-49.1093			-17.7674	-49.7452	-17.9743	-49.5957	-17.7844	-49.246	-17.7806	-49.0992
-17.559	-45.6958	-17.5661	-49.6971	-17.5873	-53.4351				-17.5661	-49.6971	-17.5173	-49.4402	-17.3137	-49.0745	-17.5453	-49.0192			-17.5711	-49.6505	-17.7748	-49.5062	-17.5791	-49.162	-17.5861	-49.0115
-17.3589	-45.6082	-17.3618	-49.6069	-17.3922	-53.3396				-17.3618	-49.6069	-17.317	-49.3506	-17.1045	-48.9789	-17.3606	-48.9336			-17.3774	-49.5586	-17.5754	-49.4054	-17.3771	-49.0683	-17.3844	-48.9197
-17.1607	-45.5251	-17.1651	-49.5082	-17.1846	-53.2391				-17.1651	-49.5082	-17.1331	-49.2505	-16.9993	-48.9365	-17.1582	-48.8305			-17.1614	-49.4633	-17.3801	-49.3136	-17.1796	-48.9774	-17.1858	-48.8184
-16.9633	-45.4415	-16.9687	-49.4176	-16.9838	-53.1405				-16.9687	-49.4176	-16.9239	-49.1541	-16.7226	-48.7984	-16.9519	-48.7361			-16.9704	-49.3793	-17.1801	-49.217	-16.9815	-48.8864	-16.9898	-48.7293
-16.7722	-45.3554	-16.7755	-49.3303	-16.794	-53.0438				-16.7755	-49.3303	-16.71	-49.0676	-16.5173	-48.7075	-16.7584	-48.6475			-16.7779	-49.2792	-16.98	-49.1244	-16.7827	-48.7834	-16.7851	-48.628
-16.5702	-45.2684	-16.5708	-49.2363	-16.5856	-52.9445				-16.5708	-49.2363	-16.5204	-48.9662	-16.3198	-48.608	-16.5556	-48.5472			-16.5822	-49.1857	-16.7738	-49.0384	-16.5824	-48.6853	-16.5892	-48.5326
-16.372	-45.1834	-16.3804	-49.1503	-16.3944	-52.84				-16.3804	-49.1503	-16.318	-48.876	-16.1226	-48.5077	-16.3531	-48.4577			-16.3823	-49.0953	-16.5831	-48.9456	-16.3862	-48.5981	-16.3882	-48.4449
-16.173	-45.0898	-16.1735	-49.0382	-16.1927	-52.7363				-16.1735	-49.0382	-16.1252	-48.779	-15.9133	-48.4157	-16.1639	-48.3524			-16.1806	-49.0047	-16.3844	-48.8493	-16.1863	-48.5054	-16.1885	-48.3478
-15.9733	-45.0123	-15.978	-48.9461	-15.9921	-52.6387				-15.978	-48.9461	-15.9241	-48.6794	-15.7354	-48.3163	-15.9577	-48.2575			-15.974	-48.9071	-16.1854	-48.7474	-15.9877	-48.402	-15.9905	-48.2555
-15.7713	-44.9238	-15.764	-48.8565	-15.6993	-52.4877				-15.764	-48.8565	-15.718	-48.5867	-15.5206	-48.2182	-15.7653	-48.1629			-15.7814	-48.8159	-15.9769	-48.6625	-15.7888	-48.3077	-15.7892	-48.1476
-15.5734	-44.8409	-15.5785	-48.7582	-15.5069	-52.3709				-15.5785	-48.7582	-15.5221	-48.4906	-15.3288	-48.1208	-15.5661	-48.0722			-15.5821	-48.7124	-15.7829	-48.5653	-15.5863	-48.2087	-15.5924	-48.0564
-15.3708	-44.7401	-15.3773	-48.6602	-15.3054	-52.271				-15.3773	-48.6602	-15.3242	-48.3893	-15.1264	-48.0239	-15.3629	-47.9608			-15.3799	-48.6214	-15.5799	-48.4591	-15.3911	-48.1159	-15.3935	-47.9577
-15.1786	-44.6564	-15.1813	-48.5704	-15.1017	-52.1729				-15.1813	-48.5704	-15.1229	-48.2893	-14.921	-47.9252	-15.1625	-47.8668			-15.1865	-48.5183	-15.3856	-48.3615	-15.1904	-48.0148	-15.1923	-47.8537
-14.9746	-44.5667	-14.9865	-48.4631	-14.9117	-52.067				-14.9865	-48.4631	-14.9389	-48.1932	-14.7355	-47.8247	-14.9678	-47.7678			-14.9863	-48.4205	-15.1922	-48.2708	-14.9873	-47.9115	-14.9939	-47.7563
-14.7841	-44.4711	-14.7912	-48.3713	-14.7081	-51.9607				-14.7912	-48.3713	-14.7305	-48.0923	-14.5328	-47.7186	-14.7581	-47.6648			-14.7878	-48.3202	-14.9888	-48.1732	-14.792	-47.8161	-14.7982	-47.6527
-14.5783	-44.3811	-14.567	-48.2662	-14.5977	-51.9095				-14.567	-48.2662	-14.5398	-47.9959	-14.334	-47.6206	-14.5601	-47.5643			-14.5809	-48.224	-14.7925	-48.0679	-14.5832	-47.7181	-14.5968	-47.5524
-14.3845	-44.2961	-14.3813	-48.1679	-14.3066	-51.7476				-14.3813	-48.1679	-14.3283	-47.8947	-14.126	-47.5155	-14.3682	-47.462			-14.3855	-48.1263	-14.5891	-47.9681	-14.3982	-47.6126	-14.3968	-47.4564
-14.1869	-44.2012	-14.1774	-48.0702	-14.0994	-51.642				-14.1774	-48.0702	-14.1209	-47.7949	-13.9237	-47.4188	-14.1655	-47.3622			-14.1914	-48.021	-14.3919	-47.8759	-14.1826	-47.5107	-14.1499	-47.3321
-13.9848	-44.1066	-13.9898	-47.9645	-13.9963	-51.5766				-13.9898	-47.9645	-13.9415	-47.6951	-13.7329	-47.3091	-13.9644	-47.266			-13.9834	-47.9266	-14.1949	-47.7685	-13.9899	-47.4064	-13.9479	-47.2198
-13.7861	-44.0128	-13.7842	-47.8613	-13.7298	-51.4148				-13.7842	-47.8613	-13.7318	-47.5945	-13.5475	-47.2013	-13.7679	-47.1553			-13.7962	-47.8282	-13.9916	-47.6689	-13.7961	-47.3052	-13.7992	-47.1461
-13.5902	-43.9199	-13.5849	-47.7582	-13.5369	-51.3054				-13.5849	-47.7582	-13.5401	-47.4824	-13.3379	-47.1115	-13.5573	-47.0457			-13.5905	-47.7181	-13.7965	-47.5644	-13.597	-47.1998	-13.5579	-47.0102
-13.3955	-43.8248	-13.3905	-47.6619	-13.3153	-51.2004				-13.3905	-47.6619	-13.3425	-47.3737	-13.1373	-47.0052	-13.3726	-46.9448			-13.3936	-47.6167	-13.5962	-47.4625	-13.3917	-47.1014	-13.3488	-46.9092
-13.1929	-43.7308	-13.1802	-47.5547	-13.1253	-51.0902				-13.1802	-47.5547	-13.1334	-47.2751	-12.9365	-46.8976	-13.1558	-46.8431			-13.1947	-47.5181	-13.3955	-47.3608	-13.1502	-46.9678	-13.157	-46.8139
-12.9953	-43.6342	-12.9962	-47.4597	-12.9219	-50.9801				-12.9962	-47.4597	-12.949	-47.1711	-12.7356	-46.7943	-12.9766	-46.7328			-12.9922	-47.4154	-13.1466	-47.2252	-12.9994	-46.883	-12.9502	-46.7079
-12.7937	-43.5416	-12.7871	-47.3441	-12.729	-50.8566				-12.7871	-47.3441	-12.741	-47.0618	-12.5361	-46.6897	-12.7826	-46.6208			-12.7954	-47.3117	-12.9542	-47.1298	-12.7989	-46.7791	-12.751	-46.5994
-12.5493	-43.4231	-12.5914	-47.2447	-12.5195	-50.7456				-12.5914	-47.2447	-12.5411	-46.9617	-12.3433	-46.5669	-12.578	-46.5195			-12.5994	-47.203	-12.7491	-47.0263	-12.5982	-46.6797	-12.5997	-46.5102
-12.3518	-43.3182	-12.3887	-47.1325	-12.3243	-50.6387				-12.3887	-47.1325	-12.3435	-46.8577	-12.1437	-46.4673	-12.3811	-46.4214			-12.3507	-47.07	-12.599	-46.9365	-12.3901	-46.5636	-12.3571	-46.3724
-12.1511	-43.2193	-12.1045	-46.9719	-12.1354	-50.5203				-12.1045	-46.9719	-12.1465	-46.753	-11.9266	-46.3573	-12.165	-46.3114			-12.1928	-46.9879	-12.3552	-46.8053	-12.1977	-46.4621	-12.1562	-46.2738
-11.9525	-43.1235	-11.8971	-46.8651	-11.926	-50.4				-11.8971	-46.8651	-11.9491	-46.6427	-11.7429	-46.2358	-11.9611	-46.1957			-11.9978	-46.8826	-12.1517	-46.7025	-11.9551	-46.3265	-11.9614	-46.1623
-11.8	-43.0497	-11.7983	-46.812	-11.7115	-50.2829				-11.7983	-46.812	-11.7539	-46.5232	-11.5348	-46.1447	-11.7691	-46.0957			-11.7504	-46.7518	-11.9582	-46.5892	-11.7997	-46.2407	-11.7606	-46.0561
-11.5517	-42.9238	-11.5983	-46.7081	-11.532	-50.1678				-11.5983	-46.7081	-11.5499	-46.4154	-11.3323	-46.0271	-11.566	-45.9751			-11.5517	-46.6427	-11.7582	-46.4864	-11.5981	-46.1365	-11.5639	-45.9436
-11.3519	-42.8251	-11.3927	-46.597	-11.3223	-50.0474				-11.3927	-46.597	-11.3476	-46.3029	-11.1598	-45.9121	-11.3804	-45.8598			-11.3507	-46.5282	-11.559	-46.3757	-11.3977	-46.0186	-11.3629	-45.8321
-11.161	-42.7213	-11.1937	-46.4843	-11.1301	-49.924				-11.1937	-46.4843	-11.1561	-46.1973	-10.9562	-45.789	-11.1793	-45.7467			-11.1576	-46.4168	-11.3606	-46.2627	-11.1537	-45.8868	-11.1617	-45.717
-10.9587	-42.6189	-10.896	-46.3092	-10.9257	-49.8058				-10.896	-46.3092	-10.9576	-46.086	-10.7459	-45.6824	-10.978	-45.6379			-10.9605	-46.3134	-11.1576	-46.1598	-10.9641	-45.7642	-10.9682	-45.5988
-10.7534	-42.5146	-10.7908	-46.2612	-10.7271	-49.6834				-10.7908	-46.2612	-10.7584	-45.9644	-10.5411	-45.5709	-10.7712	-45.5203			-10.7618	-46.1932	-10.9681	-46.0384	-10.7592	-45.6513	-10.7648	-45.4797
-10.5496	-42.4112	-10.5029	-46.0874	-10.5178	-49.5601				-10.5029	-46.0874	-10.5669	-45.8509	-10.3454	-45.4542	-10.588	-45.4117			-10.5527	-46.0788	-10.7691	-45.93	-10.5587	-45.5352	-10.57	-45.3645
-10.3637	-42.3106	-10.3109	-45.9746	-10.3217	-49.4386				-10.3109	-45.9746	-10.3569	-45.7367	-10.1472	-45.3419	-10.3672	-45.2974			-10.3616	-45.9625	-10.5612	-45.8181	-10.3621	-45.4225	-10.3714	-45.2511
-10.1625	-42.2019	-10.1874	-45.9203	-10.131	-49.3201				-10.1874	-45.9203	-10.1699	-45.6278	-9.95682	-45.2216	-10.193	-45.1777			-10.1605	-45.8585	-10.3605	-45.6932	-10.1724	-45.3089	-10.1692	-45.1399
-9.95849	-42.1016	-9.915	-45.7441	-9.92741	-49.1878				-9.915	-45.7441	-9.96017	-45.5162	-9.74006	-45.0984	-9.97499	-45.0571			-9.95987	-45.7372	-10.1653	-45.5792	-9.96858	-45.1835	-9.97193	-45.0201
-9.75573	-41.9851	-9.70583	-45.6201	-9.73257	-49.0663				-9.70583	-45.6201	-9.75817	-45.3965	-9.558	-44.9801	-9.78904	-44.9356			-9.75819	-45.6176	-9.96539	-45.4576	-9.76669	-45.0745	-9.774	-44.8966
-9.56206	-41.8691	-9.49818	-45.5028	-9.52055	-48.9326				-9.49818	-45.5028	-9.56852	-45.2754	-9.35002	-44.8608	-9.58025	-44.8172			-9.56287	-45.5049	-9.76582	-45.3518	-9.55645	-44.9569	-9.57898	-44.7807
-9.36765	-41.7726	-9.31291	-45.3803	-9.34175	-48.807				-9.31291	-45.3803	-9.35334	-45.1606	-9.15935	-44.7377	-9.38862	-44.6928			-9.36946	-45.3872	-9.57187	-45.2264	-9.36838	-44.835	-9.37085	-44.6566
-9.16374	-41.6511	-9.11626	-45.259	-9.13155	-48.6786				-9.11626	-45.259	-9.16672	-45.0362	-8.95485	-44.6212	-9.18115	-44.5801			-9.16064	-45.261	-9.37055	-45.1107	-9.16529	-44.7103	-9.16725	-44.5372
-8.96029	-41.5461	-8.91948	-45.1472	-8.94237	-48.5502				-8.91948	-45.1472	-8.96104	-44.9158	-8.73973	-44.4939	-8.98144	-44.451			-8.96631	-45.1395	-9.16814	-44.9879	-8.96747	-44.5892	-8.97657	-44.413
-8.76944	-41.4335	-8.71669	-45.0164	-8.74914	-48.4269				-8.71669	-45.0164	-8.76767	-44.7841	-8.55701	-44.3601	-8.78752	-44.3317			-8.7699	-45.022	-8.96916	-44.8684	-8.77186	-44.4654	-8.77573	-44.2959
-8.56925	-41.3167	-8.49446	-44.8928	-8.55271	-48.2929				-8.49446	-44.8928	-8.5707	-44.6616	-8.34784	-44.2328	-8.58516	-44.2007			-8.56988	-44.9006	-8.76882	-44.7457	-8.56797	-44.3329	-8.57489	-44.1666
-8.36806	-41.2089	-8.31756	-44.7741	-8.34168	-48.1516				-8.31756	-44.7741	-8.3612	-44.5357	-8.15849	-44.1083	-8.38498	-44.072			-8.36672	-44.7705	-8.57461	-44.617	-8.37502	-44.2166	-8.37533	-44.0425
-8.16254	-41.0881	-8.19914	-44.7028	-8.14266	-48.0129				-8.19914	-44.7028	-8.18983	-44.4041	-7.94322	-43.9868	-8.19833	-43.9441			-8.16796	-44.6457	-8.3753	-44.4974	-8.17164	-44.0828	-8.17875	-43.9162
-7.96545	-40.974	-7.9262	-44.5211	-7.94461	-47.8843				-7.9262	-44.5211	-7.9758	-44.2774	-7.76496	-43.8516	-7.99778	-43.8166			-7.9715	-44.5177	-8.17861	-44.3702	-7.97536	-43.9477	-7.9789	-43.7833
-7.77164	-40.856	-7.71789	-44.3838	-7.75237	-47.7431				-7.71789	-44.3838	-7.77797	-44.1453	-7.54896	-43.7178	-7.79194	-43.6918			-7.77527	-44.3922	-7.97785	-44.235	-7.77276	-43.8249	-7.7805	-43.65
-7.57735	-40.7293	-7.51273	-44.2506	-7.54191	-47.6081				-7.51273	-44.2506	-7.58033	-44.0176	-7.36261	-43.5784	-7.50155	-43.4847			-7.56084	-44.2557	-7.77521	-44.1115	-7.57867	-43.6932	-7.58504	-43.522
-7.3745	-40.6132	-7.32239	-44.1201	-7.3488	-47.4568				-7.32239	-44.1201	-7.37158	-43.8832	-7.15428	-43.4478	-7.29761	-43.3514			-7.37609	-44.1325	-7.57997	-43.9832	-7.37617	-43.5581	-7.38316	-43.3808
-7.17451	-40.4892	-7.1137	-43.9866	-7.1369	-47.3107				-7.1137	-43.9866	-7.1768	-43.7474	-6.96076	-43.3087	-7.19325	-43.2829			-7.17517	-44.0007	-7.37939	-43.8464	-7.17667	-43.4262	-7.18015	-43.2456
-6.96832	-40.3679	-6.92364	-43.8482	-6.94965	-47.1634				-6.92364	-43.8482	-6.9853	-43.6099	-6.75343	-43.1696	-6.99412	-43.1465			-6.97639	-43.8552	-7.18052	-43.7157	-6.98165	-43.29	-6.98275	-43.1127
-6.7745	-40.239	-6.71354	-43.7105	-6.74649	-47.0193				-6.71354	-43.7105	-6.78122	-43.4766	-6.55855	-43.0277	-6.79037	-43.0119			-6.77554	-43.7215	-6.98828	-43.5802	-6.78321	-43.1453	-6.78913	-42.9731
-6.57296	-40.1099	-6.51922	-43.5731	-6.55433	-46.8665				-6.51922	-43.5731	-6.56684	-43.3258	-6.35429	-42.8906	-6.58874	-42.8593			-6.5755	-43.586	-6.78142	-43.4372	-6.58394	-43.0065	-6.58828	-42.8339
-6.37622	-39.9816	-6.32607	-43.43	-6.36128	-46.7109				-6.32607	-43.43	-6.37733	-43.1836	-6.15789	-42.7447	-6.39773	-42.723			-6.37862	-43.4397	-6.5852	-43.2976	-6.38431	-42.8588	-6.39385	-42.6933
-6.1792	-39.8463	-6.11731	-43.286	-6.15376	-46.5568				-6.11731	-43.286	-6.18171	-43.0444	-5.96555	-42.5912	-6.19648	-42.5667			-6.18146	-43.2958	-6.39438	-43.15	-6.18112	-42.7186	-6.19063	-42.5449
-5.97998	-39.7089	-5.90694	-43.1375	-5.95055	-46.3975				-5.90694	-43.1375	-5.98417	-42.9017	-5.76844	-42.4358	-5.99937	-42.4208			-5.98087	-43.148	-6.18913	-43.0141	-5.98814	-42.5692	-5.98906	-42.3943
-5.78191	-39.5731	-5.72306	-42.9836	-5.75907	-46.2336				-5.72306	-42.9836	-5.79101	-42.7495	-5.55999	-42.2825	-5.77938	-42.276			-5.77618	-42.9982	-5.98798	-42.8638	-5.79003	-42.422	-5.79323	-42.253
-5.58726	-39.4345	-5.52502	-42.8335	-5.54345	-46.0698				-5.52502	-42.8335	-5.59855	-42.5999	-5.3665	-42.1324	-5.49865	-42.0442			-5.5831	-42.8539	-5.78684	-42.7154	-5.5944	-42.2723	-5.59737	-42.0877
-5.38212	-39.2879	-5.32821	-42.6787	-5.34264	-45.9056				-5.32821	-42.6787	-5.39264	-42.4397	-5.16286	-41.9701	-5.30417	-41.8834			-5.37805	-42.6907	-5.5994	-42.5567	-5.38744	-42.1061	-5.39754	-41.9417
-5.18448	-39.1401	-5.1322	-42.5174	-5.15871	-45.7396				-5.1322	-42.5174	-5.19337	-42.2827	-4.96051	-41.7979	-5.19382	-41.7989			-5.18251	-42.5375	-5.39291	-42.4106	-5.18821	-41.9532	-5.1951	-41.777
-4.99001	-38.9909	-4.92793	-42.3517	-4.97551	-45.5583				-4.92793	-42.3517	-4.9839	-42.1193	-4.76661	-41.6376	-4.99951	-41.6509			-4.98645	-42.3703	-5.18765	-42.2491	-4.97914	-41.7834	-4.99733	-41.617
-4.78199	-38.8507	-4.7257	-42.1921	-4.75399	-45.3755				-4.7257	-42.1921	-4.79397	-41.9455	-4.57017	-41.4668	-4.70967	-41.3928			-4.78049	-42.2068	-4.99083	-42.0842	-4.78878	-41.6235	-4.75376	-41.4004
-4.58567	-38.6847	-4.53318	-42.0223	-4.56276	-45.1865				-4.53318	-42.0223	-4.59716	-41.7802	-4.37442	-41.2919	-4.51798	-41.2236			-4.58909	-42.0403	-4.79219	-41.9149	-4.58715	-41.4437	-4.5935	-41.2724
-4.38573	-38.5215	-4.34251	-41.8424	-4.36771	-44.9977				-4.34251	-41.8424	-4.29688	-41.5131	-4.15112	-41.1037	-4.30047	-41.042			-4.38465	-41.8655	-4.59517	-41.7407	-4.3915	-41.2695	-4.35244	-41.0482
-4.19115	-38.3544	-4.14124	-41.6632	-4.1689	-44.801				-4.14124	-41.6632	-4.19884	-41.4137	-3.97805	-40.9142	-4.12128	-40.8578			-4.1844	-41.6831	-4.39674	-41.561	-4.19011	-41.0923	-4.14843	-40.8691
-3.99034	-38.1778	-3.94041	-41.4717	-3.96004	-44.6035				-3.94041	-41.4717	-3.98688	-41.2292	-3.77554	-40.7179	-3.92487	-40.6671			-3.98956	-41.4877	-4.15192	-41.3381	-3.99327	-40.9029	-3.98862	-40.7306
-3.79535	-38.0103	-3.7317	-41.2761	-3.75168	-44.3893				-3.7317	-41.2761	-3.79054	-41.039	-3.57276	-40.5165	-3.71098	-40.4734			-3.79134	-41.3017	-3.99371	-41.1964	-3.79759	-40.7065	-3.75825	-40.4897
-3.59547	-37.8264	-3.53925	-41.0723	-3.56335	-44.1662				-3.53925	-41.0723	-3.58694	-40.8363	-3.38206	-40.3043	-3.51892	-40.2745			-3.58253	-41.0947	-3.7549	-40.9504	-3.59972	-40.5047	-3.59668	-40.3448
-3.38656	-37.6336	-3.34782	-40.8661	-3.35743	-43.9464				-3.34782	-40.8661	-3.29659	-40.5199	-3.18563	-40.0799	-3.31072	-40.0616			-3.39277	-40.8879	-3.54893	-40.7518	-3.39918	-40.2955	-3.3532	-40.0821
-3.19503	-37.4272	-3.13623	-40.6491	-3.1674	-43.705				-3.13623	-40.6491	-3.10386	-40.2862	-2.97581	-39.8559	-3.10749	-39.847			-3.18912	-40.6649	-3.3469	-40.5405	-3.14318	-40.0284	-3.15914	-39.8538
-2.99705	-37.216	-2.94949	-40.4196	-2.97558	-43.4578				-2.94949	-40.4196	-2.89829	-40.0541	-2.77209	-39.611	-2.90154	-39.619			-2.99152	-40.4361	-3.15287	-40.3152	-2.99996	-39.8503	-2.95435	-39.6259
-2.74835	-36.9392	-2.73822	-40.177	-2.76708	-43.1988				-2.73822	-40.177	-2.79311	-39.9341	-2.57477	-39.3565	-2.70626	-39.3779			-2.79879	-40.1989	-2.95522	-40.0844	-2.79792	-39.6064	-2.76322	-39.399
-2.59548	-36.7644	-2.54574	-39.9195	-2.577	-42.9238				-2.54574	-39.9195	-2.5933	-39.6852	-2.38326	-39.0981	-2.50971	-39.1159			-2.55407	-39.8907	-2.7541	-39.8486	-2.56019	-39.299	-2.55686	-39.1413
-2.34953	-36.4612	-2.33553	-39.6629	-2.37944	-42.6345				-2.33553	-39.6629	-2.30547	-39.2909	-2.16937	-38.8278	-2.32588	-38.8551			-2.39872	-39.6953	-2.551	-39.5862	-2.35646	-39.0347	-2.35884	-38.8738
-2.19912	-36.283	-2.14023	-39.3859	-2.1803	-42.3385				-2.14023	-39.3859	-2.19422	-39.1508	-1.97783	-38.5349	-2.11897	-38.5783			-2.19959	-39.4238	-2.35774	-39.3305	-2.154	-38.762	-2.15515	-38.6005
-1.95064	-35.944	-1.95323	-39.0924	-1.97163	-42.0269				-1.95323	-39.0924	-1.90115	-38.7177	-1.77498	-38.2437	-1.91597	-38.2853			-1.99445	-39.1396	-2.15691	-39.0512	-1.95898	-38.4696	-1.95552	-38.312
-1.79862	-35.7426	-1.7416	-38.7998	-1.76716	-41.7069				-1.7416	-38.7998	-1.71077	-38.4179	-1.5766	-37.9248	-1.71402	-37.975			-1.75169	-38.7668	-1.9498	-38.7631	-1.7551	-38.165	-1.75967	-38.0052
-1.55393	-35.3822	-1.53729	-38.4832	-1.57765	-41.3739				-1.53729	-38.4832	-1.51484	-38.1065	-1.39024	-37.6088	-1.51928	-37.6524			-1.55098	-38.4668	-1.74978	-38.4641	-1.56128	-37.8544	-1.55759	-37.6806
-1.35448	-35.0942	-1.35201	-38.168	-1.39281	-41.0258				-1.35201	-38.168	-1.29796	-37.7864	-1.17339	-37.2575	-1.32238	-37.3212			-1.35256	-38.1438	-1.5615	-38.1516	-1.35717	-37.5287	-1.3557	-37.3514
-1.19922	-34.8649	-1.14994	-37.8456	-1.19	-40.6759				-1.14994	-37.8456	-1.19834	-37.6158	-0.97432	-36.9146	-1.12672	-36.9713			-1.14666	-37.817	-1.35545	-37.8284	-1.15951	-37.1939	-1.15922	-36.9966
-0.95217	-34.4804	-0.94648	-37.5106	-0.97571	-40.3118				-0.94648	-37.5106	-0.91003	-37.1065	-0.77388	-36.5662	-0.93777	-36.6008			-0.95563	-37.4845	-1.1652	-37.5049	-0.9655	-36.8491	-0.95883	-36.6294
-0.7597	-34.1655	-0.74723	-37.166	-0.78086	-39.94				-0.74723	-37.166	-0.71544	-36.7619	-0.58244	-36.19	-0.73133	-36.1943			-0.752	-37.1486	-0.96594	-37.1694	-0.76785	-36.4959	-0.76798	-36.2354
-0.55308	-33.8531	-0.54216	-36.8245	-0.57944	-39.5666				-0.54216	-36.8245	-0.50822	-36.4019	-0.37999	-35.8086	-0.51579	-35.7542			-0.5563	-36.8054	-0.76291	-36.8263	-0.56295	-36.1419	-0.56533	-35.8125
-0.36647	-33.52	-0.351	-36.4645	-0.38702	-39.1812				-0.351	-36.4645	-0.3975	-36.2273	-0.18046	-35.3487	-0.3385	-35.2131			-0.35615	-36.4613	-0.56126	-36.4739	-0.36257	-35.7622	-0.3713	-35.2988
-0.15956	-33.1455	-0.14585	-36.0866	-0.1787	-38.7603				-0.14585	-36.0866	-0.11588	-35.6167	0.02142	-34.6775	-0.12508	-34.3792			-0.1518	-36.1067	-0.36901	-36.1259	-0.16149	-35.3585	-0.15842	-34.5838
0.0385	-32.6382	0.0599	-35.646	0.01123	-38.2141				0.0599	-35.646	0.07434	-35.0443	0.22132	-33.8899	0.06033	-32.4106			0.046	-35.7209	-0.1677	-35.7619	0.03294	-34.8624	0.03482	-33.2243
0.23569	-32.0779	0.26517	-35.1894	0.21988	-37.6697				0.26517	-35.1894	0.27325	-34.524	0.41396	-32.9245	0.26676	-27.3483			0.24326	-35.3374	0.02378	-35.3725	0.23002	-34.3308	0.23167	-29.7554
0.43891	-31.7023	0.4558	-34.7623	0.41257	-37.1919				0.4558	-34.7623	0.47304	-34.0553	0.62278	-32.2273	0.45693	-17.1129			0.43186	-34.9633	0.23254	-34.9231	0.42765	-33.7096	0.42887	-21.287
0.63596	-31.2373	0.65857	-34.3712	0.61386	-36.7349				0.65857	-34.3712	0.68218	-33.6351	0.80471	-31.6166	0.66611	-6.0632			0.63635	-34.602	0.42313	-34.4693	0.62929	-33.1655	0.6327	-11.7418
0.83388	-30.8767	0.85018	-33.9937	0.80488	-36.3176				0.85018	-33.9937	0.87974	-33.228	1.01026	-31.0707	0.97041	8.17407			0.84446	-34.2559	0.62219	-34.0944	0.82426	-32.6549	0.83063	-3.52428
1.0314	-30.4321	1.02205	-33.6145	1.02087	-35.9346				1.02205	-33.6145	1.08083	-32.8505	1.20937	-30.576	1.18316	10.6535			1.03738	-33.9102	0.82206	-33.7156	1.02289	-32.1504	1.01958	3.02793
1.22756	-30.1107	1.25241	-33.2679	1.21038	-35.5524				1.25241	-33.2679	1.2725	-32.4847	1.40337	-30.113	1.28081	12.6303			1.24033	-33.5602	1.02184	-33.3537	1.22814	-31.6164	1.22151	7.63109
1.43617	-29.7981	1.43567	-32.907	1.51004	-34.9762				1.43567	-32.907	1.47765	-32.1244	1.60745	-29.5998	1.46964	17.5534			1.43531	-33.2189	1.22841	-32.9918	1.43265	-31.1409	1.47173	13.1924
1.63097	-29.4804	1.63729	-32.5598	1.61326	-34.7905				1.63729	-32.5598	1.68247	-31.7731	1.80449	-29.1312	1.66446	18.5547			1.63913	-32.8858	1.42263	-32.6371	1.62929	-30.6678	1.62454	14.0818
1.82244	-29.1574	1.83952	-32.2156	1.80393	-34.4214				1.83952	-32.2156	1.87435	-31.4086	2.09207	-28.3849	1.84869	21.0864			1.83399	-32.5492	1.62224	-32.2904	1.82293	-30.197	1.81697	16.8787
2.02746	-28.8445	2.03793	-31.8782	2.01749	-34.0593				2.03793	-31.8782	2.0763	-31.048	2.29406	-27.9235	2.05662	22.4409			2.02899	-32.2092	1.81826	-31.9367	2.01978	-29.7335	2.02459	18.6267
2.22457	-28.5236	2.23828	-31.5266	2.20179	-33.6894				2.23828	-31.5266	2.27103	-30.6833	2.50913	-27.47	2.26019	23.9238			2.22792	-31.8689	2.01748	-31.5888	2.22689	-29.248	2.22075	20.7169
2.42731	-28.2076	2.4282	-31.1853	2.41056	-33.3054				2.4282	-31.1853	2.46046	-30.3218	2.60674	-27.2342	2.45213	25.4716			2.4252	-31.5194	2.21919	-31.2333	2.41938	-28.7825	2.42843	22.3242
2.62291	-27.8858	2.63936	-30.8352	2.60774	-32.9341				2.63936	-30.8352	2.67331	-29.954	2.80369	-26.7828	2.66211	26.7962			2.63224	-31.1739	2.4228	-30.8791	2.61836	-28.2889	2.62365	23.1106
2.82016	-27.5469	2.83224	-30.4361	2.80143	-32.522				2.83224	-30.4361	2.88631	-29.5841	3.09357	-26.1045	2.85185	27.4902			2.82832	-30.8243	2.62255	-30.5233	2.82388	-27.7846	2.82096	24.4543
3.01984	-27.228	3.02791	-30.0796	3.00507	-32.117				3.02791	-30.0796	3.0762	-29.213	3.20235	-25.8685	3.05778	28.3472			3.02833	-30.466	2.81082	-30.1553	3.02432	-27.2978	3.01937	25.5909
3.22405	-26.8892	3.23419	-29.7192	3.20814	-31.7267				3.23419	-29.7192	3.26693	-28.822	3.49943	-25.1072	3.25254	29.0205			3.22675	-30.1093	3.01203	-29.7759	3.21573	-26.8079	3.22221	26.4369
3.41821	-26.551	3.42091	-29.3519	3.49041	-31.1258				3.42091	-29.3519	3.46334	-28.4304	3.68467	-24.5497	3.47085	29.9976			3.43256	-29.7373	3.20847	-29.3973	3.40691	-26.3152	3.42039	27.1428
3.61853	-26.2053	3.62966	-28.9645	3.69722	-30.719				3.62966	-28.9645	3.65406	-27.9901	3.89329	-24.035	3.64918	30.6537			3.61892	-29.365	3.41224	-29.0057	3.61646	-25.8047	3.6141	27.9212
3.81744	-25.8487	3.84349	-28.576	3.89753	-30.3025				3.84349	-28.576	3.86946	-27.5769	4.08896	-23.5032	3.85748	31.2679			3.82235	-28.9782	3.61201	-28.6059	3.81892	-25.2886	3.81259	28.6315
4.01525	-25.4815	4.03342	-28.1883	4.00315	-30.0841				4.03342	-28.1883	4.05546	-27.1533	4.20018	-23.2363	4.05949	31.7958			4.02777	-28.5758	3.80673	-28.204	4.01376	-24.7575	4.01276	29.2878
4.21503	-25.1089	4.21114	-27.7783	4.2084	-29.6468				4.21114	-27.7783	4.26633	-26.7133	4.49086	-22.4051	4.25718	32.4049			4.22219	-28.1656	4.00593	-27.777	4.21353	-24.1915	4.21361	29.7599
4.41626	-24.7242	4.42034	-27.3521	4.49502	-28.9648				4.42034	-27.3521	4.4579	-26.2535	4.69407	-21.819	4.45306	32.9299			4.42024	-27.739	4.20492	-27.3308	4.41301	-23.62	4.41782	30.4528
4.61055	-24.32	4.62946	-26.9154	4.68266	-28.4116				4.62946	-26.9154	4.6574	-25.7651	4.89548	-20.9733	4.64824	33.3891			4.61975	-27.2925	4.40477	-26.8743	4.62165	-23.0287	4.6054	30.9992
4.80665	-23.899	4.8065	-26.456	4.89967	-27.9022				4.8065	-26.456	4.85378	-25.2564	5.10348	-20.2909	4.83334	33.8176			4.81449	-26.8065	4.60683	-26.4003	4.80583	-22.4054	4.81068	31.5323
5.0099	-23.4567	5.01341	-25.9739	5.10124	-27.376				5.01341	-25.9739	5.05734	-24.7233	5.27701	-19.5548	5.0505	34.205			5.02383	-26.3218	4.80239	-25.8931	5.00959	-21.7459	5.01102	32.0407
5.20905	-22.9957	5.2208	-25.4677	5.21113	-27.1				5.2208	-25.4677	5.25158	-24.1514	5.48615	-18.6705	5.23579	34.6158			5.21947	-25.8112	5.00094	-25.3648	5.20322	-21.0389	5.20826	32.5986
5.40131	-22.5073	5.42325	-24.931	5.48752	-26.2298				5.42325	-24.931	5.44961	-23.5465	5.6842	-17.8625	5.4456	35.0299			5.41826	-25.2793	5.20033	-24.7989	5.40086	-20.2842	5.40309	33.0044
5.61465	-21.9855	5.60637	-24.3605	5.69072	-25.5318				5.60637	-24.3605	5.66014	-22.8955	5.88681	-17.0173	5.64869	35.3811			5.61603	-24.6973	5.40116	-24.1967	5.60815	-19.4748	5.60682	33.3918
5.80603	-21.4307	5.80474	-23.7513	5.87191	-24.8386				5.80474	-23.7513	5.85711	-22.1887	6.08722	-16.0505	5.83432	35.7009			5.81322	-24.0822	5.60313	-23.5418	5.80814	-18.6017	5.80182	33.8282
6.00719	-20.8259	6.01585	-23.0892	6.08226	-24.1147				6.01585	-23.0892	6.05391	-21.4161	6.2811	-15.0252	6.04507	36.0537			6.02	-23.4251	5.84764	-22.6593	6.04929	-17.4149	6.0456	34.3602
6.20738	-20.1738	6.21971	-22.3518	6.28613	-23.1712				6.21971	-22.3518	6.24339	-20.5794	6.47751	-13.9219	6.23895	36.3835			6.21122	-22.708	6.04782	-21.8758	6.20356	-16.6413	6.24941	34.7428
6.4043	-19.4699	6.41821	-21.5794	6.4909	-22.3081				6.41821	-21.5794	6.45536	-19.6529	6.67299	-12.7212	6.4366	36.7173			6.40967	-21.9278	6.24723	-21.0239	6.40241	-15.5283	6.4001	35.0468
6.60254	-18.6854	6.6201	-20.7368	6.68723	-21.2267				6.6201	-20.7368	6.63924	-18.6346	6.8818	-11.3968	6.63921	37.027			6.60367	-21.0739	6.44533	-20.0925	6.60603	-14.2946	6.6459	35.4964
6.85057	-17.6149	6.81245	-19.7838	6.88566	-20.1974				6.81245	-19.7838	6.83917	-17.5186	7.08503	-9.94615	6.83566	37.3636			6.80893	-20.1348	6.64698	-19.0613	6.84613	-12.6058	6.84735	35.8481
7.00337	-16.9019	7.08889	-18.2122	7.0825	-19.0596				7.08889	-18.2122	7.04717	-16.2822	7.27569	-8.35036	7.02559	37.7064			7.00778	-19.097	6.84027	-17.9157	7.05432	-11.1148	7.04639	36.2228
7.24626	-15.5731	7.30915	-17.0373	7.29554	-17.8041				7.30915	-17.0373	7.24394	-14.9208	7.47855	-6.61875	7.22829	38.0461			7.20609	-17.9617	7.0428	-16.6508	7.24779	-9.44357	7.24902	36.5977
7.40067	-14.7046	7.40841	-16.3971	7.47954	-16.4202				7.40841	-16.3971	7.43724	-13.4088	7.68	-4.73636	7.42437	38.3659			7.41227	-16.6953	7.24193	-15.2684	7.44403	-7.66374	7.44502	36.9402
7.64314	-13.0923	7.70387	-14.264	7.66942	-14.9083				7.70387	-14.264	7.64784	-11.7581	7.86438	-1.67915	7.62422	38.6655			7.65108	-14.9321	7.44413	-13.7317	7.60001	-6.24613	7.65107	37.2979
7.801	-12.0351	7.80189	-13.4872	7.88854	-13.2433				7.80189	-13.4872	7.84424	-9.94928	8.07426	-0.60547	7.82741	38.9872			7.80399	-13.7626	7.64404	-12.0504	7.85081	-3.70036	7.83831	37.6637
8.04507	-10.1018	8.00053	-11.7911	8.07929	-11.4193				8.00053	-11.7911	8.03048	-7.9958	8.27844	1.61293	8.02494	39.2831			8.04696	-11.6416	7.8474	-10.1883	8.04698	-1.53632	8.04121	38.0248
8.24133	-8.40891	8.20659	-9.97486	8.28226	-9.43328				8.20659	-9.97486	8.23298	-5.91137	8.48327	3.89642	8.22653	39.5781			8.24536	-9.77709	8.03354	-8.21379	8.29689	1.85069	8.23445	38.3888
8.44415	-6.58415	8.49784	-7.00391	8.48943	-7.31713				8.49784	-7.00391	8.53137	-1.38677	8.67468	6.2121	8.4314	39.8777			8.44598	-7.76331	8.23694	-6.09394	8.44425	3.60301	8.43935	38.7451
8.65214	-4.62418	8.69615	-4.84659	8.67522	-5.07635				8.69615	-4.84659	8.72533	-0.21785	8.86024	8.54182	8.62596	40.1731			8.64276	-5.61304	8.43588	-3.84745	8.64415	5.36805	8.63857	39.0962
8.84463	-2.56711	8.89845	-1.42295	8.86557	-1.46546				8.89845	-1.42295	8.82257	0.97414	9.07419	10.8428	8.82253	40.4575			8.84501	-3.34936	8.63708	-1.50548	8.84358	7.72706	8.84422	39.4411
9.04464	-0.43173	9.10081	-0.24651	9.06879	-0.22101				9.10081	-0.24651	9.03722	3.39142	9.2721	13.1229	9.01558	40.749			9.03681	-1.00427	8.82733	1.51835	9.03799	10.0765	9.03684	39.7915
9.23924	1.76374	9.2983	2.16492	9.27912	2.30465				9.2983	2.16492	9.23597	5.82968	9.46206	16.4253	9.22355	41.013			9.24523	2.00509	9.08241	3.95891	9.21265	11.8193	9.23449	40.1297
9.44243	4.00092	9.49506	4.5929	9.4651	4.86648				9.49506	4.5929	9.44481	8.25686	9.65767	17.4836	9.41946	41.2919			9.49901	4.47811	9.23754	5.80132	9.43609	14.6511	9.43955	40.4551
9.63781	6.24338	9.68072	7.0141	9.67383	7.43433				9.68072	7.0141	9.6283	10.6515	9.87454	19.5482	9.62951	41.5664			9.63626	6.32474	9.44186	8.2534	9.64078	16.8372	9.63185	40.778
9.83364	8.46827	9.8915	9.4369	9.88149	9.98064				9.8915	9.4369	9.82993	13.0094	10.066	21.5335	9.82634	41.8247			9.8371	8.77565	9.67628	11.8762	9.83976	18.9426	9.83642	41.0907
10.032	10.6566	10.085	11.8274	10.0694	12.4972				10.085	11.8274	10.0079	15.304	10.2647	23.4092	10.0254	42.0713			10.0433	11.7843	9.83216	13.0533	10.0362	20.9382	10.0319	41.3901
10.2367	12.7996	10.3829	16.3938	10.3681	17.3158				10.3829	16.3938	10.2214	17.4987	10.4639	25.1819	10.2218	42.3233			10.2417	13.5483	10.0261	15.35	10.2378	22.8434	10.2292	41.672
10.4339	14.8851	10.5896	17.4809	10.566	18.4834				10.5896	17.4809	10.4233	19.6167	10.657	26.8376	10.4182	42.5548			10.4298	15.8288	10.236	17.5577	10.4277	24.6286	10.4212	41.9539
10.6345	16.8878	10.6867	18.5486	10.6632	19.6109				10.6867	18.5486	10.6128	21.6151	10.8658	28.3771	10.62	42.7917			10.6357	18.0158	10.4264	19.6617	10.6325	26.3242	10.6357	42.2218
10.8263	18.8082	10.8816	20.617	10.8523	21.8174				10.8816	20.617	10.8243	23.5071	11.069	29.8222	10.8231	43.0229			10.8321	20.1008	10.6288	21.6691	10.8358	27.9014	10.8259	42.4912
11.0308	20.6201	11.0859	22.5757	11.0587	23.9122				11.0859	22.5757	11.0203	25.2689	11.2652	31.1534	11.0131	43.236			11.0326	22.0886	10.8257	23.5642	11.0337	29.3734	11.0308	42.7418
11.2279	22.3253	11.2915	24.4377	11.2583	25.8903				11.2915	24.4377	11.215	26.9384	11.45	32.3868	11.2196	43.4426			11.2355	23.9699	11.0261	25.3483	11.2341	30.7334	11.2278	42.9768
11.4334	23.9335	11.4826	26.1749	11.4538	27.7558				11.4826	26.1749	11.4228	28.4776	11.6531	33.5149	11.4166	43.6451			11.4339	25.7299	11.2259	27.0112	11.4274	31.9885	11.4203	43.2164
11.629	25.4352	11.6798	27.7987	11.6641	29.5127				11.6798	27.7987	11.6182	29.9171	11.8519	34.5504	11.6129	43.8416			11.6295	27.3825	11.4322	28.5557	11.6276	33.1427	11.629	43.4428
11.823	26.8322	11.8873	29.3041	11.8545	31.1552				11.8873	29.3041	11.8217	31.254	12.0673	35.5056	11.8105	44.0447			11.8276	28.9039	11.6262	29.9876	11.8265	34.2066	11.821	43.6597
12.0362	28.125	12.0772	30.7051	12.0543	32.6724				12.0772	30.7051	12.0012	32.4946	12.2501	36.3781	12.0125	44.2296			12.0296	30.3338	11.8159	31.3174	12.0392	35.1782	12.0173	43.8659
12.2287	29.3268	12.2892	31.9883	12.256	34.0796				12.2892	31.9883	12.212	33.6273	12.4702	37.1842	12.2284	44.4134			12.2243	31.6414	12.0193	32.5377	12.2278	36.0767	12.2147	44.0707
12.4268	30.4339	12.4736	33.1863	12.4507	35.3846				12.4736	33.1863	12.4116	34.6729	12.6489	37.9246	12.4121	44.5896			12.4252	32.8626	12.2257	33.663	12.4264	36.8952	12.42	44.2655
12.6237	31.4496	12.6736	34.2847	12.6532	36.5789				12.6736	34.2847	12.6096	35.6292	12.8649	38.6005	12.6044	44.7616			12.6267	33.971	12.4243	34.6916	12.625	37.6595	12.6153	44.4579
12.823	32.3858	12.8831	35.2946	12.8482	37.6812				12.8831	35.2946	12.8051	36.5172	13.0551	39.2356	12.8007	44.9344			12.8213	34.9968	12.6157	35.6443	12.8245	38.345	12.8166	44.6482
13.0227	33.2355	13.0786	36.2246	13.0513	38.6984				13.0786	36.2246	13.0054	37.324	13.2468	39.8182	13.003	45.1003			13.0209	35.9425	12.8206	36.5195	13.0255	38.9864	13.0203	44.8278
13.2227	34.026	13.2714	37.0748	13.2402	39.6328				13.2714	37.0748	13.203	38.058	13.4394	40.3474	13.2257	45.2625			13.2179	36.8131	13.0208	37.3237	13.2208	39.5775	13.2145	45.011
13.4199	34.7507	13.4796	37.8643	13.4432	40.4929				13.4796	37.8643	13.5004	39.0765	13.6314	40.8526	13.5092	45.5051			13.4227	37.6113	13.2162	38.0565	13.4156	40.1308	13.4143	45.1865
13.6161	35.4239	13.6705	38.5883	13.6488	41.2833				13.6705	38.5883	13.6104	39.3723	13.8349	41.3179	13.6072	45.5771			13.6067	38.3475	13.418	38.7362	13.6225	40.6409	13.6112	45.3481
13.8182	36.0306	13.873	39.2412	13.8365	42.0196				13.873	39.2412	13.8058	39.9726	14.0394	41.7681	13.8079	45.732			13.819	39.0284	13.6132	39.3662	13.8179	41.1215	13.8182	45.5103
14.0165	36.6037	14.0713	39.8667	14.0461	42.7003				14.0713	39.8667	14.0964	40.7801	14.2438	42.1731	14.0988	45.9613			14.0118	39.6618	13.8189	39.953	14.0146	41.5705	14.0138	45.6742
14.2096	37.1409	14.264	40.4374	14.2428	43.3325				14.264	40.4374	14.2012	41.031	14.4328	42.559	14.2091	46.0379			14.2179	40.2486	14.0122	40.495	14.218	41.9884	14.2083	45.8269
14.4198	37.6327	14.4751	40.9675	14.4363	43.9164				14.4751	40.9675	14.4923	41.7324	14.6481	42.9247	14.4039	46.1718			14.415	40.7899	14.2118	41.0033	14.4175	42.3748	14.41	45.9877
14.6142	38.1026	14.6583	41.4725	14.6323	44.4607				14.6583	41.4725	14.7031	42.1694	14.8371	43.2759	14.6003	46.3174			14.6162	41.3065	14.4053	41.4804	14.6112	42.7533	14.6142	46.1386
14.8216	38.5346	14.873	41.9391	14.8337	44.9667				14.873	41.9391	14.8086	42.3758	15.0532	43.6045	14.8965	46.5368			14.8186	41.7734	14.6071	41.9195	14.819	43.1053	14.8054	46.2844
15.0154	38.9332	15.0558	42.3851	15.047	45.4555				15.0558	42.3851	15.0942	42.9603	15.2436	43.9152	15.0001	46.6125			15.0111	42.2231	14.8105	42.3383	15.019	43.4369	15.0094	46.4332
15.2122	39.3169	15.2658	42.7939	15.2374	45.899				15.2658	42.7939	15.2982	43.3287	15.4371	44.2049	15.2938	46.8053			15.2106	42.6474	15.0077	42.7338	15.2112	43.7571	15.2055	46.5831
15.4156	39.6796	15.4594	43.1843	15.4457	46.323				15.4594	43.1843	15.4017	43.5082	15.6262	44.4983	15.5036	46.9453			15.4112	43.0396	15.2052	43.1044	15.4128	44.0745	15.409	46.7297
15.6135	40.014	15.6544	43.5501	15.6293	46.7338				15.6544	43.5501	15.6025	43.8447	15.8433	44.7759	15.6076	47.0137			15.608	43.4058	15.4033	43.4568	15.6055	44.3582	15.6056	46.862
15.8155	40.3454	15.8512	43.9015	15.8371	47.1095				15.8512	43.9015	15.8007	44.1679	16.0117	45.0413	15.8951	47.2069			15.8056	43.7616	15.6512	43.8836	15.8163	44.6402	15.8032	47.0098
16.0076	40.6494	16.0599	44.2414	16.0487	47.4691				16.0599	44.2414	16.0715	44.6269	16.2339	45.2818	16.0771	47.3385			16.007	44.0983	15.8035	44.1146	16.0094	44.9093	16.0018	47.1434
16.2042	40.9427	16.2642	44.5574	16.2266	47.828				16.2642	44.5574	16.2874	44.9038	16.43	45.5267	16.2861	47.4687			16.2022	44.4237	16.0029	44.4183	16.2139	45.1727	16.201	47.2734
16.4066	41.2258	16.4422	44.8614	16.4249	48.1624				16.4422	44.8614	16.4957	45.1827	16.6207	45.776	16.4957	47.5976			16.4021	44.7312	16.2482	44.7876	16.4092	45.4201	16.4051	47.403
16.6082	41.4938	16.6518	45.159	16.6385	48.4711				16.6518	45.159	16.6002	45.3204	16.8158	45.9979	16.6926	47.722			16.6076	45.0337	16.4515	45.0665	16.6074	45.6596	16.6026	47.5369
16.8077	41.7528	16.86	45.4411	16.8404	48.7831				16.86	45.4411	16.8933	45.7094	17.0114	46.2152	16.8952	47.841			16.8041	45.3162	16.6031	45.27	16.8043	45.8935	16.8493	47.6988
17.0045	42.0019	17.0493	45.6994	17.0336	49.0713				17.0493	45.6994	17.0952	45.9614	17.2325	46.4348	17.0896	47.9682			17.0523	45.6535	16.847	45.5947	17.0525	46.1719	17.0478	47.8235
17.2062	42.2493	17.2548	45.9657	17.2163	49.3582				17.2548	45.9657	17.2852	46.1972	17.4205	46.6425	17.2848	48.0968			17.2486	45.911	17.0438	45.8533	17.2111	46.3312	17.201	47.9152
17.4463	42.5285	17.4575	46.2186	17.4331	49.6302				17.4575	46.2186	17.4834	46.4277	17.6044	46.8564	17.4862	48.2073			17.4447	46.1687	17.2428	46.0919	17.4056	46.5424	17.4456	48.0732
17.6029	42.6961	17.6447	46.4515	17.6218	49.8875				17.6447	46.4515	17.6818	46.6488	17.8192	47.0466	17.6722	48.3376			17.6443	46.4111	17.4418	46.3246	17.601	46.7534	17.6429	48.1969
17.8441	42.9684	17.8426	46.6935	17.8114	50.1479				17.8426	46.6935	17.8956	46.8775	18.0156	47.2383	17.8882	48.4467			17.8451	46.6395	17.6403	46.5576	17.8469	47.0008	17.8431	48.3227
18.0431	43.1763	18.0454	46.9207	18.0278	50.3942				18.0454	46.9207	18.0862	47.0802	18.2169	47.4301	18.0799	48.5616			18.0438	46.8719	17.8426	46.7644	18.0461	47.1937	18.0443	48.4381
18.2461	43.3792	18.2521	47.1422	18.23	50.6295				18.2521	47.1422	18.2757	47.2884	18.4123	47.6099	18.2773	48.6863			18.2005	47.0353	18.0412	46.9864	18.2469	47.3816	18.2444	48.5573
18.4437	43.5664	18.4429	47.3597	18.419	50.8611				18.4429	47.3597	18.4677	47.4843	18.6186	47.7807	18.4825	48.7881			18.4438	47.3095	18.2408	47.1865	18.4023	47.524	18.445	48.6816
18.6405	43.7583	18.6468	47.5677	18.6168	51.0876				18.6468	47.5677	18.6783	47.6852	18.8077	47.9567	18.686	48.9107			18.6457	47.5117	18.4373	47.397	18.6469	47.7386	18.6397	48.7958
18.8377	43.9465	18.8483	47.7778	18.8196	51.3092				18.8483	47.7778	18.8758	47.8773	19.02	48.1307	18.8746	49.0294			18.8434	47.7179	18.637	47.582	18.8475	47.9187	18.8402	48.9147
19.0428	44.1266	19.0373	47.964	19.009	51.5149				19.0373	47.964	19.0611	48.0628	19.2045	48.2943	19.0843	49.1345			19.0436	47.9087	18.8331	47.7847	19.0363	48.085	19.0373	49.0267
19.2364	44.3095	19.2455	48.154	19.2071	51.7229				19.2455	48.154	19.2695	48.2405	19.4025	48.4586	19.2902	49.2392			19.2413	48.1015	19.0279	47.9671	19.2434	48.2528	19.2398	49.1338
19.4344	44.4735	19.4364	48.3469	19.4168	51.9234				19.4364	48.3469	19.4759	48.4103	19.6004	48.6131	19.4739	49.3573			19.4387	48.2965	19.2389	48.1497	19.4416	48.42	19.4469	49.2442
19.637	44.6437	19.6466	48.524	19.6138	52.1299				19.6466	48.524	19.673	48.5935	19.8048	48.7683	19.665	49.4557			19.6429	48.4764	19.4347	48.3265	19.6418	48.5835	19.6375	49.3546
19.838	44.8058	19.8322	48.7059	19.8981	52.4153				19.8322	48.7059	19.8753	48.7539	20.0019	48.9318	19.8769	49.5602			19.8513	48.6494	19.6308	48.4964	19.8344	48.7381	19.8383	49.4697
20.0305	44.9616	20.0328	48.8781	20.0017	52.5018				20.0328	48.8781	20.0749	48.9246	20.2042	49.0697	20.0641	49.6734			20.036	48.8329	19.836	48.6648	20.0388	48.8838	20.0382	49.5806
20.233	45.1244	20.2296	49.0525	20.2112	52.6846				20.2296	49.0525	20.2615	49.0785	20.4077	49.2205	20.2635	49.7882			20.2349	48.9946	20.0369	48.8382	20.2388	49.0399	20.2294	49.6781
20.432	45.2746	20.438	49.2241	20.5008	52.9539				20.438	49.2241	20.4627	49.2403	20.7102	49.4302	20.4739	49.8826			20.4357	49.1651	20.2298	48.992	20.436	49.1887	20.4333	49.7887
20.6286	45.419	20.6216	49.3753	20.612	53.0505				20.6216	49.3753	20.6608	49.3995	20.8026	49.5045	20.6672	49.9845			20.637	49.3341	20.4298	49.1587	20.6372	49.3252	20.632	49.9014
20.8234	45.5701	20.8308	49.5479	20.8044	53.2143				20.8308	49.5479	20.8659	49.5495	21.0004	49.6415	20.8692	50.0832			20.8293	49.4894	20.63	49.3108	20.8352	49.4612	20.8334	50.0013
21.0271	45.7077	21.0103	49.6963	21.0071	53.3834				21.0103	49.6963	21.0627	49.6921	21.2963	49.8551	21.0594	50.1804			21.029	49.6497	20.8231	49.4616	21.0331	49.6044	21.0316	50.0979
21.2339	45.852	21.2338	49.8447	21.2893	53.6285				21.2338	49.8447	21.2574	49.8477	21.4015	49.9121	21.2673	50.282			21.2277	49.7995	21.0242	49.6093	21.2294	49.74	21.235	50.2031
21.433	45.9885	21.4241	49.9922	21.4973	53.7938				21.4241	49.9922	21.4521	49.9905	21.601	50.0456	21.4693	50.3811			21.4311	49.947	21.2264	49.7515	21.4302	49.872	21.4314	50.306
21.6205	46.1187	21.6384	50.1461	21.6004	53.8686				21.6384	50.1461	21.656	50.125	21.8989	50.2369	21.6542	50.4799			21.6283	50.0965	21.4195	49.9056	21.6354	50.017	21.6388	50.4116
21.8196	46.2481	21.8364	50.2894	21.8024	54.0214				21.8364	50.2894	21.8616	50.2604	22.0028	50.3004	21.8576	50.5839			21.8281	50.2361	21.6268	50.0372	21.8272	50.1352	21.8255	50.5138
22.0181	46.3809	22.038	50.4322	22.0875	54.256				22.038	50.4322	22.0616	50.3955	22.2028	50.4222	22.0559	50.6783			22.0185	50.3845	21.8212	50.1814	22.0273	50.2662	22.0256	50.6131
22.2202	46.513	22.2357	50.5762	22.2962	54.404				22.2357	50.5762	22.2635	50.5327	22.4912	50.6156	22.2646	50.7787			22.2241	50.5206	22.0147	50.319	22.2248	50.3899	22.2221	50.7044
22.4256	46.6366	22.4262	50.7127	22.4882	54.5543				22.4262	50.7127	22.4658	50.6656	22.6954	50.7398	22.4557	50.8701			22.4275	50.663	22.2149	50.4485	22.427	50.5224	22.4235	50.8039
22.6205	46.7512	22.6222	50.8402	22.6849	54.6982				22.6222	50.8402	22.6477	50.7834	22.897	50.8482	22.6624	50.9639			22.6246	50.794	22.418	50.5748	22.6307	50.6348	22.6278	50.903
22.8133	46.8757	22.8177	50.973	22.8916	54.8385				22.8177	50.973	22.8561	50.9172	23.0765	50.9702	22.8653	51.0589			22.823	50.922	22.6259	50.7098	22.8273	50.7569	22.826	50.993
23.0108	47.0024	23.0141	51.1012	23.0847	54.9731				23.0141	51.1012	23.0403	51.0371	23.2865	51.0777	23.0543	51.1622			23.015	51.0549	22.8151	50.8293	23.0254	50.8678	23.0208	51.0935
23.2132	47.1112	23.236	51.2302	23.2896	55.1089				23.236	51.2302	23.2487	51.1504	23.4965	51.1872	23.2507	51.2479			23.2189	51.1797	23.0141	50.952	23.2282	50.9846	23.2278	51.1891
23.4177	47.2252	23.4028	51.3595	23.4887	55.2398				23.4028	51.3595	23.4511	51.2756	23.6792	51.3094	23.4507	51.3387			23.4247	51.3015	23.2209	51.0816	23.415	51.0982	23.4142	51.277
23.6083	47.3448	23.6071	51.4883	23.6841	55.3764				23.6071	51.4883	23.6475	51.4	23.9003	51.412	23.6523	51.4299			23.622	51.4247	23.4047	51.2029	23.6169	51.2178	23.6154	51.3734
23.8101	47.4527	23.8346	51.6039	23.8797	55.507				23.8346	51.6039	23.8518	51.509	24.0838	51.5198	23.8378	51.5249			23.8182	51.5398	23.6181	51.3098	23.8193	51.3237	23.821	51.4638
24.0123	47.5686	24.0125	51.7171	24.0861	55.6379				24.0125	51.7171	24.048	51.626	24.2791	51.6194	24.0592	51.6278			24.0178	51.6636	23.8149	51.4292	24.0113	51.4348	24.0218	51.5536
24.2123	47.6783	24.2213	51.8384	24.2844	55.7588				24.2213	51.8384	24.2616	51.7348	24.4821	51.7259	24.2513	51.7111			24.2144	51.785	24.0063	51.5507	24.2142	51.5342	24.2184	51.6452
24.4173	47.7769	24.4191	51.947	24.4007	55.826				24.4191	51.947	24.4519	51.8442	24.6994	51.837	24.4507	51.8041			24.4199	51.8991	24.2041	51.6654	24.4108	51.6397	24.4214	51.7308
24.6043	47.8824	24.6209	52.0742	24.6848	56.0119				24.6209	52.0742	24.6444	51.9539	24.8719	51.9383	24.6488	51.8872			24.617	52.0061	24.4089	51.7692	24.6116	51.7482	24.6166	51.8327
24.8027	47.9745	24.8177	52.1813	24.8813	56.1238				24.8177	52.1813	24.8372	52.0665	25.068	52.0375	24.8572	51.9755			24.8093	52.1287	24.6061	51.8767	24.8109	51.8497	24.8166	51.9226
25.0048	48.0831	25.0144	52.2865	25.0794	56.2435				25.0144	52.2865	25.0423	52.1685	25.2777	52.1333	25.0578	52.0551			25.0079	52.2329	24.8116	51.99	25.0089	51.9461	25.0116	52.0041
25.2088	48.1889	25.2244	52.4006	25.283	56.3541				25.2244	52.4006	25.2427	52.2741	25.4864	52.2322	25.2516	52.1409			25.2067	52.3449	25.0046	52.1006	25.2145	52.0596	25.2108	52.0954
25.4014	48.2805	25.4034	52.5023	25.4757	56.4706				25.4034	52.5023	25.4262	52.385	25.6827	52.3326	25.4422	52.2338			25.4105	52.4443	25.2004	52.2058	25.4082	52.1579	25.4129	52.1727
25.6516	48.4021	25.607	52.6152	25.6789	56.5891				25.607	52.6152	25.6241	52.4849	25.871	52.4237	25.6461	52.3257			25.6055	52.5562	25.4112	52.3088	25.6083	52.2599	25.6087	52.2598
25.8	48.4716	25.8968	52.7813	25.88	56.6972				25.8968	52.7813	25.8328	52.5837	26.0782	52.515	25.8492	52.4142			25.8055	52.6598	25.6036	52.4043	25.804	52.3457	25.8151	52.3566
26.0056	48.57	26.0016	52.8242	26.0757	56.8028				26.0016	52.8242	26.0372	52.6819	26.2626	52.6185	26.0455	52.4856			26.006	52.7661	25.8009	52.5102	26.0051	52.4416	26.0078	52.4357
26.2439	48.6852	26.204	52.9229	26.274	56.9208				26.204	52.9229	26.2288	52.788	26.4684	52.7062	26.2485	52.5758			26.2054	52.8571	26.0002	52.6159	26.2501	52.564	26.2046	52.5183
26.4489	48.7701	26.4012	53.0279	26.4839	57.0319				26.4012	53.0279	26.4418	52.886	26.678	52.8007	26.4403	52.6522			26.4116	52.9592	26.2497	52.7316	26.4483	52.6574	26.408	52.6088
26.6019	48.8412	26.6986	53.1718	26.6646	57.1389				26.6986	53.1718	26.6418	52.9757	26.8718	52.8969	26.6438	52.7405			26.606	53.0567	26.4061	52.8101	26.6519	52.7418	26.606	52.6831
26.844	48.962	26.8017	53.2168	26.8626	57.2434				26.8017	53.2168	26.8297	53.0749	27.0626	52.9895	26.8493	52.8239			26.8486	53.1793	26.6431	52.9265	26.847	52.8428	26.8086	52.7686
27.0459	49.0501	27.1043	53.3723	27.0549	57.3364				27.1043	53.3723	27.02	53.1601	27.2569	53.0724	27.0452	52.9075			27.0014	53.2537	26.8025	52.993	27.0056	52.9099	27.0048	52.8587
27.2422	49.1339	27.2087	53.4225	27.2684	57.4391				27.2087	53.4225	27.2235	53.261	27.4616	53.1559	27.2423	52.9822			27.2498	53.3712	27.0465	53.1041	27.201	52.9891	27.2487	52.9496
27.4458	49.2304	27.4015	53.5046	27.4653	57.5382				27.4015	53.5046	27.4243	53.3573	27.6611	53.248	27.4331	53.0687			27.448	53.4633	27.249	53.2054	27.4468	53.1026	27.4492	53.0331
27.6394	49.3006	27.6891	53.6569	27.666	57.6369				27.6891	53.6569	27.6299	53.4461	27.8684	53.341	27.6431	53.1508			27.6471	53.5594	27.4405	53.3011	27.6402	53.1969	27.6519	53.1108
27.8428	49.3824	27.893	53.7383	27.8586	57.7424				27.893	53.7383	27.8226	53.5314	28.0531	53.4207	27.8342	53.2283			27.844	53.6526	27.6468	53.3795	27.8438	53.2761	27.8011	53.1731
28.0388	49.4689	28.0978	53.8326	28.0642	57.8474				28.0978	53.8326	28.0214	53.6138	28.2635	53.5045	28.0425	53.2992			28.0439	53.7356	27.8462	53.471	28.0484	53.3626	28.0463	53.2734
28.2348	49.5559	28.2021	53.8712	28.2621	57.9341				28.2021	53.8712	28.2149	53.713	28.4542	53.587	28.2449	53.3854			28.2421	53.8258	28.0426	53.5589	28.2407	53.4581	28.2042	53.3391
28.4343	49.6319	28.4911	54.0169	28.4651	58.035				28.4911	54.0169	28.42	53.7919	28.6565	53.684	28.4408	53.4679			28.4384	53.9123	28.2447	53.6491	28.4464	53.5385	28.4006	53.4122
28.6415	49.7096	28.6899	54.1023	28.6684	58.1316				28.6899	54.1023	28.6316	53.8751	28.8774	53.7534	28.6337	53.5486			28.6406	53.9991	28.4354	53.7429	28.6437	53.6179	28.6491	53.5166
28.8332	49.7936	28.8812	54.1896	28.8404	58.218				28.8812	54.1896	28.8164	53.966	29.0517	53.8328	28.8479	53.6157			28.842	54.0918	28.6412	53.822	28.8377	53.6953	28.8003	53.5699
29.0351	49.8656	29.0859	54.2697	29.0495	58.3134				29.0859	54.2697	29.0057	54.0483	29.2632	53.9136	29.0388	53.6863			29.0378	54.1692	28.8349	53.9143	29.0341	53.7754	29.0419	53.6741
29.2289	49.9482	29.2947	54.3537	29.2643	58.4065				29.2947	54.3537	29.2135	54.1249	29.4616	53.9934	29.2294	53.7679			29.2386	54.2569	29.0345	53.9878	29.2333	53.8661	29.2395	53.7456
29.4327	50.0231	29.485	54.4368	29.4587	58.4902				29.485	54.4368	29.4038	54.2119	29.6556	54.0791	29.427	53.8465			29.4438	54.3499	29.2351	54.0673	29.4387	53.946	29.4424	53.8155
29.6284	50.1027	29.6798	54.5127	29.6626	58.5817				29.6798	54.5127	29.6128	54.2895	29.8542	54.1579	29.6241	53.9178			29.6401	54.4323	29.4342	54.1533	29.6383	54.0232	29.6437	53.9021
29.8235	50.1723	29.8752	54.5899	29.8532	58.6705				29.8752	54.5899	29.8105	54.3672	29.9961	54.2134	29.8168	53.9957			29.8356	54.5047	29.6322	54.2319	29.8321	54.0974	29.8411	53.9835
29.9957	50.2433	29.9961	54.6509	29.9996	58.7427				29.9961	54.6509	29.998	54.4499	--	--	29.9987	54.0657			29.9957	54.5808	29.8293	54.3119	29.996	54.1656	29.9997	54.0389
																			--	--	29.9959	54.3843	--	--	--	--

## Sheet: 2d
at y=6mm position				x	0mm	1mm	2mm	3mm	4mm	5mm	6mm	7mm	8mm	9mm	10mm	11mm
X/mm	B/mT			y=0mm	B/mT
0	-16.5773				-7.1042	-6.6581	-5.4542	-3.8805	-2.2054	1.3618	2.852	2.852	5.531	6.6185	7.2231	7.2369
1	-15.552				-7.1042	-6.6587	-5.4541	-3.8805	-2.2054	1.366	2.852	2.852	5.5461	6.6185	7.2231	7.2369
2	-11.7821				-7.1042	-6.6587	-5.4541	-3.9433	-2.2054	1.366	2.852	2.852	5.5461	6.6291	7.2231	7.2369
3	-7.6912				-7.4301	-6.7885	-5.6646	-3.9433	-2.2346	1.4136	2.9326	2.9326	5.849	6.6291	7.3867	7.5456
4	-4.1559				-7.4301	-6.7885	-5.6646	-4.1158	-2.2346	1.4136	2.9326	2.9326	5.849	7.0166	7.3867	7.5456
5	0.976				-7.9092	-7.2411	-5.9949	-4.1158	-2.2827	1.4682	3.0731	3.0731	6.1818	7.0166	7.8747	8.0105
6	3.9344				-7.9092	-7.2411	-5.9949	-4.3006	-2.2827	1.4682	3.0731	3.0731	6.1818	7.4583	7.8747	8.0105
7	3.9344				-8.4407	-7.7275	-6.3614	-4.3006	-2.3349	1.5305	3.2284	3.2284	6.5694	7.4583	8.4123	8.5474
8	10.3597				-8.4407	-7.7275	-6.3614	-4.5096	-2.3349	1.5305	3.2284	3.2284	6.5694	7.9759	8.4123	8.5474
9	13.9196				-9.0418	-8.3035	-6.7752	-4.5096	-2.3909	1.5887	3.3941	3.3941	6.97	7.9759	9.046	9.1598
10	16.5288				-9.0418	-8.3035	-6.7752	-4.7131	-2.3909	1.5887	3.3941	3.3941	6.97	8.519	9.046	9.1598
11	15.9558				-9.636	-8.8869	-7.1746	-4.7131	-2.4432	1.6354	3.5498	3.5498	7.3417	8.519	9.6975	9.7576
					-9.636	-8.8869	-7.1746	-4.9031	-2.4432	1.6354	3.5498	3.5498	7.3417	9.0296	9.6975	9.7576
					-10.2	-9.4386	-7.5601	-4.9031	-2.5034	1.678	3.6874	3.6874	7.7139	9.0296	10.3132	10.3434
					-10.2	-9.4386	-7.5601	-5.1205	-2.5034	1.678	3.6874	3.6874	7.7139	9.5593	10.3132	10.3434
					-10.86	-10.0574	-8.0007	-5.1205	-2.5775	1.7089	3.8288	3.8288	8.1125	9.5593	11.0188	11.0266
					-10.86	-10.0574	-8.0007	-5.3451	-2.5775	1.7089	3.8288	3.8288	8.1125	10.1392	11.0188	11.0266
					-11.4961	-10.7031	-8.4293	-5.3451	-2.662	1.718	3.9475	3.9475	8.4622	10.1392	11.7564	11.6904
					-11.4961	-10.7031	-8.4293	-5.5587	-2.662	1.718	3.9475	3.9475	8.4622	10.6636	11.7564	11.6904
					-12.0789	-11.2973	-8.8225	-5.5587	-2.7544	1.7173	4.0368	4.0368	8.7632	10.6636	12.4317	12.2983
					-12.0789	-11.2973	-8.8225	-5.7749	-2.7544	1.7173	4.0368	4.0368	8.7632	11.1335	12.4317	12.2983
					-12.6687	-11.8587	-9.222	-5.7749	-2.859	1.6882	4.1008	4.1008	9.0555	11.1335	13.0642	12.9162
					-12.6687	-11.8587	-9.222	-6.005	-2.859	1.6882	4.1008	4.1008	9.0555	11.6097	13.0642	12.9162
					-13.2427	-12.4398	-9.612	-6.005	-2.9826	1.6432	4.1456	4.1456	9.2932	11.6097	13.7059	13.5013
					-13.2427	-12.4398	-9.612	-6.2173	-2.9826	1.6432	4.1456	4.1456	9.2932	12.0115	13.7059	13.5013
					-13.7468	-12.9389	-9.9524	-6.2173	-3.104	1.5884	4.164	4.164	9.4829	12.0115	14.243	13.9951
					-13.7468	-12.9389	-9.9524	-6.4112	-3.104	1.5884	4.164	4.164	9.4829	12.3452	14.243	13.9951
					-14.1826	-13.3731	-10.2471	-6.4112	-3.2216	1.5264	4.1678	4.1678	9.6413	12.3452	14.6811	14.4116
					-14.1826	-13.3731	-10.2471	-6.6189	-3.2216	1.5264	4.1678	4.1678	9.6413	12.6352	14.6811	14.4116
					-14.6394	-13.8023	-10.5529	-6.6189	-3.3576	1.4587	4.1678	4.1678	9.787	12.6352	15.0962	14.8164
					-14.6394	-13.8023	-10.5529	-6.7951	-3.3576	1.4587	4.1678	4.1678	9.787	12.8992	15.0962	14.8164
					-15.0035	-14.162	-10.801	-6.7951	-3.4763	1.3954	4.155	4.155	9.8996	12.8992	15.424	15.1228
					-15.0035	-14.162	-10.801	-6.9551	-3.4763	1.3954	4.155	4.155	9.8996	13.1042	15.424	15.1228
					-15.3148	-14.4638	-11.009	-6.9551	-3.5858	1.3377	4.1376	4.1376	9.9896	13.1042	15.6862	15.3575
					-15.3148	-14.4638	-11.009	-7.1065	-3.5858	1.3377	4.1376	4.1376	9.9896	13.2693	15.6862	15.3575
					-15.6131	-14.7233	-11.202	-7.1065	-3.6934	1.2735	4.1168	4.1168	10.0771	13.2693	15.8965	15.5688
					-15.6131	-14.7233	-11.202	-7.2407	-3.6934	1.2735	4.1168	4.1168	10.0771	13.4292	15.8965	15.5688
					-15.8581	-14.9615	-11.3652	-7.2407	-3.7928	1.2209	4.0927	4.0927	10.1462	13.4292	16.0812	15.7228
					-15.8581	-14.9615	-11.3652	-7.3579	-3.7928	1.2209	4.0927	4.0927	10.1462	13.5487	16.0812	15.7228
					-16.0586	-15.1405	-11.4965	-7.3579	-3.8772	1.1733	4.0698	4.0698	10.198	13.5487	16.2179	15.8354
					-16.0586	-15.1405	-11.4965	-7.4505	-3.8772	1.1733	4.0698	4.0698	10.198	13.6439	16.2179	15.8354
					-16.2155	-15.2821	-11.5988	-7.4505	-3.9482	1.1318	4.0488	4.0488	10.2452	13.6439	16.3206	15.9127
					-16.2155	-15.2821	-11.5988	-7.5264	-3.9482	1.1318	4.0488	4.0488	10.2452	13.7267	16.3206	15.9127
					-16.3557	-15.3964	-11.6681	-7.5264	-4.0078	1.0958	4.0294	4.0294	10.288	13.7267	16.401	15.9621
					-16.3557	-15.3964	-11.6681	-7.585	-4.0078	1.0958	4.0294	4.0294	10.288	13.7963	16.401	15.9621
					-16.4462	-15.4602	-11.72	-7.585	-4.0535	1.0634	4.0078	4.0078	10.3161	13.7963	16.4557	15.9817
					-16.4462	-15.4602	-11.72	-7.6328	-4.0535	1.0634	4.0078	4.0078	10.3161	13.8486	16.4557	15.9817
					-16.5123	-15.5135	-11.7569	-7.6328	-4.0948	1.0313	3.9842	3.9842	10.3375	13.8486	16.4971	15.9883
					-16.5123	-15.5135	-11.7569	-7.669	-4.0948	1.0313	3.9842	3.9842	10.3375	13.8867	16.4971	15.9883
					-16.5602	-15.5457	-11.7816	-7.669	-4.1288	1.0004	3.9567	3.9567	10.351	13.8867	16.5207	15.9869
					-16.5602	-15.5457	-11.7816	-7.6912	-4.1288	1.0004	3.9567	3.9567	10.351	13.9196	16.5207	15.9869
					-16.5773	-15.552	-11.7821	-7.6912	-4.1559	0.976	3.9344	3.9344	10.3597	13.9196	16.5288	15.9558
					-16.5773	-15.552	-11.7821	-7.6978	-4.1559	0.976	3.9344	3.9344	10.3597	13.9365	16.5288	15.9558
					-16.5773	-15.5445	-11.7769	-7.6978	-4.1719	0.9548	3.9144	3.9144	10.3597	13.9365	16.5288	15.9103
					-16.5773	-15.5445	-11.7769	-7.6978	-4.1719	0.9548	3.9144	3.9144	10.3597	13.9437	16.5288	15.9103
					-16.553	-15.5085	-11.7455	-7.6978	-4.1804	0.9387	3.8932	3.8932	10.3597	13.9437	16.5121	15.8451
					-16.553	-15.5085	-11.7455	-7.6818	-4.1804	0.9387	3.8932	3.8932	10.3597	13.9437	16.5121	15.8451
					-16.4978	-15.4426	-11.6871	-7.6818	-4.1826	0.9265	3.873	3.873	10.3481	13.9437	16.4755	15.7625
					-16.4978	-15.4426	-11.6871	-7.6481	-4.1826	0.9265	3.873	3.873	10.3481	13.9327	16.4755	15.7625
					-16.4186	-15.3615	-11.6189	-7.6481	-4.1826	0.9183	3.8556	3.8556	10.3295	13.9327	16.4206	15.6679
					-16.4186	-15.3615	-11.6189	-7.6053	-4.1826	0.9183	3.8556	3.8556	10.3295	13.9067	16.4206	15.6679
					-16.323	-15.2644	-11.541	-7.6053	-4.1698	0.9156	3.8397	3.8397	10.3032	13.9067	16.3594	15.5682
					-16.323	-15.2644	-11.541	-7.5421	-4.1698	0.9156	3.8397	3.8397	10.3032	13.8673	16.3594	15.5682
					-16.1868	-15.1309	-11.4267	-7.5421	-4.1443	0.9156	3.8233	3.8233	10.2663	13.8673	16.2756	15.4314
					-16.1868	-15.1309	-11.4267	-7.4733	-4.1443	0.9156	3.8233	3.8233	10.2663	13.8088	16.2756	15.4314
					-16.0399	-14.9818	-11.3081	-7.4733	-4.1147	0.9156	3.8072	3.8072	10.2241	13.8088	16.176	15.2898
					-16.0399	-14.9818	-11.3081	-7.391	-4.1147	0.9156	3.8072	3.8072	10.2241	13.74	16.176	15.2898
					-15.8684	-14.8155	-11.1794	-7.391	-4.0784	0.9156	3.7898	3.7898	10.1724	13.74	16.061	15.1343
					-15.8684	-14.8155	-11.1794	-7.2974	-4.0784	0.9156	3.7898	3.7898	10.1724	13.6616	16.061	15.1343
					-15.6673	-14.6348	-11.0273	-7.2974	-4.0307	0.9227	3.7686	3.7686	10.0991	13.6616	15.9335	14.9483
					-15.6673	-14.6348	-11.0273	-7.1848	-4.0307	0.9227	3.7686	3.7686	10.0991	13.5533	15.9335	14.9483
					-15.424	-14.4053	-10.8503	-7.1848	-3.973	0.9364	3.7435	3.7435	10.0196	13.5533	15.761	14.732
					-15.424	-14.4053	-10.8503	-7.0664	-3.973	0.9364	3.7435	3.7435	10.0196	13.4323	15.761	14.732
					-15.1635	-14.1645	-10.6638	-7.0664	-3.9124	0.9502	3.7188	3.7188	9.9261	13.4323	15.5781	14.4972
					-15.1635	-14.1645	-10.6638	-6.9422	-3.9124	0.9502	3.7188	3.7188	9.9261	13.2907	15.5781	14.4972
					-14.8822	-13.9074	-10.4661	-6.9422	-3.8487	0.9632	3.6907	3.6907	9.8151	13.2907	15.373	14.2494
					-14.8822	-13.9074	-10.4661	-6.7872	-3.8487	0.9632	3.6907	3.6907	9.8151	13.1202	15.373	14.2494
					-14.5211	-13.5919	-10.217	-6.7872	-3.7704	0.9762	3.6545	3.6545	9.6739	13.1202	15.1099	13.9359
					-14.5211	-13.5919	-10.217	-6.6387	-3.7704	0.9762	3.6545	3.6545	9.6739	12.9131	15.1099	13.9359
					-14.1619	-13.2673	-9.9857	-6.4823	-3.6965	0.9887	3.6159	3.6159	9.5266	12.9131	14.8368	13.6261
					-14.1619	-13.2673	-9.9857	-6.4823	-3.6965	0.9887	3.6159	3.6159	9.5266	12.6874	14.8368	13.6261
					-13.7811	-12.9158	-9.7361	-6.3049	-3.6174	1.0017	3.573	3.573	9.3607	12.6874	14.5315	13.2983
					-13.7811	-12.9158	-9.7361	-6.3049	-3.6174	1.0017	3.573	3.573	9.3607	12.4407	14.5315	13.2983
					-13.3117	-12.5264	-9.4357	-6.1171	-3.528	1.012	3.5165	3.5165	9.1379	12.4407	14.1839	12.9023
					-13.3117	-12.5264	-9.4357	-6.1171	-3.528	1.012	3.5165	3.5165	9.1379	12.1183	14.1839	12.9023
					-12.82	-12.0796	-9.1253	-5.9288	-3.4395	1.0191	3.4504	3.4504	8.9086	12.1183	13.7691	12.4914
					-12.82	-12.0796	-9.1253	-5.9288	-3.4395	1.0191	3.4504	3.4504	8.9086	11.7786	13.7691	12.4914
					-12.3036	-11.6168	-8.8038	-5.7404	-3.3481	1.0217	3.3825	3.3825	8.6586	11.7786	13.3245	12.0608
					-12.3036	-11.6168	-8.8038	-5.7404	-3.3481	1.0217	3.3825	3.3825	8.6586	11.4128	13.3245	12.0608
					-11.7625	-11.1514	-8.4726	-5.519	-3.2621	1.0217	3.3026	3.3026	8.3559	11.4128	12.8654	11.6028
					-11.7625	-11.1514	-8.4726	-5.519	-3.2621	1.0217	3.3026	3.3026	8.3559	10.9626	12.8654	11.6028
					-11.1412	-10.5899	-8.0871	-5.3087	-3.1613	1.0217	3.204	3.204	8.0294	10.9626	12.2884	11.0714
					-11.1412	-10.5899	-8.0871	-5.3087	-3.1613	1.0217	3.204	3.204	8.0294	10.4892	12.2884	11.0714
					-10.5414	-10.0452	-7.717	-5.1138	-3.0699	1.0119	3.1039	3.1039	7.6932	10.4892	11.7026	10.5414
					-10.5414	-10.0452	-7.717	-5.1138	-3.0699	1.0119	3.1039	3.1039	7.6932	9.9994	11.7026	10.5414
					-9.9801	-9.5258	-7.3722	-4.8907	-2.9858	0.9977	3.0022	3.0022	7.3473	9.9994	11.0762	10.035
					-9.9801	-9.5258	-7.3722	-4.8907	-2.9858	0.9977	3.0022	3.0022	7.3473	9.4887	11.0762	10.035
					-9.3234	-8.9506	-6.9647	-4.6768	-2.8905	0.9767	2.8745	2.8745	6.9247	9.4887	10.3965	9.425
					-9.3234	-8.9506	-6.9647	-4.6768	-2.8905	0.9767	2.8745	2.8745	6.9247	8.8786	10.3965	9.425
					-8.7242	-8.3728	-6.5826	-4.4645	-2.8021	0.9574	2.7509	2.7509	6.5281	8.8786	9.7045	8.8523
					-8.7242	-8.3728	-6.5826	-4.4645	-2.8021	0.9574	2.7509	2.7509	6.5281	8.3086	9.7045	8.8523
					-8.156	-7.8248	-6.2191	-4.2618	-2.719	0.9421	2.6311	2.6311	6.1508	8.3086	9.0306	8.3
					-8.156	-7.8248	-6.2191	-4.2618	-2.719	0.9421	2.6311	2.6311	6.1508	7.7709	9.0306	8.3
					-7.5904	-7.3207	-5.8447	-4.0363	-2.6305	0.924	2.5092	2.5092	5.7209	7.7709	8.3888	7.7292
					-7.5904	-6.7746	-5.8447	-4.0363	-2.6305	0.924	2.5092	2.5092	5.7209	7.1555	8.3888	7.7292

## Sheet: 2e
At y=6mm position				x	0mm	1mm	2mm	3mm	4mm	5mm	6mm	7mm	8mm	9mm	10mm	x=11mm
X/mm	BmT			y=0mm	B/mT
0	5.3004				-0.4775	0.7168	2.0201	3.024	3.7067	4.1325	4.1325	4.3701	4.1064	3.3977	2.1814	0.76
1	16.0762				-0.4775	0.7167	2.0201	3.024	3.7067	4.1325	4.1325	4.3702	4.1064	3.3977	2.1814	0.76
2	26.5917				-0.4775	0.7167	2.0201	3.024	3.7067	4.1325	4.1325	4.3702	4.1064	3.3977	2.1814	0.76
3	30.2625				-0.3729	0.7507	2.0632	3.024	3.7248	4.3871	4.3871	4.783	4.1968	3.3977	2.1809	0.76
4	30.6852				-0.3729	0.7507	2.0632	3.2396	3.7248	4.3871	4.3871	4.783	4.1968	3.507	2.1809	0.9472
5	30.1835				-0.0941	1.2506	2.8219	3.2396	4.6371	5.5556	5.5556	6.0095	5.2378	3.507	2.4822	0.9472
6	30.1835				-0.0941	1.2506	2.8219	4.2672	4.6371	5.5556	5.5556	6.0095	5.2378	4.4524	2.4822	1.3747
7	29.1188				0.2534	1.9304	3.8755	4.2672	5.9565	7.0655	7.0655	7.5685	6.6047	4.4524	3.2479	1.3747
8	27.8738				0.2534	1.9304	3.8755	5.6181	5.9565	7.0655	7.0655	7.5685	6.6047	5.6677	3.2479	1.8972
9	24.9392				0.6763	2.8475	5.3209	5.6181	7.7123	9.0271	9.0271	9.5217	8.3636	5.6677	4.2145	1.8972
10	18.32				0.6763	2.8475	5.3209	7.4293	7.7123	9.0271	9.0271	9.5217	8.3636	7.2346	4.2145	2.5081
11	9.1887				1.1159	3.9358	7.0454	7.4293	9.7783	11.1723	11.1723	11.559	10.2983	7.2346	5.3885	2.5081
					1.1159	3.9358	7.0454	9.4651	9.7783	11.1723	11.1723	11.559	10.2983	8.9244	5.3885	3.1074
					1.5715	5.0897	8.8989	9.4651	11.9138	13.3645	13.3645	13.6768	12.2089	8.9244	6.5889	3.1074
					1.5715	5.0897	8.8989	11.6283	11.9138	13.3645	13.3645	13.6768	12.2089	10.6011	6.5889	3.7277
					2.1301	6.5683	11.2264	11.6283	14.4743	16.0712	16.0712	16.2073	14.4663	10.6011	7.8395	3.7277
					2.1301	6.5683	11.2264	14.3576	14.4743	16.0712	16.0712	16.2073	14.4663	12.5793	7.8395	4.4468
					2.6839	8.2288	13.867	14.3576	17.3532	18.8074	18.8074	18.6279	16.8121	12.5793	9.3068	4.4468
					2.6839	8.2288	13.867	17.1783	17.3532	18.8074	18.8074	18.6279	16.8121	14.616	9.3068	5.1275
					3.1818	9.7521	16.2568	17.1783	19.9729	21.1794	21.1794	20.7148	18.8656	14.616	10.7011	5.1275
					3.1818	9.7521	16.2568	19.6902	19.9729	21.1794	21.1794	20.7148	18.8656	16.3923	10.7011	5.7345
					3.6787	11.1526	18.4234	19.6902	22.292	23.3942	23.3942	22.7237	20.7097	16.3923	11.9288	5.7345
					3.6787	11.1526	18.4234	22.0293	22.292	23.3942	23.3942	22.7237	20.7097	18.0211	11.9288	6.3534
					4.1241	12.4552	20.4733	22.0293	24.5193	25.339	25.339	24.4257	22.4548	18.0211	13.1505	6.3534
					4.1241	12.4552	20.4733	24.1125	24.5193	25.339	25.339	24.4257	22.4548	19.5524	13.1505	6.8961
					4.483	13.4432	22.0152	24.1125	26.2175	26.8252	26.8252	25.7537	23.8097	19.5524	14.1963	6.8961
					4.483	13.4432	22.0152	25.684	26.2175	26.8252	26.8252	25.7537	23.8097	20.7632	14.1963	7.3484
					4.766	14.188	23.1714	25.684	27.4908	27.9221	27.9221	26.7603	24.848	20.7632	15.0518	7.3484
					4.766	14.188	23.1714	26.8479	27.4908	27.9221	27.9221	26.7603	24.848	21.6972	15.0518	7.7223
					5.0313	14.8281	24.1568	26.8479	28.5529	28.9104	28.9104	27.6748	25.7846	21.6972	15.7373	7.7223
					5.0313	14.8281	24.1568	27.8845	28.5529	28.9104	28.9104	27.6748	25.7846	22.5635	15.7373	8.0844
					5.2195	15.3004	24.8825	27.8845	29.3736	29.5936	29.5936	28.3084	26.4856	22.5635	16.3869	8.0844
					5.2195	15.3004	24.8825	28.6111	29.3736	29.5936	29.5936	28.3084	26.4856	23.2142	16.3869	8.3577
					5.3469	15.6391	25.4048	28.6111	29.9514	29.5936	29.5936	28.7604	27.005	23.2142	16.8664	8.3577
					5.3469	15.6391	25.4048	29.1323	29.9514	30.0669	30.0669	28.7604	27.005	23.7058	16.8664	8.5701
					5.4515	15.8954	25.8048	29.1323	30.363	30.4451	30.4451	29.1155	27.4007	23.7058	17.2306	8.5701
					5.4515	15.8954	25.8048	29.5458	30.363	30.4451	30.4451	29.1155	27.4007	24.0978	17.2306	8.7605
					5.5105	16.0886	26.1164	29.5458	30.705	30.6602	30.6602	29.3353	27.7032	24.0978	17.5531	8.7605
					5.5105	16.0886	26.1164	29.8493	30.705	30.6602	30.6602	29.3353	27.7032	24.4129	17.5531	8.8974
					5.538	16.2101	26.3305	29.8493	30.888	30.7652	30.7652	29.4577	27.8929	24.4129	17.7885	8.8974
					5.538	16.2101	26.3305	29.8493	30.888	30.7652	30.7652	29.4577	27.8929	24.6264	17.7885	8.9897
					5.5586	16.2854	26.4684	30.0427	30.9847	30.7792	30.7792	29.5	27.991	24.6264	17.9447	8.9897
					5.5586	16.2854	26.4684	30.1778	30.9847	30.7792	30.7792	29.5	27.991	24.7621	17.9447	9.0594
					5.5586	16.3371	26.5671	30.1778	31.0075	30.7405	30.7405	29.494	28.0345	24.7621	18.071	9.0594
					5.5586	16.3371	26.5671	30.2527	31.0075	30.7405	30.7405	29.494	28.0345	24.8551	18.071	9.1095
					5.5308	16.3371	26.6196	30.2527	30.996	30.6387	30.6387	29.4393	28.0345	24.8551	18.1647	9.1095
					5.5308	16.3371	26.6196	30.2806	30.996	30.6387	30.6387	29.4393	28.0345	24.9122	18.1647	9.1449
					5.4698	16.2834	26.6347	30.2806	30.9276	30.5175	30.5175	29.361	28.0153	24.9122	18.2298	9.1449
					5.4698	16.2834	26.6347	30.2806	30.9276	30.5175	30.5175	29.361	28.0153	24.9368	18.2298	9.1701
					5.3877	16.1932	26.6311	30.2806	30.8206	30.3543	30.3543	29.2497	27.9557	24.9368	18.2808	9.1701
					5.3877	16.1932	26.6311	30.2625	30.8206	30.3543	30.3543	29.2497	27.9557	24.9392	18.2808	9.1887
					5.3004	16.0762	26.5917	30.2625	30.6852	30.1835	30.1835	29.1188	27.8738	24.9392	18.32	9.1887
					5.3004	16.0762	26.5917	30.2049	30.6852	30.1835	30.1835	29.1188	27.8738	24.9256	18.32	9.1898
					5.2059	15.9528	26.5346	30.2049	30.5431	30.0261	30.0261	28.985	27.7761	24.9256	18.3308	9.1898
					5.2059	15.9528	26.5346	30.131	30.5431	30.0261	30.0261	28.985	27.7761	24.8842	18.3308	9.1898
					5.109	15.8248	26.4643	30.131	30.4109	29.8585	29.8585	28.8408	27.6752	24.8842	18.3308	9.1898
					5.109	15.8248	26.4643	30.0433	30.4109	29.8585	29.8585	28.8408	27.6752	24.831	18.3308	9.1728
					4.9904	15.6641	26.367	30.0433	30.2599	29.7066	29.7066	28.6919	27.5501	24.831	18.317	9.1728
					4.9904	15.6641	26.367	29.9354	30.2599	29.7066	29.7066	28.6919	27.5501	24.7547	18.317	9.1392
					4.8824	15.5174	26.2635	29.9354	30.1333	29.5708	29.5708	28.5533	27.4334	24.7547	18.2801	9.1392
					4.8824	15.5174	26.2635	29.8216	30.1333	29.5708	29.5708	28.5533	27.4334	24.6724	18.2801	9.0952
					4.7728	15.3674	26.1537	29.8216	30.0125	29.449	29.449	28.4255	27.3261	24.6724	18.2264	9.0952
					4.7728	15.3674	26.1537	29.7079	30.0125	29.449	29.449	28.4255	27.3261	24.5851	18.2264	9.0415
					4.6449	15.2082	26.0233	29.7079	29.867	29.2982	29.2982	28.279	27.2014	24.5851	18.1654	9.0415
					4.6449	15.2082	26.0233	29.56	29.867	29.2982	29.2982	28.279	27.2014	24.4676	18.1654	8.9597
					4.5177	15.0428	25.8763	29.56	29.7159	29.1564	29.1564	28.1436	27.0734	24.3405	18.0661	8.9597
					4.5177	15.0428	25.8763	29.4131	29.7159	29.1564	29.1564	28.1436	27.0734	24.3405	18.0661	8.8732
					4.3926	14.8786	25.7213	29.4131	29.56	29.0118	29.0118	27.9999	26.9369	24.1955	17.9588	8.8732
					4.3926	14.8786	25.7213	29.2541	29.56	29.0118	29.0118	27.9999	26.9369	24.1955	17.9588	8.7719
					4.2481	14.7105	25.5546	29.2541	29.394	28.8431	28.8431	27.8257	26.7895	24.0289	17.8303	8.7719
					4.2481	14.7105	25.5546	29.0616	29.394	28.8431	28.8431	27.8257	26.7895	24.0289	17.8303	8.6318
					4.0903	14.4982	25.3279	29.0616	29.1848	28.6524	28.6524	27.6242	26.5819	23.8018	17.6588	8.6318
					4.0903	14.4982	25.3279	28.8462	29.1848	28.6524	28.6524	27.6242	26.5819	23.8018	17.6588	8.4683
					3.934	14.2814	25.0864	28.8462	28.9665	28.4326	28.4326	27.3815	26.3346	23.5373	17.4515	8.4683
					3.934	14.2814	25.0864	28.5871	28.9665	28.4326	28.4326	27.3815	26.3346	23.5373	17.4515	8.2766
					3.7623	14.0483	24.8081	28.5871	28.7128	28.1731	28.1731	27.0931	26.046	23.2284	17.1935	8.2766
					3.7623	14.0483	24.8081	28.2885	28.7128	28.1731	28.1731	27.0931	26.046	23.2284	17.1935	8.0492
					3.5461	13.7401	24.4411	28.2885	28.3712	27.7927	27.7927	26.6683	25.6202	22.8014	16.894	8.0492
					3.5461	13.7401	24.4411	27.8763	28.3712	27.7927	27.7927	26.6683	25.6202	22.8014	16.894	7.7561
					3.3265	13.3983	24.0218	27.8763	27.958	27.3566	27.3566	26.1807	25.1133	22.304	16.4917	7.7561
					3.3265	13.3983	24.0218	27.4101	27.958	27.3566	27.3566	26.1807	25.1133	22.304	16.4917	7.4351
					3.091	13.0119	23.5246	27.4101	27.4334	26.7959	26.7959	25.5542	24.5073	21.688	16.0188	7.4351
					3.091	13.0119	23.5246	26.8397	27.4334	26.7959	26.7959	25.5542	24.5073	21.688	16.0188	7.0671
					2.787	12.5305	22.9007	26.8397	26.7367	25.9539	25.9539	24.6463	23.6921	20.889	15.4644	7.0671
					2.787	12.5305	22.9007	26.0141	26.7367	25.9539	25.9539	24.6463	23.6921	20.889	15.4644	6.5613
					2.4577	11.8875	22.0436	26.0141	25.7563	24.9086	24.9086	23.5352	22.5936	19.8416	14.6832	6.5613
					2.4577	11.8875	22.0436	25.0031	25.7563	24.9086	24.9086	23.5352	22.5936	19.8416	14.6832	6.0115
					2.1046	11.1533	21.0108	25.0031	24.5665	23.5923	23.5923	22.1712	21.296	18.6025	13.775	6.0115
					2.1046	11.1533	21.0108	23.7465	24.5665	23.5923	23.5923	22.1712	21.296	18.6025	13.775	5.3934
					1.7021	10.2977	19.7752	23.7465	23.1309	21.935	21.935	20.5183	19.8155	17.1917	12.7157	5.3934
					1.7021	10.2977	19.7752	22.1671	23.1309	21.935	21.935	20.5183	19.8155	17.1917	12.7157	4.685
					1.2355	9.1189	17.9938	22.1671	21.0557	19.7499	19.7499	18.3653	17.8061	15.2829	11.4523	4.685
					1.2355	9.1189	17.9938	20.0319	21.0557	19.7499	19.7499	18.3653	17.8061	15.2829	11.4523	3.8899
					0.7736	7.8581	15.9674	20.0319	18.7245	17.3253	17.3253	16.0746	15.6292	13.2934	9.9367	3.8899
					0.7736	7.8581	15.9674	17.6223	18.7245	17.3253	17.3253	16.0746	15.6292	13.2934	9.9367	3.1066
					0.3218	6.514	13.7131	17.6223	16.1886	14.8044	14.8044	13.7337	13.4052	11.282	8.3952	3.1066
					0.3218	6.514	13.7131	15.0447	16.1886	14.8044	14.8044	13.7337	13.4052	11.282	8.3952	2.3651
					-0.2103	4.9703	11.0572	15.0447	13.2093	11.7237	11.7237	10.9259	10.9084	9.0401	6.9027	2.3651
					-0.2103	4.9703	11.0572	11.8229	13.2093	11.7237	11.7237	10.9259	10.9084	9.0401	6.9027	1.5264
					-0.6824	3.4167	8.2548	11.8229	10.1497	8.958	8.958	8.4161	8.4325	6.8905	5.1977	1.5264
					-0.6824	3.4167	8.2548	8.9021	10.1497	8.958	8.958	8.4161	8.4325	6.8905	5.1977	0.8212
					-1.1042	2.0609	5.7682	8.9021	7.4287	6.5349	6.5349	6.2098	6.2528	5.0118	3.7526	0.8212
					-1.1042	2.0609	5.7682	6.323	7.4287	6.5349	6.5349	6.2098	6.2528	5.0118	3.7526	0.2099
					-1.5006	0.9367	3.7298	6.323	5.1534	4.3355	4.3355	4.2048	4.4147	3.4216	2.5109	0.2099
					-1.5006	0.9367	3.7298	4.0141	5.1534	4.3355	4.3355	4.2048	4.4147	3.4216	2.5109	-0.3891
