# Supplementary material for: Magnetically tightened form-stable phase change materials with modular assembly and geometric conformality features
Source: Nat Commun. 2022 Mar 16;13:1397. doi: 10.1038/s41467-022-29090-1 (PMC8927617; doi:10.1038/s41467-022-29090-1)
Supplement: Supplementary file 11 — Source Data [file 41467_2022_29090_MOESM11_ESM.zip › Source Data/Figure 3.xlsx]

## Sheet: 3a+3b
pure paraffin			0.1584			0.1912			0.2331					ratio/%	fusion enthalpy/J/g		Onset melting point/°C		Onset solidifying point/°C
Temp/°C	DSC/mW/mg	DSCmW/mg	Temp/°C	DSC/mW/mg	DSCmW/mg	Temp/°C	DSC/mW/mg	DSCmW/mg	Temp/°C	DSC/mW/mg	DSCmW/mg				mean	standard deviation	mean	standard deviation	mean	standard deviation
-10.291	0.04932	-0.18811	-10.283	0.01992	-0.06462	-10.282	0.03617	-0.12506	-10.277	0.04457	-0.06001			pure paraffin	163.75	1.26	38.65	0.07071	36.2333	0.05774
-10.191	0.04544	-0.18811	-10.183	0.01879	-0.06462	-10.182	0.03767	-0.12506	-10.177	0.05185	-0.06001			0.1584	178.7	0.02	38.95	0.21213	37.3333	0.05774
-10.091	0.04215	-0.18811	-10.083	0.01794	-0.06462	-10.082	0.04011	-0.12506	-10.077	0.05687	-0.06001			0.1912	172.59	1.55	39.5	0.1	37.1333	0.05774
-9.991	0.04081	-0.18811	-9.983	0.01739	-0.06462	-9.982	0.04299	-0.12506	-9.977	0.06033	-0.06001			0.2331	141.63	0.36	40.05	0.21213	37.0667	0.25166
-9.891	0.04067	-0.18811	-9.883	0.01726	-0.06465	-9.882	0.0461	-0.12508	-9.877	0.06297	-0.06001
-9.791	0.04198	-0.18819	-9.783	0.01713	-0.06472	-9.782	0.04908	-0.12504	-9.777	0.06488	-0.06
-9.691	0.04404	-0.18835	-9.683	0.01715	-0.06484	-9.682	0.05221	-0.12518	-9.677	0.06702	-0.06004
-9.591	0.0468	-0.18833	-9.583	0.01738	-0.06492	-9.582	0.0552	-0.12523	-9.577	0.06856	-0.06002
-9.491	0.04941	-0.18816	-9.483	0.01759	-0.0649	-9.482	0.05822	-0.12514	-9.477	0.07003	-0.05991
-9.391	0.05267	-0.18846	-9.383	0.01798	-0.06506	-9.382	0.06107	-0.12528	-9.377	0.07162	-0.06002
-9.291	0.05603	-0.18851	-9.283	0.01843	-0.06512	-9.282	0.06398	-0.12529	-9.277	0.07256	-0.06003
-9.191	0.05961	-0.18852	-9.183	0.01882	-0.06515	-9.182	0.06655	-0.12525	-9.177	0.07389	-0.05993
-9.091	0.06311	-0.18862	-9.083	0.01932	-0.06521	-9.082	0.06933	-0.12522	-9.077	0.0751	-0.05993
-8.991	0.06678	-0.18867	-8.983	0.01979	-0.06527	-8.982	0.07192	-0.12527	-8.977	0.07622	-0.05987
-8.891	0.07033	-0.18866	-8.883	0.02039	-0.06528	-8.882	0.07451	-0.12524	-8.877	0.07721	-0.0598
-8.791	0.07393	-0.18861	-8.783	0.02091	-0.06529	-8.782	0.07698	-0.12513	-8.777	0.0782	-0.05973
-8.691	0.07765	-0.18869	-8.683	0.02149	-0.06533	-8.682	0.07933	-0.12521	-8.677	0.07917	-0.05973
-8.591	0.08126	-0.18863	-8.583	0.02212	-0.06534	-8.582	0.08146	-0.12519	-8.577	0.07974	-0.05972
-8.491	0.08489	-0.18843	-8.483	0.02273	-0.0653	-8.482	0.08382	-0.12507	-8.477	0.08085	-0.05953
-8.391	0.08861	-0.18859	-8.383	0.02347	-0.06536	-8.382	0.08603	-0.12516	-8.377	0.0814	-0.05958
-8.291	0.09207	-0.18853	-8.283	0.02411	-0.06534	-8.282	0.0882	-0.12508	-8.277	0.08235	-0.05948
-8.191	0.09559	-0.18842	-8.183	0.02485	-0.06531	-8.182	0.09033	-0.12499	-8.177	0.08316	-0.0594
-8.091	0.09905	-0.18849	-8.083	0.02552	-0.06531	-8.082	0.09232	-0.12493	-8.077	0.0839	-0.05939
-7.991	0.10249	-0.18843	-7.983	0.02618	-0.06528	-7.982	0.09432	-0.12498	-7.977	0.08462	-0.05935
-7.891	0.10584	-0.1883	-7.883	0.02689	-0.06525	-7.882	0.09627	-0.12487	-7.877	0.08526	-0.05926
-7.791	0.10915	-0.18812	-7.783	0.02761	-0.06514	-7.782	0.09817	-0.12471	-7.777	0.08593	-0.05918
-7.691	0.11247	-0.18813	-7.683	0.02836	-0.06512	-7.682	0.10004	-0.12478	-7.677	0.08643	-0.05914
-7.591	0.11567	-0.18814	-7.583	0.02912	-0.06509	-7.582	0.1017	-0.12462	-7.577	0.08703	-0.05908
-7.491	0.11888	-0.18796	-7.483	0.02983	-0.06498	-7.482	0.10352	-0.12443	-7.477	0.08765	-0.05887
-7.391	0.12204	-0.18805	-7.383	0.03055	-0.06497	-7.382	0.10534	-0.1245	-7.377	0.08823	-0.0589
-7.291	0.12497	-0.18799	-7.283	0.03128	-0.06491	-7.282	0.107	-0.1244	-7.277	0.08875	-0.05881
-7.191	0.12798	-0.18785	-7.183	0.03203	-0.0648	-7.182	0.10856	-0.12419	-7.177	0.08922	-0.05862
-7.091	0.131	-0.18771	-7.083	0.03283	-0.0647	-7.082	0.11021	-0.12416	-7.077	0.08974	-0.05855
-6.991	0.13396	-0.18758	-6.983	0.0336	-0.0646	-6.982	0.11178	-0.12414	-6.977	0.09022	-0.0585
-6.891	0.13676	-0.18739	-6.883	0.03433	-0.0645	-6.882	0.11323	-0.12396	-6.877	0.09051	-0.05835
-6.791	0.13948	-0.18724	-6.783	0.03507	-0.06434	-6.782	0.11456	-0.12379	-6.777	0.09104	-0.05817
-6.691	0.14225	-0.18726	-6.683	0.03579	-0.06421	-6.682	0.11614	-0.12374	-6.677	0.09154	-0.05812
-6.591	0.14489	-0.18716	-6.583	0.03653	-0.0641	-6.582	0.11747	-0.1236	-6.577	0.09196	-0.05813
-6.491	0.14761	-0.18685	-6.483	0.03724	-0.06393	-6.482	0.11888	-0.12335	-6.477	0.09233	-0.05775
-6.391	0.15012	-0.18683	-6.383	0.03799	-0.06388	-6.382	0.12026	-0.12336	-6.377	0.09253	-0.05781
-6.291	0.15278	-0.18665	-6.283	0.03873	-0.06375	-6.282	0.12156	-0.12324	-6.277	0.09305	-0.0577
-6.191	0.15515	-0.1863	-6.183	0.03948	-0.06359	-6.182	0.12289	-0.12308	-6.177	0.09352	-0.05747
-6.091	0.15762	-0.18621	-6.083	0.04022	-0.06342	-6.082	0.12422	-0.12305	-6.077	0.09392	-0.05747
-5.991	0.16003	-0.18608	-5.983	0.04095	-0.06323	-5.982	0.12539	-0.12303	-5.977	0.09415	-0.05743
-5.891	0.16236	-0.18591	-5.883	0.04167	-0.06304	-5.882	0.12652	-0.12294	-5.877	0.09453	-0.05744
-5.791	0.16458	-0.18559	-5.783	0.04237	-0.06299	-5.782	0.12776	-0.12246	-5.777	0.09486	-0.05712
-5.691	0.16693	-0.18548	-5.683	0.04307	-0.06285	-5.682	0.12893	-0.12239	-5.677	0.09525	-0.05706
-5.591	0.16912	-0.18535	-5.583	0.0438	-0.06268	-5.582	0.12995	-0.12231	-5.577	0.09564	-0.057
-5.491	0.17015	-0.18499	-5.483	0.04449	-0.06244	-5.482	0.13105	-0.12213	-5.477	0.096	-0.05672
-5.391	0.17184	-0.18493	-5.383	0.04518	-0.06227	-5.382	0.13216	-0.12214	-5.377	0.09627	-0.05664
-5.291	0.17406	-0.18466	-5.283	0.04588	-0.06207	-5.282	0.13325	-0.12195	-5.277	0.09643	-0.05656
-5.191	0.17616	-0.18434	-5.183	0.04656	-0.06181	-5.182	0.13427	-0.12176	-5.177	0.09667	-0.05641
-5.091	0.17804	-0.18429	-5.083	0.04722	-0.06163	-5.082	0.13519	-0.12164	-5.077	0.09691	-0.05647
-4.991	0.17996	-0.18417	-4.983	0.04789	-0.06146	-4.982	0.13612	-0.12149	-4.977	0.09723	-0.05643
-4.891	0.18194	-0.18417	-4.883	0.04856	-0.0613	-4.882	0.13709	-0.12133	-4.877	0.09755	-0.05636
-4.791	0.18379	-0.1837	-4.783	0.04922	-0.06114	-4.782	0.13804	-0.12111	-4.777	0.09788	-0.0559
-4.691	0.18564	-0.18355	-4.683	0.04988	-0.06094	-4.682	0.13901	-0.12105	-4.677	0.09809	-0.0559
-4.591	0.18737	-0.1834	-4.583	0.05054	-0.06071	-4.582	0.13974	-0.1209	-4.577	0.09808	-0.05583
-4.491	0.18902	-0.18285	-4.483	0.05119	-0.06047	-4.482	0.14063	-0.12058	-4.477	0.09842	-0.05569
-4.391	0.19073	-0.18275	-4.383	0.0518	-0.06034	-4.382	0.14151	-0.12057	-4.377	0.0987	-0.05565
-4.291	0.1924	-0.18261	-4.283	0.05242	-0.06018	-4.282	0.14235	-0.12047	-4.277	0.09897	-0.05558
-4.191	0.194	-0.18241	-4.183	0.05298	-0.0599	-4.182	0.14321	-0.12022	-4.177	0.09926	-0.05542
-4.091	0.19557	-0.18236	-4.083	0.05362	-0.05973	-4.082	0.14397	-0.12018	-4.077	0.09946	-0.05533
-3.991	0.19714	-0.18219	-3.983	0.05425	-0.0595	-3.982	0.14472	-0.12007	-3.977	0.09965	-0.05521
-3.891	0.1987	-0.18189	-3.883	0.05486	-0.0593	-3.882	0.14547	-0.11993	-3.877	0.0998	-0.0551
-3.791	0.20017	-0.1816	-3.783	0.05543	-0.05923	-3.782	0.14621	-0.11971	-3.777	0.09995	-0.05505
-3.691	0.2016	-0.18146	-3.683	0.056	-0.05903	-3.682	0.14693	-0.11966	-3.677	0.10005	-0.05503
-3.591	0.20291	-0.18128	-3.583	0.05659	-0.05883	-3.582	0.14756	-0.11955	-3.577	0.10024	-0.05487
-3.491	0.20435	-0.18104	-3.483	0.05718	-0.05864	-3.482	0.14824	-0.11924	-3.477	0.10046	-0.05463
-3.391	0.20575	-0.18108	-3.383	0.05775	-0.05849	-3.382	0.14889	-0.11918	-3.377	0.10065	-0.0547
-3.291	0.20718	-0.18102	-3.283	0.05832	-0.05831	-3.282	0.14961	-0.11909	-3.277	0.10085	-0.05462
-3.191	0.20854	-0.18075	-3.183	0.05885	-0.05806	-3.182	0.1502	-0.11894	-3.177	0.10102	-0.05452
-3.091	0.20965	-0.18047	-3.083	0.0594	-0.05791	-3.082	0.15086	-0.11888	-3.077	0.10128	-0.05451
-2.991	0.21091	-0.18034	-2.983	0.05991	-0.05773	-2.982	0.15148	-0.11875	-2.977	0.10138	-0.05446
-2.891	0.21213	-0.18026	-2.883	0.06042	-0.05756	-2.882	0.15216	-0.11857	-2.877	0.10152	-0.05436
-2.791	0.21343	-0.1801	-2.783	0.06093	-0.05748	-2.782	0.15275	-0.1185	-2.777	0.10161	-0.05426
-2.691	0.21458	-0.17999	-2.683	0.06146	-0.05734	-2.682	0.15326	-0.11842	-2.677	0.10175	-0.05421
-2.591	0.21579	-0.17977	-2.583	0.06198	-0.05719	-2.582	0.15374	-0.11828	-2.577	0.10189	-0.05412
-2.491	0.21685	-0.17956	-2.483	0.06242	-0.05695	-2.482	0.15428	-0.11806	-2.477	0.10204	-0.05406
-2.391	0.21796	-0.17951	-2.383	0.06298	-0.05687	-2.382	0.15478	-0.1181	-2.377	0.10222	-0.05416
-2.291	0.219	-0.17933	-2.283	0.0634	-0.05677	-2.282	0.15526	-0.11802	-2.277	0.10231	-0.05411
-2.191	0.21998	-0.17909	-2.183	0.06387	-0.0566	-2.182	0.15578	-0.11784	-2.177	0.10243	-0.05399
-2.091	0.22113	-0.17911	-2.083	0.06438	-0.05651	-2.082	0.15622	-0.11784	-2.077	0.10256	-0.05397
-1.991	0.22217	-0.179	-1.983	0.06483	-0.05642	-1.982	0.15667	-0.1178	-1.977	0.10262	-0.0539
-1.891	0.22314	-0.17892	-1.883	0.06529	-0.05633	-1.882	0.1572	-0.11768	-1.877	0.10279	-0.05384
-1.791	0.22411	-0.17882	-1.783	0.06574	-0.05621	-1.782	0.15768	-0.11755	-1.777	0.10291	-0.05382
-1.691	0.22512	-0.17879	-1.683	0.06619	-0.05612	-1.682	0.15797	-0.11752	-1.677	0.1029	-0.05388
-1.591	0.22607	-0.17867	-1.583	0.06663	-0.05607	-1.582	0.1583	-0.11739	-1.577	0.10297	-0.0538
-1.491	0.22698	-0.17853	-1.483	0.06704	-0.05593	-1.482	0.15882	-0.1172	-1.477	0.10309	-0.05364
-1.391	0.22781	-0.17849	-1.383	0.06747	-0.0559	-1.382	0.15925	-0.11724	-1.377	0.10324	-0.05375
-1.291	0.2286	-0.17844	-1.283	0.06788	-0.05584	-1.282	0.15974	-0.1172	-1.277	0.10329	-0.0538
-1.191	0.22941	-0.17834	-1.183	0.06831	-0.05576	-1.182	0.16013	-0.11705	-1.177	0.10337	-0.05364
-1.091	0.23029	-0.17845	-1.083	0.06868	-0.05577	-1.082	0.16043	-0.1171	-1.077	0.10346	-0.05369
-0.991	0.2311	-0.17841	-0.983	0.06909	-0.05574	-0.982	0.16077	-0.1171	-0.977	0.10357	-0.05372
-0.891	0.23166	-0.1783	-0.883	0.06949	-0.0557	-0.882	0.16113	-0.117	-0.877	0.10371	-0.05371
-0.791	0.2325	-0.17824	-0.783	0.06982	-0.0557	-0.782	0.16151	-0.11696	-0.777	0.10385	-0.05366
-0.691	0.23338	-0.17832	-0.683	0.07021	-0.05567	-0.682	0.16171	-0.11693	-0.677	0.10395	-0.05366
-0.591	0.23422	-0.1783	-0.583	0.07059	-0.05566	-0.582	0.16227	-0.11689	-0.577	0.10402	-0.05367
-0.491	0.23494	-0.17815	-0.483	0.071	-0.05566	-0.482	0.16268	-0.11676	-0.477	0.10413	-0.05353
-0.391	0.23541	-0.17841	-0.383	0.07133	-0.05571	-0.382	0.16283	-0.11689	-0.377	0.10407	-0.05375
-0.291	0.23628	-0.17852	-0.283	0.07167	-0.05572	-0.282	0.16295	-0.11692	-0.277	0.1042	-0.05375
-0.191	0.23699	-0.17849	-0.183	0.07199	-0.0557	-0.182	0.16355	-0.11681	-0.177	0.10421	-0.05365
-0.091	0.23764	-0.17859	-0.083	0.07232	-0.05577	-0.082	0.16373	-0.11695	-0.077	0.10424	-0.05371
0.009	0.23826	-0.17872	0.017	0.07271	-0.05584	0.018	0.16397	-0.11694	0.023	0.10425	-0.05377
0.109	0.23896	-0.17873	0.117	0.07302	-0.05584	0.118	0.16426	-0.11693	0.123	0.10433	-0.05374
0.209	0.23963	-0.17881	0.217	0.07332	-0.05592	0.218	0.1646	-0.11692	0.223	0.10442	-0.05371
0.309	0.24019	-0.17899	0.317	0.07365	-0.05598	0.318	0.16487	-0.11699	0.323	0.10447	-0.05383
0.409	0.24078	-0.17907	0.417	0.07395	-0.05605	0.418	0.16511	-0.11703	0.423	0.10454	-0.05389
0.509	0.24125	-0.17899	0.517	0.07426	-0.05608	0.518	0.16533	-0.11688	0.523	0.10457	-0.05391
0.609	0.24182	-0.1794	0.617	0.07457	-0.05622	0.618	0.16555	-0.11702	0.623	0.10459	-0.05405
0.709	0.24246	-0.17961	0.717	0.07486	-0.05632	0.718	0.16584	-0.11711	0.723	0.1047	-0.05404
0.809	0.24301	-0.1796	0.817	0.07516	-0.05637	0.818	0.16603	-0.11704	0.823	0.10473	-0.05396
0.909	0.24354	-0.17992	0.917	0.07544	-0.05649	0.918	0.16698	-0.11717	0.923	0.10484	-0.05413
1.009	0.24412	-0.18004	1.017	0.07572	-0.05663	1.018	0.16667	-0.11718	1.023	0.10487	-0.05418
1.109	0.2446	-0.18012	1.117	0.07598	-0.05672	1.118	0.16627	-0.11715	1.123	0.10492	-0.05415
1.209	0.24512	-0.18016	1.217	0.07625	-0.05692	1.218	0.16672	-0.11714	1.223	0.10499	-0.05414
1.309	0.24565	-0.18042	1.317	0.07654	-0.05707	1.318	0.16698	-0.11729	1.323	0.10497	-0.05426
1.409	0.24618	-0.18067	1.417	0.07679	-0.05711	1.418	0.16725	-0.11736	1.423	0.10502	-0.05434
1.509	0.24672	-0.1808	1.517	0.07706	-0.05717	1.518	0.16758	-0.11736	1.523	0.10507	-0.05434
1.609	0.24716	-0.18113	1.617	0.0773	-0.05733	1.618	0.16769	-0.11747	1.623	0.10504	-0.05449
1.709	0.24746	-0.18139	1.717	0.07755	-0.05747	1.718	0.16785	-0.1175	1.723	0.10511	-0.05456
1.809	0.24795	-0.18155	1.817	0.07781	-0.05761	1.818	0.16807	-0.11749	1.823	0.10513	-0.05457
1.909	0.2483	-0.18197	1.917	0.07806	-0.0578	1.918	0.16829	-0.11768	1.923	0.10516	-0.05472
2.009	0.24873	-0.18224	2.017	0.07829	-0.05799	2.018	0.16847	-0.11773	2.023	0.10523	-0.05476
2.109	0.2492	-0.18243	2.117	0.07852	-0.05819	2.118	0.16862	-0.11774	2.123	0.1053	-0.05479
2.209	0.24968	-0.18264	2.217	0.07871	-0.05841	2.218	0.16882	-0.11786	2.223	0.10529	-0.05483
2.309	0.25003	-0.18303	2.317	0.07892	-0.05862	2.318	0.16893	-0.11803	2.323	0.1053	-0.05496
2.409	0.25048	-0.18338	2.417	0.07915	-0.0588	2.418	0.16907	-0.11804	2.423	0.10531	-0.05504
2.509	0.2509	-0.18332	2.517	0.07939	-0.05892	2.518	0.1692	-0.11802	2.523	0.10534	-0.055
2.609	0.25129	-0.18395	2.617	0.07958	-0.05918	2.618	0.16936	-0.11822	2.623	0.10538	-0.0552
2.709	0.2516	-0.18434	2.717	0.07979	-0.05939	2.718	0.16951	-0.1183	2.723	0.10538	-0.05531
2.809	0.25196	-0.1844	2.817	0.08001	-0.05949	2.818	0.1697	-0.1183	2.823	0.10544	-0.05531
2.909	0.25217	-0.18504	2.917	0.08021	-0.05987	2.918	0.16972	-0.11849	2.923	0.10546	-0.05553
3.009	0.25251	-0.18524	3.017	0.08039	-0.06017	3.018	0.16982	-0.11858	3.023	0.10546	-0.05568
3.109	0.2528	-0.18558	3.117	0.0806	-0.0603	3.118	0.1699	-0.11852	3.123	0.10548	-0.05565
3.209	0.25323	-0.18604	3.217	0.08079	-0.06057	3.218	0.17028	-0.11867	3.223	0.10565	-0.05579
3.309	0.25358	-0.1865	3.317	0.08096	-0.06088	3.318	0.17035	-0.11894	3.323	0.10556	-0.05591
3.409	0.2537	-0.18685	3.417	0.08115	-0.06113	3.418	0.17042	-0.11903	3.423	0.10552	-0.05604
3.509	0.2542	-0.1871	3.517	0.08134	-0.0613	3.518	0.17053	-0.11905	3.523	0.10557	-0.05608
3.609	0.25454	-0.18784	3.617	0.08151	-0.0616	3.618	0.17061	-0.11923	3.623	0.10562	-0.05631
3.709	0.25495	-0.18815	3.717	0.08166	-0.06186	3.718	0.17073	-0.11934	3.723	0.10566	-0.05642
3.809	0.25522	-0.1883	3.817	0.08182	-0.06205	3.818	0.17086	-0.11927	3.823	0.10565	-0.05638
3.909	0.25553	-0.18922	3.917	0.082	-0.06237	3.918	0.17092	-0.11949	3.923	0.10569	-0.05654
4.009	0.25578	-0.18959	4.017	0.08217	-0.06265	4.018	0.17108	-0.11968	4.023	0.10569	-0.05676
4.109	0.25613	-0.18966	4.117	0.08231	-0.06295	4.118	0.17115	-0.11971	4.123	0.10571	-0.05677
4.209	0.25636	-0.19008	4.217	0.08246	-0.06327	4.218	0.17124	-0.11983	4.223	0.10569	-0.05688
4.309	0.25669	-0.19069	4.317	0.08262	-0.0636	4.318	0.17134	-0.12001	4.323	0.10574	-0.05704
4.409	0.25701	-0.19118	4.417	0.08277	-0.06392	4.418	0.17144	-0.12018	4.423	0.1057	-0.05722
4.509	0.25705	-0.19164	4.517	0.08294	-0.06417	4.518	0.17151	-0.12023	4.523	0.10572	-0.05721
4.609	0.25715	-0.1924	4.617	0.08304	-0.06452	4.618	0.17162	-0.12044	4.623	0.10569	-0.05754
4.709	0.2575	-0.19287	4.717	0.08317	-0.06484	4.718	0.17167	-0.12052	4.723	0.10571	-0.0577
4.809	0.25776	-0.19314	4.817	0.08332	-0.06514	4.818	0.17181	-0.12058	4.823	0.10566	-0.05773
4.909	0.25802	-0.19387	4.917	0.08347	-0.06555	4.918	0.17185	-0.12086	4.923	0.10576	-0.05797
5.009	0.25831	-0.19454	5.017	0.0836	-0.06591	5.018	0.17181	-0.12097	5.023	0.10578	-0.05821
5.109	0.25862	-0.1951	5.117	0.08375	-0.06627	5.118	0.17187	-0.12097	5.123	0.10575	-0.05837
5.209	0.25888	-0.1958	5.217	0.08389	-0.0667	5.218	0.17196	-0.12118	5.223	0.10574	-0.05855
5.309	0.25898	-0.1966	5.317	0.08402	-0.06713	5.318	0.17207	-0.12138	5.323	0.10576	-0.05871
5.409	0.25911	-0.19701	5.417	0.0841	-0.06755	5.418	0.17213	-0.12147	5.423	0.10573	-0.05879
5.509	0.2595	-0.19723	5.517	0.08419	-0.06788	5.518	0.17228	-0.12147	5.523	0.10576	-0.05892
5.609	0.25953	-0.19794	5.617	0.08432	-0.06834	5.618	0.17232	-0.12187	5.623	0.10579	-0.05928
5.709	0.25972	-0.1985	5.717	0.08444	-0.06879	5.718	0.17237	-0.12207	5.723	0.10583	-0.05951
5.809	0.26004	-0.19904	5.817	0.08456	-0.06914	5.818	0.17243	-0.12217	5.823	0.10588	-0.05953
5.909	0.26032	-0.19982	5.917	0.0847	-0.06964	5.918	0.1724	-0.12237	5.923	0.10591	-0.05972
6.009	0.26051	-0.20052	6.017	0.08483	-0.0701	6.018	0.17279	-0.12249	6.023	0.1059	-0.05978
6.109	0.26061	-0.20115	6.117	0.08496	-0.07056	6.118	0.17245	-0.12254	6.123	0.10583	-0.05988
6.209	0.26086	-0.20193	6.217	0.08506	-0.07102	6.218	0.17246	-0.12282	6.223	0.10586	-0.06013
6.309	0.26121	-0.20277	6.317	0.08514	-0.07149	6.318	0.17256	-0.12306	6.323	0.10581	-0.06028
6.409	0.2614	-0.20354	6.417	0.08518	-0.07198	6.418	0.17262	-0.12311	6.423	0.10584	-0.06043
6.509	0.26155	-0.20417	6.517	0.08531	-0.07244	6.518	0.17277	-0.12312	6.523	0.10584	-0.06043
6.609	0.2618	-0.20497	6.617	0.08539	-0.073	6.618	0.1728	-0.12348	6.623	0.10587	-0.06109
6.709	0.26194	-0.20576	6.717	0.08548	-0.07352	6.718	0.17281	-0.12367	6.723	0.1059	-0.06123
6.809	0.26212	-0.20664	6.817	0.08555	-0.07404	6.818	0.17287	-0.12375	6.823	0.10591	-0.06119
6.909	0.26229	-0.20781	6.917	0.08567	-0.07469	6.918	0.17287	-0.12404	6.923	0.10593	-0.06171
7.009	0.26233	-0.20864	7.017	0.08578	-0.07537	7.018	0.173	-0.12428	7.023	0.10588	-0.06193
7.109	0.26257	-0.20926	7.117	0.08585	-0.07587	7.118	0.1731	-0.12443	7.123	0.10587	-0.06206
7.209	0.26283	-0.21004	7.217	0.08593	-0.07638	7.218	0.17317	-0.12475	7.223	0.10586	-0.06234
7.309	0.26298	-0.21134	7.317	0.08602	-0.07701	7.318	0.17314	-0.12503	7.323	0.10592	-0.06273
7.409	0.26311	-0.21228	7.417	0.08611	-0.07763	7.418	0.17316	-0.1252	7.423	0.10595	-0.06301
7.509	0.26323	-0.21266	7.517	0.0862	-0.07826	7.518	0.17326	-0.12534	7.523	0.10589	-0.0633
7.609	0.26338	-0.21371	7.617	0.08626	-0.07894	7.618	0.17326	-0.12569	7.623	0.10589	-0.06376
7.709	0.26356	-0.21466	7.717	0.08634	-0.0796	7.718	0.17334	-0.12585	7.723	0.10595	-0.06396
7.809	0.26367	-0.21555	7.817	0.08642	-0.08019	7.818	0.17338	-0.12588	7.823	0.106	-0.06399
7.909	0.26396	-0.21668	7.917	0.08649	-0.08098	7.918	0.17338	-0.12635	7.923	0.106	-0.06443
8.009	0.26407	-0.21771	8.017	0.08651	-0.08167	8.018	0.17342	-0.1266	8.023	0.10598	-0.06482
8.109	0.26419	-0.21879	8.117	0.08656	-0.08238	8.118	0.17351	-0.12673	8.123	0.10595	-0.0651
8.209	0.26424	-0.21988	8.217	0.08667	-0.08318	8.218	0.17359	-0.12704	8.223	0.10597	-0.06552
8.309	0.26448	-0.221	8.317	0.08674	-0.08397	8.318	0.17359	-0.12738	8.323	0.10601	-0.06587
8.409	0.2646	-0.22211	8.417	0.08682	-0.08477	8.418	0.1736	-0.12763	8.423	0.10602	-0.06618
8.509	0.26477	-0.22305	8.517	0.08689	-0.08553	8.518	0.17367	-0.12768	8.523	0.10607	-0.06642
8.609	0.26492	-0.22462	8.617	0.08696	-0.08637	8.618	0.17366	-0.12831	8.623	0.10604	-0.06682
8.709	0.26511	-0.22592	8.717	0.08703	-0.08726	8.718	0.1737	-0.12844	8.723	0.10597	-0.06716
8.809	0.26528	-0.22695	8.817	0.08711	-0.0881	8.818	0.17372	-0.1285	8.823	0.106	-0.06742
8.909	0.26562	-0.22838	8.917	0.08718	-0.08909	8.918	0.17372	-0.12896	8.923	0.10599	-0.06806
9.009	0.26566	-0.23	9.017	0.08724	-0.09008	9.018	0.17373	-0.12933	9.023	0.10605	-0.06847
9.109	0.26567	-0.2311	9.117	0.0873	-0.09098	9.118	0.17378	-0.12962	9.123	0.10602	-0.06879
9.209	0.26582	-0.23228	9.217	0.08736	-0.09178	9.218	0.17382	-0.13002	9.223	0.10603	-0.06959
9.309	0.26593	-0.23381	9.317	0.0874	-0.09279	9.318	0.17384	-0.13037	9.323	0.10601	-0.07007
9.409	0.26618	-0.23541	9.417	0.08744	-0.09382	9.418	0.17387	-0.13061	9.423	0.10605	-0.07054
9.509	0.26642	-0.23648	9.517	0.08746	-0.09484	9.518	0.17387	-0.13072	9.523	0.10604	-0.07106
9.609	0.26665	-0.23817	9.617	0.08754	-0.09595	9.618	0.17391	-0.13157	9.623	0.10609	-0.07165
9.709	0.26681	-0.23955	9.717	0.08762	-0.09701	9.718	0.17396	-0.13172	9.723	0.1061	-0.07207
9.809	0.26696	-0.24094	9.817	0.08767	-0.09808	9.818	0.17406	-0.13175	9.823	0.10602	-0.07241
9.909	0.26707	-0.24265	9.917	0.08773	-0.09927	9.918	0.17409	-0.13222	9.923	0.10601	-0.07324
10.009	0.26729	-0.2443	10.017	0.08779	-0.10042	10.018	0.17416	-0.13262	10.023	0.10604	-0.07203
10.109	0.26744	-0.24599	10.117	0.08787	-0.10158	10.118	0.17419	-0.13299	10.123	0.10601	-0.06989
10.209	0.26754	-0.24777	10.217	0.08792	-0.10288	10.218	0.17424	-0.13348	10.223	0.10606	-0.07045
10.309	0.26775	-0.24951	10.317	0.08796	-0.10418	10.318	0.1743	-0.13394	10.323	0.10611	-0.07102
10.409	0.2679	-0.25129	10.417	0.08802	-0.10543	10.418	0.17427	-0.1343	10.423	0.10615	-0.07148
10.509	0.26803	-0.25299	10.517	0.08807	-0.1067	10.518	0.1743	-0.13455	10.523	0.10623	-0.0716
10.609	0.26819	-0.25492	10.617	0.08812	-0.10814	10.618	0.17436	-0.13525	10.623	0.10616	-0.07239
10.709	0.2684	-0.25678	10.717	0.08819	-0.10959	10.718	0.17442	-0.13561	10.723	0.1062	-0.07304
10.809	0.26853	-0.25867	10.817	0.08824	-0.11093	10.818	0.17445	-0.13581	10.823	0.10624	-0.07334
10.909	0.26878	-0.26085	10.917	0.0883	-0.11247	10.918	0.17455	-0.1365	10.923	0.10624	-0.07414
11.009	0.26895	-0.26293	11.017	0.08835	-0.11398	11.018	0.1746	-0.137	11.023	0.10627	-0.07482
11.109	0.2692	-0.26497	11.117	0.08839	-0.11556	11.118	0.17467	-0.13737	11.123	0.10627	-0.07513
11.209	0.26948	-0.2673	11.217	0.08843	-0.11703	11.218	0.17472	-0.13806	11.223	0.10623	-0.07566
11.309	0.26959	-0.26959	11.317	0.0885	-0.11865	11.318	0.17472	-0.13865	11.323	0.10628	-0.07637
11.409	0.2699	-0.27177	11.417	0.08858	-0.12032	11.418	0.17476	-0.13899	11.423	0.10629	-0.07699
11.509	0.27006	-0.27386	11.517	0.08861	-0.12198	11.518	0.1748	-0.13924	11.523	0.10632	-0.07766
11.609	0.27017	-0.27649	11.617	0.08865	-0.12376	11.618	0.17483	-0.13984	11.623	0.10639	-0.07849
11.709	0.27038	-0.27881	11.717	0.08872	-0.12554	11.718	0.17488	-0.14043	11.723	0.10638	-0.07898
11.809	0.27058	-0.28124	11.817	0.08875	-0.12729	11.818	0.17488	-0.14096	11.823	0.1064	-0.07905
11.909	0.27094	-0.28405	11.917	0.0888	-0.1292	11.918	0.175	-0.14193	11.923	0.10641	-0.07989
12.009	0.27122	-0.28665	12.017	0.08893	-0.13113	12.018	0.17503	-0.14249	12.023	0.10644	-0.08067
12.109	0.27148	-0.28929	12.117	0.08897	-0.13314	12.118	0.17506	-0.14288	12.123	0.10648	-0.08148
12.209	0.27173	-0.2921	12.217	0.08899	-0.13521	12.218	0.17513	-0.14351	12.223	0.10649	-0.08262
12.309	0.27198	-0.29486	12.317	0.08903	-0.13726	12.318	0.17518	-0.14434	12.323	0.10648	-0.08358
12.409	0.27229	-0.29774	12.417	0.08907	-0.13937	12.418	0.17521	-0.14489	12.423	0.10647	-0.08428
12.509	0.27251	-0.30061	12.517	0.08911	-0.14144	12.518	0.17528	-0.14536	12.523	0.10665	-0.0848
12.609	0.27274	-0.30371	12.617	0.08916	-0.14374	12.618	0.17532	-0.14612	12.623	0.10656	-0.08604
12.709	0.27286	-0.30676	12.717	0.08924	-0.14606	12.718	0.17541	-0.14684	12.723	0.10666	-0.0868
12.809	0.27321	-0.30991	12.817	0.08929	-0.14835	12.818	0.17545	-0.14745	12.823	0.10663	-0.08716
12.909	0.27343	-0.31323	12.917	0.08932	-0.15075	12.918	0.17552	-0.14839	12.923	0.10662	-0.0883
13.009	0.27392	-0.31667	13.017	0.08937	-0.15325	13.018	0.1756	-0.14945	13.023	0.10663	-0.08941
13.109	0.27402	-0.31996	13.117	0.08944	-0.15572	13.118	0.17569	-0.14984	13.123	0.10669	-0.0901
13.209	0.27446	-0.32344	13.217	0.0895	-0.15823	13.218	0.17572	-0.15051	13.223	0.10672	-0.09106
13.309	0.27477	-0.32717	13.317	0.08956	-0.16094	13.318	0.1758	-0.15131	13.323	0.10679	-0.09209
13.409	0.27501	-0.33073	13.417	0.08963	-0.16369	13.418	0.17588	-0.15215	13.423	0.10689	-0.09315
13.509	0.27539	-0.33437	13.517	0.08969	-0.16634	13.518	0.17595	-0.15309	13.523	0.10704	-0.09417
13.609	0.27573	-0.33835	13.617	0.08977	-0.16923	13.618	0.17593	-0.15425	13.623	0.107	-0.09554
13.709	0.27614	-0.34243	13.717	0.08983	-0.17217	13.718	0.17603	-0.15531	13.723	0.10692	-0.09688
13.809	0.27642	-0.34641	13.817	0.0899	-0.17511	13.818	0.17609	-0.15555	13.823	0.1069	-0.09753
13.909	0.2768	-0.35055	13.917	0.08995	-0.17811	13.918	0.17623	-0.1566	13.923	0.10697	-0.09899
14.009	0.27725	-0.35485	14.017	0.08997	-0.18128	14.018	0.17631	-0.15758	14.023	0.10697	-0.10043
14.109	0.27755	-0.35926	14.117	0.09	-0.18446	14.118	0.17636	-0.15845	14.123	0.107	-0.10137
14.209	0.27792	-0.36358	14.217	0.09007	-0.18765	14.218	0.17644	-0.15961	14.223	0.10706	-0.10254
14.309	0.27826	-0.36822	14.317	0.09013	-0.19109	14.318	0.17649	-0.16072	14.323	0.10715	-0.10384
14.409	0.27868	-0.37277	14.417	0.09023	-0.19462	14.418	0.17667	-0.16174	14.423	0.10723	-0.10517
14.509	0.27912	-0.37734	14.517	0.09032	-0.19801	14.518	0.17671	-0.16258	14.523	0.10725	-0.10667
14.609	0.27967	-0.38239	14.617	0.09039	-0.20159	14.618	0.17686	-0.16378	14.623	0.10727	-0.10805
14.709	0.28014	-0.38726	14.717	0.09042	-0.20535	14.718	0.1769	-0.16493	14.723	0.10737	-0.10949
14.809	0.28055	-0.39229	14.817	0.09053	-0.20916	14.818	0.177	-0.16597	14.823	0.10741	-0.1107
14.909	0.28096	-0.39759	14.917	0.09058	-0.21282	14.918	0.1771	-0.16757	14.923	0.10745	-0.11237
15.009	0.28145	-0.40307	15.017	0.09066	-0.2168	15.018	0.17718	-0.16914	15.023	0.10747	-0.11394
15.109	0.28192	-0.40851	15.117	0.09077	-0.22081	15.118	0.17729	-0.16988	15.123	0.10754	-0.11559
15.209	0.28245	-0.41424	15.217	0.09086	-0.22477	15.218	0.17753	-0.17104	15.223	0.10762	-0.1173
15.309	0.28293	-0.42015	15.317	0.09095	-0.22913	15.318	0.17767	-0.17238	15.323	0.10767	-0.11897
15.409	0.28343	-0.4261	15.417	0.09101	-0.23345	15.418	0.17773	-0.17367	15.423	0.10776	-0.1206
15.509	0.28395	-0.4319	15.517	0.09109	-0.23772	15.518	0.17779	-0.17509	15.523	0.1078	-0.12237
15.609	0.28448	-0.43837	15.617	0.09118	-0.24224	15.618	0.17791	-0.17669	15.623	0.1078	-0.12433
15.709	0.28519	-0.4447	15.717	0.09124	-0.24687	15.718	0.17806	-0.17829	15.723	0.10786	-0.1262
15.809	0.28597	-0.45138	15.817	0.0913	-0.25156	15.818	0.17818	-0.17927	15.823	0.10796	-0.12794
15.909	0.28664	-0.45819	15.917	0.09142	-0.25617	15.918	0.17837	-0.18096	15.923	0.10799	-0.13006
16.009	0.28727	-0.46513	16.017	0.09154	-0.26117	16.018	0.17853	-0.18258	16.023	0.10805	-0.1321
16.109	0.28788	-0.47215	16.117	0.09163	-0.26614	16.118	0.17873	-0.18407	16.123	0.10818	-0.13406
16.209	0.28862	-0.47927	16.217	0.09175	-0.2711	16.218	0.1789	-0.1857	16.223	0.10823	-0.13618
16.309	0.28939	-0.48669	16.317	0.09189	-0.27631	16.318	0.17913	-0.18741	16.323	0.10831	-0.13831
16.409	0.29019	-0.49427	16.417	0.09199	-0.28165	16.418	0.17941	-0.18906	16.423	0.1084	-0.1405
16.509	0.291	-0.50192	16.517	0.09208	-0.28707	16.518	0.17966	-0.19077	16.523	0.1085	-0.14267
16.609	0.29189	-0.50998	16.617	0.09228	-0.29246	16.618	0.1798	-0.19269	16.623	0.10857	-0.14519
16.709	0.29289	-0.51848	16.717	0.09235	-0.29814	16.718	0.18011	-0.19449	16.723	0.10858	-0.14759
16.809	0.29372	-0.52679	16.817	0.09245	-0.3038	16.818	0.18033	-0.19627	16.823	0.10869	-0.14994
16.909	0.29473	-0.53506	16.917	0.09257	-0.30944	16.918	0.18058	-0.19825	16.923	0.10882	-0.15265
17.009	0.29584	-0.5439	17.017	0.09273	-0.31568	17.018	0.18086	-0.20024	17.023	0.10891	-0.15505
17.109	0.29682	-0.5527	17.117	0.09288	-0.32163	17.118	0.18118	-0.20228	17.123	0.10922	-0.15766
17.209	0.2979	-0.56195	17.217	0.09303	-0.32771	17.218	0.18153	-0.20435	17.223	0.10932	-0.16045
17.309	0.29907	-0.5716	17.317	0.09316	-0.33386	17.318	0.18182	-0.2065	17.323	0.10929	-0.16327
17.409	0.3004	-0.58141	17.417	0.09335	-0.34016	17.418	0.1822	-0.20863	17.423	0.10929	-0.16612
17.509	0.30174	-0.59088	17.517	0.09352	-0.34674	17.518	0.1826	-0.21071	17.523	0.10958	-0.16888
17.609	0.3031	-0.60118	17.617	0.09371	-0.35308	17.618	0.1831	-0.21314	17.623	0.10968	-0.17188
17.709	0.30451	-0.61168	17.717	0.09388	-0.35992	17.718	0.18348	-0.21554	17.723	0.10987	-0.17488
17.809	0.30622	-0.62232	17.817	0.09409	-0.36644	17.818	0.18403	-0.2179	17.823	0.10995	-0.17786
17.909	0.30784	-0.6329	17.917	0.09429	-0.37324	17.918	0.18458	-0.22049	17.923	0.11018	-0.18119
18.009	0.3095	-0.64402	18.017	0.09452	-0.38002	18.018	0.18511	-0.22307	18.023	0.11033	-0.18445
18.109	0.31145	-0.65524	18.117	0.09473	-0.38708	18.118	0.18565	-0.22553	18.123	0.11056	-0.18761
18.209	0.31342	-0.66659	18.217	0.09496	-0.39415	18.218	0.18634	-0.22812	18.223	0.11081	-0.19099
18.309	0.31548	-0.67879	18.317	0.09518	-0.40116	18.318	0.18726	-0.23088	18.323	0.11097	-0.19448
18.409	0.31772	-0.69115	18.417	0.09545	-0.4083	18.418	0.18796	-0.23373	18.423	0.11136	-0.19802
18.509	0.32003	-0.70332	18.517	0.09572	-0.41578	18.518	0.18878	-0.2363	18.523	0.11157	-0.20157
18.609	0.32267	-0.71607	18.617	0.096	-0.42295	18.618	0.1896	-0.23933	18.623	0.1118	-0.20539
18.709	0.32528	-0.72929	18.717	0.09632	-0.43013	18.718	0.19069	-0.24231	18.723	0.11229	-0.20905
18.809	0.32803	-0.74229	18.817	0.09671	-0.43752	18.818	0.19179	-0.24512	18.823	0.11266	-0.21258
18.909	0.33103	-0.75582	18.917	0.09707	-0.44483	18.918	0.1933	-0.24828	18.923	0.11303	-0.21661
19.009	0.3343	-0.76997	19.017	0.09741	-0.45221	19.018	0.19459	-0.2515	19.023	0.11338	-0.22061
19.109	0.33746	-0.78409	19.117	0.09777	-0.45946	19.118	0.19593	-0.25472	19.123	0.11371	-0.22461
19.209	0.34085	-0.79812	19.217	0.09824	-0.46685	19.218	0.19757	-0.25788	19.223	0.11426	-0.22854
19.309	0.3447	-0.81312	19.317	0.09868	-0.47438	19.318	0.20151	-0.2614	19.323	0.11485	-0.23272
19.409	0.3485	-0.82827	19.417	0.09915	-0.48181	19.418	0.1997	-0.26483	19.423	0.11534	-0.23712
19.509	0.35226	-0.84368	19.517	0.09967	-0.48916	19.518	0.20278	-0.26836	19.523	0.11599	-0.24138
19.609	0.3564	-0.85952	19.617	0.10024	-0.49668	19.618	0.20476	-0.27222	19.623	0.11661	-0.24587
19.709	0.36087	-0.87567	19.717	0.1008	-0.50391	19.718	0.20683	-0.27596	19.723	0.11739	-0.25035
19.809	0.36538	-0.89167	19.817	0.10141	-0.51129	19.818	0.20907	-0.27957	19.823	0.11809	-0.25443
19.909	0.3697	-0.9077	19.917	0.10209	-0.51853	19.918	0.21168	-0.28339	19.923	0.11897	-0.25909
20.009	0.37401	-0.92449	20.017	0.10281	-0.52591	20.018	0.21371	-0.28733	20.023	0.1199	-0.26374
20.109	0.3784	-0.94201	20.117	0.10357	-0.53328	20.118	0.21565	-0.29126	20.123	0.12076	-0.26841
20.209	0.38276	-0.95932	20.217	0.10434	-0.54062	20.218	0.21779	-0.29519	20.223	0.12166	-0.27312
20.309	0.38707	-0.97685	20.317	0.10523	-0.5478	20.318	0.21952	-0.29944	20.323	0.12265	-0.27777
20.409	0.39123	-0.99466	20.417	0.10608	-0.55509	20.418	0.22128	-0.30362	20.423	0.12373	-0.28258
20.509	0.39481	-1.01285	20.517	0.10701	-0.56251	20.518	0.22294	-0.30775	20.523	0.12483	-0.28724
20.609	0.39839	-1.03081	20.617	0.10797	-0.56977	20.618	0.22421	-0.31236	20.623	0.12602	-0.29219
20.709	0.40157	-1.04938	20.717	0.10898	-0.57736	20.718	0.22543	-0.31673	20.723	0.1272	-0.29705
20.809	0.40422	-1.06762	20.817	0.10998	-0.58507	20.818	0.22639	-0.32107	20.823	0.12838	-0.30187
20.909	0.40674	-1.08574	20.917	0.11112	-0.59292	20.918	0.22717	-0.32563	20.923	0.12958	-0.30715
21.009	0.40872	-1.10447	21.017	0.11218	-0.60067	21.018	0.22765	-0.33032	21.023	0.13086	-0.31236
21.109	0.41017	-1.12366	21.117	0.11335	-0.60888	21.118	0.22745	-0.33479	21.123	0.13214	-0.31721
21.209	0.41118	-1.1425	21.217	0.11452	-0.61728	21.218	0.22739	-0.33947	21.223	0.13314	-0.322
21.309	0.41186	-1.16136	21.317	0.11573	-0.62564	21.318	0.22726	-0.34448	21.323	0.13423	-0.32714
21.409	0.41194	-1.18011	21.417	0.11704	-0.63442	21.418	0.22701	-0.34913	21.423	0.13542	-0.3322
21.509	0.41184	-1.19879	21.517	0.11832	-0.64352	21.518	0.22623	-0.35378	21.523	0.13658	-0.33734
21.609	0.41142	-1.21733	21.617	0.11953	-0.65274	21.618	0.22557	-0.35883	21.623	0.13761	-0.34266
21.709	0.41056	-1.23577	21.717	0.12072	-0.66215	21.718	0.22465	-0.36356	21.723	0.13855	-0.34787
21.809	0.40934	-1.25462	21.817	0.12192	-0.67152	21.818	0.22386	-0.3684	21.823	0.13944	-0.35293
21.909	0.4079	-1.27251	21.917	0.12302	-0.68085	21.918	0.22267	-0.37341	21.923	0.14003	-0.35829
22.009	0.40635	-1.29064	22.017	0.12407	-0.68989	22.018	0.22172	-0.37843	22.023	0.14054	-0.36358
22.109	0.40459	-1.30795	22.117	0.12509	-0.69897	22.118	0.22072	-0.38322	22.123	0.14126	-0.36895
22.209	0.40283	-1.32452	22.217	0.12599	-0.70762	22.218	0.21969	-0.3879	22.223	0.14155	-0.37435
22.309	0.40092	-1.34038	22.317	0.12688	-0.71633	22.318	0.21874	-0.39299	22.323	0.14195	-0.38009
22.409	0.39896	-1.35637	22.417	0.12772	-0.72483	22.418	0.21777	-0.39759	22.423	0.14234	-0.38568
22.509	0.39696	-1.37109	22.517	0.12842	-0.7332	22.518	0.21678	-0.40222	22.523	0.14267	-0.39155
22.609	0.39496	-1.38471	22.617	0.12905	-0.74093	22.618	0.2158	-0.40722	22.623	0.14255	-0.39729
22.709	0.39289	-1.39824	22.717	0.12971	-0.7485	22.718	0.21514	-0.41197	22.723	0.14254	-0.40355
22.809	0.39092	-1.41044	22.817	0.1303	-0.756	22.818	0.21415	-0.41648	22.823	0.14252	-0.40949
22.909	0.38886	-1.42214	22.917	0.13082	-0.76297	22.918	0.21329	-0.42108	22.923	0.14247	-0.41575
23.009	0.38681	-1.43385	23.017	0.13111	-0.7696	23.018	0.2125	-0.42592	23.023	0.14236	-0.42231
23.109	0.38495	-1.44524	23.117	0.13142	-0.77624	23.118	0.21173	-0.43049	23.123	0.14224	-0.42876
23.209	0.38304	-1.45698	23.217	0.13167	-0.78257	23.218	0.21123	-0.43472	23.223	0.14212	-0.43538
23.309	0.38132	-1.4687	23.317	0.13174	-0.78876	23.318	0.21046	-0.43949	23.323	0.14186	-0.44257
23.409	0.37958	-1.48155	23.417	0.13172	-0.79496	23.418	0.20984	-0.44407	23.423	0.14158	-0.44994
23.509	0.37791	-1.49607	23.517	0.1317	-0.80096	23.518	0.20905	-0.44859	23.523	0.1413	-0.45723
23.609	0.37628	-1.51115	23.617	0.13159	-0.80676	23.618	0.20846	-0.45351	23.623	0.1409	-0.46537
23.709	0.37458	-1.52507	23.717	0.13138	-0.81264	23.718	0.20793	-0.45872	23.723	0.14058	-0.47359
23.809	0.37302	-1.54176	23.817	0.13106	-0.81816	23.818	0.20737	-0.46408	23.823	0.14001	-0.48222
23.909	0.37161	-1.55985	23.917	0.13078	-0.8235	23.918	0.20682	-0.4691	23.923	0.13959	-0.49068
24.009	0.37022	-1.57827	24.017	0.13037	-0.82865	24.018	0.20624	-0.47495	24.023	0.13916	-0.50054
24.109	0.36863	-1.59724	24.117	0.13	-0.83372	24.118	0.20586	-0.48116	24.123	0.13874	-0.51016
24.209	0.36742	-1.61664	24.217	0.12954	-0.83841	24.218	0.20538	-0.48724	24.223	0.13836	-0.52035
24.309	0.36611	-1.63627	24.317	0.1291	-0.84275	24.318	0.20504	-0.49392	24.323	0.13801	-0.53101
24.409	0.36488	-1.657	24.417	0.12856	-0.84694	24.418	0.20459	-0.50097	24.423	0.13758	-0.54139
24.509	0.36362	-1.67919	24.517	0.12809	-0.85071	24.518	0.20402	-0.50795	24.523	0.13712	-0.55217
24.609	0.36244	-1.70045	24.617	0.12761	-0.85411	24.618	0.20361	-0.51525	24.623	0.13672	-0.56312
24.709	0.36131	-1.72503	24.717	0.12709	-0.85718	24.718	0.2032	-0.52286	24.723	0.13633	-0.57391
24.809	0.36041	-1.75189	24.817	0.12657	-0.85995	24.818	0.20283	-0.53065	24.823	0.13608	-0.58468
24.909	0.35946	-1.78143	24.917	0.12598	-0.8622	24.918	0.2025	-0.53824	24.923	0.13562	-0.5953
25.009	0.35848	-1.81274	25.017	0.12548	-0.86412	25.018	0.20236	-0.54667	25.023	0.13539	-0.60653
25.109	0.35751	-1.84694	25.117	0.12498	-0.8656	25.118	0.20207	-0.55518	25.123	0.13506	-0.61699
25.209	0.35674	-1.88302	25.217	0.12447	-0.86671	25.218	0.20182	-0.56396	25.223	0.1347	-0.62744
25.309	0.35612	-1.91785	25.317	0.12397	-0.86726	25.318	0.20167	-0.57353	25.323	0.13436	-0.63786
25.409	0.35563	-1.95558	25.417	0.12347	-0.86761	25.418	0.20145	-0.58343	25.423	0.13398	-0.64765
25.509	0.3549	-1.9937	25.517	0.12299	-0.86757	25.518	0.20128	-0.59394	25.523	0.13367	-0.65715
25.609	0.35431	-2.03227	25.617	0.12258	-0.8669	25.618	0.20104	-0.60463	25.623	0.13623	-0.66653
25.709	0.3538	-2.07074	25.717	0.12211	-0.86595	25.718	0.20099	-0.61654	25.723	0.13271	-0.67583
25.809	0.35343	-2.11064	25.817	0.12168	-0.86438	25.818	0.20089	-0.62865	25.823	0.13173	-0.68406
25.909	0.35305	-2.15127	25.917	0.12126	-0.86238	25.918	0.2009	-0.64031	25.923	0.13255	-0.69251
26.009	0.35282	-2.19091	26.017	0.1209	-0.86033	26.018	0.20092	-0.65349	26.023	0.13257	-0.70012
26.109	0.3527	-2.23257	26.117	0.12055	-0.85802	26.118	0.20103	-0.66704	26.123	0.13246	-0.7072
26.209	0.35287	-2.27491	26.217	0.12021	-0.85525	26.218	0.20151	-0.68082	26.223	0.13233	-0.71361
26.309	0.35316	-2.31724	26.317	0.11989	-0.85235	26.318	0.2016	-0.69481	26.323	0.13225	-0.71947
26.409	0.3534	-2.35948	26.417	0.11957	-0.84928	26.418	0.2018	-0.70936	26.423	0.13202	-0.72536
26.509	0.35365	-2.39997	26.517	0.11931	-0.84606	26.518	0.20193	-0.7236	26.523	0.13192	-0.73025
26.609	0.35388	-2.43992	26.617	0.1191	-0.84246	26.618	0.20214	-0.73813	26.623	0.13186	-0.73494
26.709	0.35415	-2.47828	26.717	0.11888	-0.83892	26.718	0.20234	-0.75347	26.723	0.13178	-0.73905
26.809	0.3545	-2.51518	26.817	0.11869	-0.83519	26.818	0.20262	-0.76843	26.823	0.13169	-0.74287
26.909	0.35488	-2.54959	26.917	0.11853	-0.83115	26.918	0.20284	-0.78365	26.923	0.13163	-0.74678
27.009	0.35553	-2.58084	27.017	0.11852	-0.82719	27.018	0.20307	-0.79918	27.023	0.13156	-0.7514
27.109	0.35584	-2.60985	27.117	0.1184	-0.82294	27.118	0.20334	-0.81394	27.123	0.1316	-0.75628
27.209	0.35644	-2.63508	27.217	0.11829	-0.81869	27.218	0.20373	-0.82887	27.223	0.13173	-0.76147
27.309	0.35712	-2.65634	27.317	0.1183	-0.81424	27.318	0.20418	-0.84373	27.323	0.13185	-0.7668
27.409	0.35788	-2.67537	27.417	0.11826	-0.80975	27.418	0.2046	-0.85842	27.423	0.1319	-0.7722
27.509	0.35865	-2.68975	27.517	0.11824	-0.80515	27.518	0.20506	-0.87257	27.523	0.13202	-0.77726
27.609	0.35942	-2.70132	27.617	0.11825	-0.80038	27.618	0.20555	-0.88623	27.623	0.13214	-0.7821
27.709	0.36035	-2.7099	27.717	0.11829	-0.79567	27.718	0.2059	-0.8999	27.723	0.13235	-0.78661
27.809	0.36153	-2.71652	27.817	0.11841	-0.79068	27.818	0.20641	-0.91326	27.823	0.13255	-0.79089
27.909	0.3627	-2.72233	27.917	0.11856	-0.78573	27.918	0.20708	-0.92668	27.923	0.13282	-0.79515
28.009	0.36397	-2.72763	28.017	0.11872	-0.78079	28.018	0.20772	-0.94021	28.023	0.13305	-0.79813
28.109	0.36552	-2.73538	28.117	0.11888	-0.77558	28.118	0.20855	-0.95328	28.123	0.13332	-0.79993
28.209	0.367	-2.74528	28.217	0.11911	-0.77037	28.218	0.20922	-0.96671	28.223	0.1337	-0.80081
28.309	0.36849	-2.75747	28.317	0.11939	-0.76515	28.318	0.20993	-0.97982	28.323	0.13397	-0.80143
28.409	0.37042	-2.77386	28.417	0.11968	-0.75983	28.418	0.21081	-0.99321	28.423	0.13427	-0.80152
28.509	0.37239	-2.7937	28.517	0.11995	-0.75448	28.518	0.21163	-1.0062	28.523	0.13469	-0.80028
28.609	0.3747	-2.81743	28.617	0.12024	-0.74905	28.618	0.21264	-1.01847	28.623	0.13498	-0.79861
28.709	0.37683	-2.84475	28.717	0.12066	-0.74362	28.718	0.21356	-1.03094	28.723	0.13547	-0.79737
28.809	0.37909	-2.87452	28.817	0.12106	-0.73811	28.818	0.21455	-1.0424	28.823	0.13591	-0.79458
28.909	0.38169	-2.90598	28.917	0.12149	-0.73255	28.918	0.21558	-1.05325	28.923	0.13654	-0.79179
29.009	0.38441	-2.93722	29.017	0.12196	-0.72703	29.018	0.2168	-1.06335	29.023	0.13708	-0.78856
29.109	0.38759	-2.96895	29.117	0.12244	-0.72138	29.118	0.21811	-1.07205	29.123	0.13759	-0.78471
29.209	0.39068	-2.9997	29.217	0.12294	-0.71568	29.218	0.21933	-1.08047	29.223	0.1381	-0.78077
29.309	0.39395	-3.0281	29.317	0.12359	-0.71019	29.318	0.22069	-1.08768	29.323	0.13882	-0.77613
29.409	0.39742	-3.0548	29.417	0.12421	-0.70435	29.418	0.22215	-1.09494	29.423	0.13957	-0.77117
29.509	0.40135	-3.07967	29.517	0.12491	-0.69864	29.518	0.22373	-1.10095	29.523	0.14026	-0.76583
29.609	0.40543	-3.10095	29.617	0.12561	-0.69292	29.618	0.22538	-1.10588	29.623	0.14096	-0.76066
29.709	0.4098	-3.11962	29.717	0.12634	-0.68707	29.718	0.22705	-1.11089	29.723	0.14175	-0.75461
29.809	0.41452	-3.13556	29.817	0.12716	-0.68133	29.818	0.22887	-1.11491	29.823	0.14256	-0.74843
29.909	0.41933	-3.14858	29.917	0.12801	-0.6754	29.918	0.23084	-1.11798	29.923	0.14339	-0.74231
30.009	0.42473	-3.15872	30.017	0.12896	-0.66963	30.018	0.23282	-1.12107	30.023	0.14438	-0.73563
30.109	0.43022	-3.16615	30.117	0.12984	-0.66362	30.118	0.23506	-1.12352	30.123	0.14537	-0.72903
30.209	0.4361	-3.17105	30.217	0.13083	-0.65765	30.218	0.23737	-1.12561	30.223	0.14631	-0.72218
30.309	0.4424	-3.17274	30.317	0.13185	-0.6517	30.318	0.23986	-1.12774	30.323	0.1473	-0.71517
30.409	0.44924	-3.1728	30.417	0.1329	-0.64559	30.418	0.24232	-1.13002	30.423	0.14851	-0.7077
30.509	0.45667	-3.17013	30.517	0.13412	-0.6396	30.518	0.24496	-1.13215	30.523	0.14979	-0.70035
30.609	0.46391	-3.16557	30.617	0.13534	-0.63355	30.618	0.24764	-1.13393	30.623	0.15099	-0.69273
30.709	0.47207	-3.15958	30.717	0.13665	-0.62749	30.718	0.25062	-1.13637	30.723	0.15222	-0.68481
30.809	0.48064	-3.1513	30.817	0.13799	-0.62128	30.818	0.25369	-1.13853	30.823	0.15347	-0.6767
30.909	0.48952	-3.14166	30.917	0.13939	-0.61507	30.918	0.25697	-1.14045	30.923	0.1548	-0.66888
31.009	0.49913	-3.1304	31.017	0.14093	-0.60891	31.018	0.26036	-1.14277	31.023	0.15625	-0.66061
31.109	0.5088	-3.11781	31.117	0.14248	-0.60272	31.118	0.26404	-1.14481	31.123	0.15792	-0.65231
31.209	0.51953	-3.10399	31.217	0.14408	-0.59631	31.218	0.26792	-1.1467	31.223	0.15956	-0.64397
31.309	0.53025	-3.08893	31.317	0.1458	-0.59012	31.318	0.27175	-1.14809	31.323	0.16119	-0.63546
31.409	0.54184	-3.07272	31.417	0.14765	-0.58371	31.418	0.27577	-1.14992	31.423	0.16281	-0.62668
31.509	0.55387	-3.05503	31.517	0.14944	-0.57744	31.518	0.27992	-1.1511	31.523	0.16472	-0.61787
31.609	0.56637	-3.03583	31.617	0.15129	-0.571	31.618	0.28422	-1.15178	31.623	0.16669	-0.60907
31.709	0.57991	-3.01657	31.717	0.15315	-0.56479	31.718	0.28859	-1.15213	31.723	0.16862	-0.6
31.809	0.59365	-2.99582	31.817	0.15502	-0.55837	31.818	0.29293	-1.15208	31.823	0.17063	-0.59053
31.909	0.60836	-2.97352	31.917	0.15686	-0.55206	31.918	0.29703	-1.15165	31.923	0.17269	-0.58188
32.009	0.62317	-2.95098	32.017	0.15871	-0.54559	32.018	0.30113	-1.15174	32.023	0.17482	-0.57236
32.109	0.63927	-2.92644	32.117	0.16048	-0.5392	32.118	0.30481	-1.15018	32.123	0.17716	-0.563
32.209	0.65587	-2.90121	32.217	0.16232	-0.53277	32.218	0.3081	-1.14777	32.223	0.17961	-0.5538
32.309	0.67326	-2.87364	32.317	0.16413	-0.52643	32.318	0.31148	-1.1466	32.323	0.18199	-0.54429
32.409	0.69082	-2.84597	32.417	0.166	-0.51987	32.418	0.31423	-1.14542	32.423	0.18464	-0.53464
32.509	0.70927	-2.81624	32.517	0.16781	-0.51341	32.518	0.31675	-1.14223	32.523	0.18703	-0.52479
32.609	0.72809	-2.78497	32.617	0.16966	-0.50693	32.618	0.31889	-1.1384	32.623	0.18987	-0.51537
32.709	0.74676	-2.75351	32.717	0.17152	-0.50035	32.718	0.32073	-1.13407	32.723	0.19265	-0.5056
32.809	0.76524	-2.72016	32.817	0.1734	-0.49374	32.818	0.32209	-1.1298	32.823	0.19529	-0.49565
32.909	0.78255	-2.68487	32.917	0.17525	-0.48712	32.918	0.32359	-1.12395	32.923	0.19803	-0.4856
33.009	0.79857	-2.64804	33.017	0.17718	-0.48069	33.018	0.32484	-1.11798	33.023	0.20075	-0.47571
33.109	0.81324	-2.60971	33.117	0.17911	-0.47395	33.118	0.32556	-1.1113	33.123	0.20366	-0.4656
33.209	0.82551	-2.56897	33.217	0.18104	-0.46718	33.218	0.32636	-1.10408	33.223	0.20657	-0.45555
33.309	0.83573	-2.52735	33.317	0.18303	-0.46043	33.318	0.32672	-1.09594	33.323	0.20929	-0.44546
33.409	0.84367	-2.48366	33.417	0.18498	-0.45372	33.418	0.32708	-1.08729	33.423	0.21205	-0.43536
33.509	0.84898	-2.43789	33.517	0.18697	-0.44708	33.518	0.32727	-1.07872	33.523	0.2145	-0.42493
33.609	0.85156	-2.39025	33.617	0.18898	-0.44036	33.618	0.32721	-1.06871	33.623	0.21715	-0.41494
33.709	0.85252	-2.33983	33.717	0.19095	-0.43366	33.718	0.32723	-1.05889	33.723	0.2195	-0.40469
33.809	0.85148	-2.28779	33.817	0.19303	-0.42693	33.818	0.32697	-1.04743	33.823	0.22146	-0.39438
33.909	0.84882	-2.23264	33.917	0.19506	-0.42001	33.918	0.32678	-1.03559	33.923	0.22333	-0.38417
34.009	0.84532	-2.17547	34.017	0.19704	-0.41325	34.018	0.32666	-1.02361	34.023	0.22476	-0.37398
34.109	0.84133	-2.11626	34.117	0.19895	-0.40629	34.118	0.32653	-1.01097	34.123	0.22611	-0.36374
34.209	0.83735	-2.05288	34.217	0.2009	-0.39952	34.218	0.3263	-0.99779	34.223	0.22715	-0.35341
34.309	0.8336	-1.98756	34.317	0.20284	-0.39282	34.318	0.32622	-0.98377	34.323	0.22819	-0.34314
34.409	0.83013	-1.92145	34.417	0.20475	-0.38583	34.418	0.32625	-0.97013	34.423	0.2289	-0.33316
34.509	0.82717	-1.8519	34.517	0.20661	-0.37897	34.518	0.32631	-0.95576	34.523	0.22931	-0.32292
34.609	0.82497	-1.78283	34.617	0.20837	-0.37226	34.618	0.32654	-0.94066	34.623	0.22997	-0.31286
34.709	0.82298	-1.71199	34.717	0.2101	-0.36555	34.718	0.32701	-0.92577	34.723	0.23057	-0.30296
34.809	0.82173	-1.64011	34.817	0.21173	-0.35892	34.818	0.3275	-0.90984	34.823	0.23085	-0.29281
34.909	0.82059	-1.56537	34.917	0.21325	-0.35223	34.918	0.32826	-0.89303	34.923	0.23124	-0.28319
35.009	0.82017	-1.4882	35.017	0.21475	-0.34585	35.018	0.32907	-0.87614	35.023	0.23158	-0.27353
35.109	0.82028	-1.40736	35.117	0.21617	-0.33942	35.118	0.32984	-0.85871	35.123	0.23194	-0.26382
35.209	0.82049	-1.32226	35.217	0.21743	-0.33306	35.218	0.33073	-0.84074	35.223	0.23238	-0.2541
35.309	0.82141	-1.2313	35.317	0.2187	-0.32692	35.318	0.33198	-0.82199	35.323	0.23271	-0.24468
35.409	0.82273	-1.13316	35.417	0.21983	-0.32051	35.418	0.33314	-0.80287	35.423	0.23306	-0.23518
35.509	0.82448	-1.02696	35.517	0.22094	-0.31395	35.518	0.3347	-0.78417	35.523	0.23351	-0.22581
35.609	0.82681	-0.91243	35.617	0.22201	-0.30716	35.618	0.33613	-0.76398	35.623	0.23394	-0.21677
35.709	0.82912	-0.79162	35.717	0.22303	-0.29988	35.718	0.33788	-0.74401	35.723	0.23451	-0.20813
35.809	0.83212	-0.6687	35.817	0.22402	-0.29208	35.818	0.33973	-0.7233	35.823	0.23489	-0.19913
35.909	0.8355	-0.54549	35.917	0.22496	-0.28346	35.918	0.34171	-0.70167	35.923	0.23545	-0.19049
36.009	0.83937	-0.43539	36.017	0.22595	-0.27429	36.018	0.34377	-0.67908	36.023	0.23603	-0.18081
36.109	0.84352	-0.34877	36.117	0.22693	-0.26287	36.118	0.34605	-0.65635	36.123	0.23672	-0.17256
36.209	0.84816	-0.29145	36.217	0.22791	-0.25064	36.218	0.34857	-0.63146	36.223	0.23746	-0.16375
36.309	0.85299	-0.25959	36.317	0.22891	-0.23977	36.318	0.35122	-0.6051	36.323	0.23852	-0.15575
36.409	0.85862	-0.24616	36.417	0.22993	-0.22884	36.418	0.35398	-0.57755	36.423	0.23928	-0.14777
36.509	0.86429	-0.24141	36.517	0.231	-0.21755	36.518	0.35665	-0.5463	36.523	0.24018	-0.13944
36.609	0.8706	-0.23931	36.617	0.23214	-0.20384	36.618	0.35973	-0.5097	36.623	0.24112	-0.13207
36.709	0.87736	-0.23853	36.717	0.23338	-0.18897	36.718	0.36261	-0.45463	36.723	0.24206	-0.12495
36.809	0.88471	-0.23836	36.817	0.23459	-0.17276	36.818	0.36574	-0.36325	36.823	0.24315	-0.11766
36.909	0.89216	-0.23822	36.917	0.23591	-0.15452	36.918	0.36911	-0.27276	36.923	0.24437	-0.11135
37.009	0.90024	-0.23823	37.017	0.23724	-0.1357	37.018	0.37251	-0.21304	37.023	0.24578	-0.10503
37.109	0.90841	-0.23818	37.117	0.23865	-0.11918	37.118	0.37624	-0.18535	37.123	0.24675	-0.09986
37.209	0.91745	-0.23802	37.217	0.24009	-0.10531	37.218	0.37982	-0.17105	37.223	0.24848	-0.0954
37.309	0.92692	-0.23807	37.317	0.24163	-0.09397	37.318	0.38382	-0.16316	37.323	0.24996	-0.09099
37.409	0.93686	-0.23808	37.417	0.24322	-0.08542	37.418	0.38793	-0.1571	37.423	0.25142	-0.08643
37.509	0.94705	-0.23807	37.517	0.24484	-0.07962	37.518	0.39217	-0.15193	37.523	0.253	-0.0817
37.609	0.95782	-0.23803	37.617	0.24644	-0.076	37.618	0.39668	-0.14801	37.623	0.25497	-0.07959
37.709	0.9692	-0.23802	37.717	0.24809	-0.07443	37.718	0.40118	-0.14568	37.723	0.2569	-0.07773
37.809	0.98122	-0.23805	37.817	0.24975	-0.07392	37.818	0.40578	-0.14356	37.823	0.2587	-0.0755
37.909	0.99357	-0.23805	37.917	0.2515	-0.07379	37.918	0.41059	-0.14148	37.923	0.26089	-0.07271
38.009	1.00671	-0.23814	38.017	0.25336	-0.07379	38.018	0.41595	-0.13985	38.023	0.26305	-0.06897
38.109	1.01991	-0.23814	38.117	0.25515	-0.07377	38.118	0.42133	-0.13894	38.123	0.26532	-0.0656
38.209	1.0339	-0.23809	38.217	0.25707	-0.07375	38.218	0.42703	-0.13832	38.223	0.26775	-0.06227
38.309	1.04831	-0.23826	38.317	0.2591	-0.07381	38.318	0.43281	-0.13737	38.323	0.27017	-0.0602
38.409	1.06308	-0.23823	38.417	0.26124	-0.0738	38.418	0.43894	-0.13714	38.423	0.27287	-0.05929
38.509	1.07915	-0.23827	38.517	0.26349	-0.0738	38.518	0.44559	-0.13687	38.523	0.27572	-0.05866
38.609	1.09471	-0.23834	38.617	0.26586	-0.07381	38.618	0.45224	-0.13669	38.623	0.2786	-0.05857
38.709	1.11182	-0.23834	38.717	0.26836	-0.07384	38.718	0.45941	-0.13673	38.723	0.28147	-0.05832
38.809	1.12868	-0.23837	38.817	0.27099	-0.07385	38.818	0.46695	-0.13672	38.823	0.28459	-0.05786
38.909	1.14699	-0.23839	38.917	0.27385	-0.07384	38.918	0.47447	-0.13667	38.923	0.28768	-0.05765
39.009	1.16504	-0.2384	39.017	0.27679	-0.07389	39.018	0.48265	-0.13662	39.023	0.29091	-0.05734
39.109	1.18367	-0.23845	39.117	0.27994	-0.0739	39.118	0.49072	-0.13673	39.123	0.29423	-0.05704
39.209	1.20315	-0.23846	39.217	0.28325	-0.0739	39.218	0.49933	-0.13676	39.223	0.29764	-0.05672
39.309	1.2233	-0.23856	39.317	0.28661	-0.07394	39.318	0.5082	-0.13663	39.323	0.30152	-0.05645
39.409	1.24377	-0.23866	39.417	0.29018	-0.07396	39.418	0.5169	-0.13674	39.423	0.30552	-0.05613
39.509	1.26552	-0.23872	39.517	0.29392	-0.07395	39.518	0.5258	-0.13672	39.523	0.30943	-0.05552
39.609	1.28748	-0.23878	39.617	0.29777	-0.07394	39.618	0.53475	-0.13657	39.623	0.31347	-0.05543
39.709	1.3098	-0.23884	39.717	0.30157	-0.07397	39.718	0.54405	-0.13658	39.723	0.31756	-0.05506
39.809	1.33287	-0.23887	39.817	0.30544	-0.07399	39.818	0.55335	-0.13663	39.823	0.3219	-0.05453
39.909	1.35687	-0.23887	39.917	0.30928	-0.07397	39.918	0.56322	-0.13663	39.923	0.32654	-0.05427
40.009	1.38053	-0.23901	40.017	0.31306	-0.07403	40.018	0.57317	-0.13657	40.023	0.33116	-0.05387
40.109	1.40566	-0.23903	40.117	0.31686	-0.07404	40.118	0.58336	-0.13666	40.123	0.33618	-0.05342
40.209	1.43126	-0.239	40.217	0.32083	-0.07404	40.218	0.59393	-0.13661	40.223	0.34114	-0.05284
40.309	1.45713	-0.23918	40.317	0.32521	-0.07407	40.318	0.60494	-0.13654	40.323	0.34619	-0.0526
40.409	1.48345	-0.23924	40.417	0.32965	-0.07408	40.418	0.61627	-0.13665	40.423	0.3513	-0.05193
40.509	1.5107	-0.23925	40.517	0.33435	-0.07409	40.518	0.62783	-0.13667	40.523	0.35663	-0.0515
40.609	1.53801	-0.23927	40.617	0.33905	-0.07407	40.618	0.63971	-0.1366	40.623	0.36218	-0.05134
40.709	1.56638	-0.23926	40.717	0.3437	-0.07412	40.718	0.65171	-0.13668	40.723	0.36754	-0.05097
40.809	1.59479	-0.23923	40.817	0.3486	-0.07414	40.818	0.66394	-0.13672	40.823	0.37287	-0.05042
40.909	1.62404	-0.23916	40.917	0.35343	-0.07413	40.918	0.67633	-0.13672	40.923	0.37793	-0.04979
41.009	1.65346	-0.23931	41.017	0.35872	-0.07417	41.018	0.68857	-0.13672	41.023	0.38288	-0.04924
41.109	1.68355	-0.23936	41.117	0.36415	-0.07419	41.118	0.70117	-0.13682	41.123	0.38773	-0.04869
41.209	1.71405	-0.23934	41.217	0.36977	-0.07417	41.218	0.71407	-0.13684	41.223	0.39253	-0.04794
41.309	1.74481	-0.23942	41.317	0.37565	-0.07415	41.318	0.72691	-0.13681	41.323	0.39717	-0.04774
41.409	1.77573	-0.23941	41.417	0.38172	-0.07417	41.418	0.73984	-0.13696	41.423	0.40147	-0.04741
41.509	1.80703	-0.2394	41.517	0.38792	-0.07417	41.518	0.75265	-0.13694	41.523	0.40618	-0.04687
41.609	1.83858	-0.23946	41.617	0.3941	-0.07416	41.618	0.76522	-0.13695	41.623	0.4109	-0.0458
41.709	1.87033	-0.23942	41.717	0.40046	-0.07421	41.718	0.77751	-0.13701	41.723	0.41551	-0.04503
41.809	1.90229	-0.23945	41.817	0.40658	-0.07422	41.818	0.78978	-0.137	41.823	0.4202	-0.04469
41.909	1.93527	-0.23938	41.917	0.41291	-0.07422	41.918	0.80189	-0.13703	41.923	0.42488	-0.04365
42.009	1.96732	-0.23957	42.017	0.419	-0.07423	42.018	0.81371	-0.137	42.023	0.43003	-0.04316
42.109	2.00081	-0.23962	42.117	0.42503	-0.07423	42.118	0.82523	-0.13711	42.123	0.43525	-0.04268
42.209	2.0337	-0.23958	42.217	0.43084	-0.07425	42.218	0.83709	-0.13708	42.223	0.44044	-0.04098
42.309	2.06701	-0.23971	42.317	0.43631	-0.07423	42.318	0.84895	-0.13694	42.323	0.44565	-0.04289
42.409	2.10028	-0.23981	42.417	0.44157	-0.07427	42.418	0.86045	-0.13704	42.423	0.45098	-0.0429
42.509	2.13373	-0.23978	42.517	0.44688	-0.07426	42.518	0.87234	-0.13708	42.523	0.4564	-0.04287
42.609	2.16874	-0.23981	42.617	0.45185	-0.07427	42.618	0.88363	-0.13696	42.623	0.46176	-0.04286
42.709	2.20308	-0.2398	42.717	0.45704	-0.07431	42.718	0.89529	-0.13701	42.723	0.46728	-0.04289
42.809	2.23723	-0.23974	42.817	0.46206	-0.07432	42.818	0.90662	-0.1371	42.823	0.47297	-0.04286
42.909	2.27128	-0.23971	42.917	0.46715	-0.0743	42.918	0.91774	-0.13712	42.923	0.47862	-0.04281
43.009	2.30688	-0.23988	43.017	0.47206	-0.07432	43.018	0.92914	-0.13708	43.023	0.48414	-0.04293
43.109	2.3416	-0.23992	43.117	0.47696	-0.07435	43.118	0.93997	-0.13713	43.123	0.48973	-0.04297
43.209	2.37705	-0.23994	43.217	0.48186	-0.07435	43.218	0.95083	-0.13713	43.223	0.49587	-0.04287
43.309	2.41176	-0.24	43.317	0.48676	-0.07433	43.318	0.96156	-0.13697	43.323	0.50178	-0.04296
43.409	2.44807	-0.23997	43.417	0.49151	-0.07437	43.418	0.97227	-0.13711	43.423	0.50755	-0.04293
43.509	2.48382	-0.23996	43.517	0.49625	-0.07439	43.518	0.9828	-0.13714	43.523	0.5135	-0.04296
43.609	2.51955	-0.24005	43.617	0.50102	-0.07437	43.618	0.99306	-0.13708	43.623	0.51931	-0.04299
43.709	2.55555	-0.24017	43.717	0.50572	-0.07441	43.718	1.00335	-0.13708	43.723	0.52532	-0.04305
43.809	2.59112	-0.24025	43.817	0.51034	-0.07441	43.818	1.01352	-0.13712	43.823	0.53158	-0.04296
43.909	2.62658	-0.24019	43.917	0.51506	-0.07441	43.918	1.02325	-0.13709	43.923	0.53753	-0.04273
44.009	2.66188	-0.24028	44.017	0.51967	-0.0744	44.018	1.03316	-0.13705	44.023	0.54344	-0.04291
44.109	2.69666	-0.2404	44.117	0.52432	-0.07441	44.118	1.04229	-0.13715	44.123	0.54953	-0.04289
44.209	2.73055	-0.24033	44.217	0.52889	-0.07443	44.218	1.05099	-0.1372	44.223	0.55564	-0.04282
44.309	2.76274	-0.2404	44.317	0.53348	-0.07438	44.318	1.05977	-0.13706	44.323	0.56178	-0.04285
44.409	2.79463	-0.24049	44.417	0.5381	-0.07444	44.418	1.06792	-0.13721	44.423	0.56784	-0.04286
44.509	2.82656	-0.24054	44.517	0.54259	-0.07447	44.518	1.07566	-0.13715	44.523	0.57391	-0.04282
44.609	2.85675	-0.24056	44.617	0.54711	-0.07445	44.618	1.08314	-0.13715	44.623	0.58007	-0.04277
44.709	2.88645	-0.2407	44.717	0.55157	-0.07448	44.718	1.08993	-0.13715	44.723	0.58614	-0.04285
44.809	2.91537	-0.24067	44.817	0.55595	-0.0745	44.818	1.09697	-0.13716	44.823	0.59239	-0.04287
44.909	2.94272	-0.24061	44.917	0.56035	-0.07449	44.918	1.10367	-0.13713	44.923	0.59872	-0.04276
45.009	2.96973	-0.24087	45.017	0.56478	-0.07448	45.018	1.10981	-0.13703	45.023	0.60502	-0.04289
45.109	2.99517	-0.24097	45.117	0.56919	-0.07452	45.118	1.11559	-0.13715	45.123	0.61121	-0.04295
45.209	3.01928	-0.241	45.217	0.57339	-0.07451	45.218	1.12117	-0.13713	45.223	0.61755	-0.0429
45.309	3.04203	-0.241	45.317	0.57769	-0.07447	45.318	1.12663	-0.13709	45.323	0.62381	-0.04294
45.409	3.06328	-0.24101	45.417	0.58196	-0.07451	45.418	1.13134	-0.13717	45.423	0.63013	-0.04296
45.509	3.08375	-0.24105	45.517	0.58624	-0.07451	45.518	1.13589	-0.13724	45.523	0.63664	-0.04299
45.609	3.10267	-0.241	45.617	0.5906	-0.0745	45.618	1.13977	-0.1372	45.623	0.64305	-0.04288
45.709	3.11952	-0.24124	45.717	0.5949	-0.07453	45.718	1.1438	-0.13719	45.723	0.64944	-0.04297
45.809	3.1348	-0.2413	45.817	0.59915	-0.07454	45.818	1.14735	-0.13717	45.823	0.65588	-0.04298
45.909	3.14861	-0.24123	45.917	0.60338	-0.07454	45.918	1.15039	-0.13712	45.923	0.6623	-0.04282
46.009	3.16029	-0.2413	46.017	0.60742	-0.07451	46.018	1.15232	-0.13707	46.023	0.66903	-0.04287
46.109	3.17067	-0.2413	46.117	0.61165	-0.07455	46.118	1.15402	-0.13718	46.123	0.67558	-0.04291
46.209	3.17913	-0.2413	46.217	0.61575	-0.07456	46.218	1.1552	-0.13718	46.223	0.68202	-0.04289
46.309	3.18581	-0.24131	46.317	0.61989	-0.07454	46.318	1.1548	-0.13706	46.323	0.68845	-0.04282
46.409	3.19113	-0.24138	46.417	0.62399	-0.0746	46.418	1.15358	-0.13713	46.423	0.69488	-0.04292
46.509	3.1946	-0.24147	46.517	0.628	-0.07461	46.518	1.15148	-0.13716	46.523	0.70117	-0.04291
46.609	3.19652	-0.24137	46.617	0.63197	-0.0746	46.618	1.14918	-0.13721	46.623	0.70734	-0.04277
46.709	3.1968	-0.2415	46.717	0.63587	-0.07462	46.718	1.14672	-0.13719	46.723	0.71374	-0.0429
46.809	3.19584	-0.24162	46.817	0.6398	-0.07467	46.818	1.14407	-0.13722	46.823	0.72015	-0.04299
46.909	3.1931	-0.24161	46.917	0.64372	-0.07469	46.918	1.14061	-0.13721	46.923	0.7266	-0.04292
47.009	3.18918	-0.24165	47.017	0.64745	-0.07464	47.018	1.13688	-0.13711	47.023	0.73306	-0.04299
47.109	3.18366	-0.24167	47.117	0.65133	-0.07467	47.118	1.13245	-0.13719	47.123	0.73935	-0.04297
47.209	3.17642	-0.24172	47.217	0.65505	-0.07468	47.218	1.1276	-0.13717	47.223	0.7457	-0.0429
47.309	3.16773	-0.24167	47.317	0.65874	-0.07469	47.318	1.1219	-0.13713	47.323	0.75223	-0.04283
47.409	3.15744	-0.2417	47.417	0.66248	-0.07474	47.418	1.11614	-0.13718	47.423	0.75862	-0.04292
47.509	3.14546	-0.24175	47.517	0.66604	-0.07474	47.518	1.10976	-0.13721	47.523	0.76486	-0.04295
47.609	3.13214	-0.24164	47.617	0.66966	-0.07474	47.618	1.10338	-0.13719	47.623	0.7712	-0.04282
47.709	3.11647	-0.24168	47.717	0.67323	-0.07473	47.718	1.09668	-0.13717	47.723	0.77728	-0.04297
47.809	3.0985	-0.24172	47.817	0.67677	-0.07476	47.818	1.08925	-0.13719	47.823	0.78346	-0.04292
47.909	3.07764	-0.24174	47.917	0.68028	-0.07477	47.918	1.08109	-0.1372	47.923	0.78964	-0.04283
48.009	3.052	-0.24176	48.017	0.68374	-0.07474	48.018	1.07286	-0.13714	48.023	0.79548	-0.04289
48.109	3.0227	-0.24179	48.117	0.68726	-0.07479	48.118	1.0634	-0.13729	48.123	0.80137	-0.04287
48.209	2.98953	-0.24174	48.217	0.69063	-0.0748	48.218	1.05215	-0.13731	48.223	0.80703	-0.04281
48.309	2.95181	-0.24166	48.317	0.69399	-0.07478	48.318	1.03909	-0.13725	48.323	0.81229	-0.04275
48.409	2.90918	-0.24183	48.417	0.69738	-0.07482	48.418	1.02458	-0.13733	48.423	0.8178	-0.04295
48.509	2.86003	-0.24191	48.517	0.70058	-0.07484	48.518	1.00914	-0.13735	48.523	0.82274	-0.04297
48.609	2.80476	-0.24182	48.617	0.70389	-0.07487	48.618	0.99231	-0.1373	48.623	0.82767	-0.04286
48.709	2.74304	-0.24196	48.717	0.70698	-0.07484	48.718	0.9736	-0.13731	48.723	0.83229	-0.04292
48.809	2.67581	-0.24199	48.817	0.71011	-0.07487	48.818	0.95336	-0.13738	48.823	0.83664	-0.0429
48.909	2.60716	-0.24199	48.917	0.71324	-0.07489	48.918	0.93251	-0.1374	48.923	0.84053	-0.04292
49.009	2.53851	-0.24201	49.017	0.71641	-0.07484	49.018	0.91072	-0.13725	49.023	0.84393	-0.04294
49.109	2.47101	-0.24207	49.117	0.71965	-0.07488	49.118	0.88877	-0.13739	49.123	0.84639	-0.043
49.209	2.40608	-0.24209	49.217	0.72279	-0.07488	49.218	0.86698	-0.13739	49.223	0.84822	-0.04304
49.309	2.34443	-0.24198	49.317	0.72594	-0.07486	49.318	0.84499	-0.13732	49.323	0.84818	-0.04295
49.409	2.28508	-0.24213	49.417	0.72905	-0.07487	49.418	0.82351	-0.13744	49.423	0.84619	-0.04306
49.509	2.22788	-0.24217	49.517	0.73236	-0.0749	49.518	0.80263	-0.13745	49.523	0.84237	-0.04303
49.609	2.17259	-0.24218	49.617	0.73568	-0.0749	49.618	0.78296	-0.13743	49.623	0.83674	-0.04288
49.709	2.11946	-0.24227	49.717	0.73894	-0.0749	49.718	0.76349	-0.1374	49.723	0.82897	-0.04296
49.809	2.06899	-0.24237	49.817	0.74233	-0.07495	49.818	0.74474	-0.13747	49.823	0.81937	-0.04299
49.909	2.02081	-0.24244	49.917	0.74575	-0.07494	49.918	0.72668	-0.13747	49.923	0.8074	-0.04301
50.009	1.97327	-0.24246	50.017	0.74914	-0.07493	50.018	0.70861	-0.13741	50.023	0.79444	-0.04299
50.109	1.92771	-0.24263	50.117	0.75263	-0.07497	50.118	0.69247	-0.13753	50.123	0.78025	-0.04302
50.209	1.88381	-0.24263	50.217	0.75606	-0.07497	50.218	0.67572	-0.13759	50.223	0.76496	-0.04303
50.309	1.84151	-0.24248	50.317	0.75955	-0.07495	50.318	0.6597	-0.13748	50.323	0.74954	-0.04285
50.409	1.79941	-0.24258	50.417	0.76298	-0.07496	50.418	0.64517	-0.13759	50.423	0.73368	-0.04298
50.509	1.76071	-0.24269	50.517	0.76645	-0.075	50.518	0.63033	-0.13768	50.523	0.71724	-0.04301
50.609	1.72154	-0.24267	50.617	0.76994	-0.07498	50.618	0.61627	-0.13759	50.623	0.70112	-0.04294
50.709	1.68405	-0.24265	50.717	0.77337	-0.07498	50.718	0.60266	-0.13765	50.723	0.68431	-0.04301
50.809	1.647	-0.24278	50.817	0.77689	-0.07503	50.818	0.58967	-0.13765	50.823	0.66824	-0.04303
50.909	1.61181	-0.24287	50.917	0.78037	-0.07503	50.918	0.57691	-0.13764	50.923	0.65218	-0.04295
51.009	1.57754	-0.24275	51.017	0.78386	-0.07503	51.018	0.56488	-0.13758	51.023	0.6366	-0.04298
51.109	1.54418	-0.24292	51.117	0.78732	-0.07505	51.118	0.55311	-0.13766	51.123	0.62092	-0.043
51.209	1.51079	-0.24296	51.217	0.79067	-0.07508	51.218	0.54191	-0.13761	51.223	0.60615	-0.04303
51.309	1.47911	-0.24295	51.317	0.79399	-0.07508	51.318	0.53098	-0.13758	51.323	0.5916	-0.04286
51.409	1.44898	-0.24305	51.417	0.79711	-0.07505	51.418	0.52034	-0.13769	51.423	0.57768	-0.04302
51.509	1.41906	-0.24304	51.517	0.80014	-0.07509	51.518	0.51011	-0.13773	51.523	0.56361	-0.04301
51.609	1.38978	-0.24304	51.617	0.80315	-0.07511	51.618	0.50037	-0.13768	51.623	0.54986	-0.04292
51.709	1.3618	-0.24308	51.717	0.80601	-0.07509	51.718	0.49047	-0.13766	51.723	0.53673	-0.043
51.809	1.33392	-0.24313	51.817	0.80882	-0.07515	51.818	0.48162	-0.13772	51.823	0.52406	-0.04304
51.909	1.30749	-0.24318	51.917	0.81157	-0.07515	51.918	0.47242	-0.13776	51.923	0.51161	-0.043
52.009	1.28149	-0.24308	52.017	0.81427	-0.07513	52.018	0.46404	-0.13763	52.023	0.49956	-0.04295
52.109	1.25604	-0.24323	52.117	0.81675	-0.07516	52.118	0.45558	-0.13775	52.123	0.48805	-0.04298
52.209	1.23159	-0.24325	52.217	0.81934	-0.07519	52.218	0.4475	-0.13782	52.223	0.47642	-0.04296
52.309	1.20751	-0.24321	52.317	0.82177	-0.07521	52.318	0.43954	-0.13782	52.323	0.46537	-0.04285
52.409	1.1842	-0.24323	52.417	0.8242	-0.0752	52.418	0.43195	-0.13791	52.423	0.45445	-0.04297
52.509	1.16161	-0.24336	52.517	0.82648	-0.07523	52.518	0.42491	-0.1379	52.523	0.44409	-0.04298
52.609	1.13971	-0.24337	52.617	0.82862	-0.07526	52.618	0.41757	-0.13788	52.623	0.43419	-0.04292
52.709	1.11817	-0.24333	52.717	0.83059	-0.07523	52.718	0.41051	-0.13791	52.723	0.42442	-0.04292
52.809	1.09725	-0.24348	52.817	0.83242	-0.07527	52.818	0.40397	-0.13798	52.823	0.41509	-0.04284
52.909	1.07681	-0.24349	52.917	0.83405	-0.07529	52.918	0.3973	-0.13796	52.923	0.40579	-0.04273
53.009	1.05722	-0.24337	53.017	0.83552	-0.07533	53.018	0.39108	-0.13789	53.023	0.39692	-0.04254
53.109	1.03789	-0.24349	53.117	0.8367	-0.07535	53.118	0.38484	-0.13799	53.123	0.38832	-0.04283
53.209	1.01886	-0.2435	53.217	0.83756	-0.07536	53.218	0.37899	-0.13797	53.223	0.38	-0.04363
53.309	1.00037	-0.24354	53.317	0.83805	-0.07537	53.318	0.3733	-0.13794	53.323	0.37178	-0.04323
53.409	0.98314	-0.24348	53.417	0.83806	-0.07535	53.418	0.36761	-0.13804	53.423	0.36404	-0.04316
53.509	0.9654	-0.24352	53.517	0.83767	-0.07541	53.518	0.36229	-0.13809	53.523	0.35644	-0.04305
53.609	0.94846	-0.2436	53.617	0.83645	-0.07543	53.618	0.35692	-0.13806	53.623	0.34924	-0.04293
53.709	0.9319	-0.24352	53.717	0.8346	-0.07542	53.718	0.3518	-0.13797	53.723	0.34185	-0.04306
53.809	0.9161	-0.24372	53.817	0.83176	-0.07548	53.818	0.34679	-0.13806	53.823	0.33517	-0.04311
53.909	0.90061	-0.24385	53.917	0.82781	-0.07551	53.918	0.34198	-0.13807	53.923	0.3283	-0.04314
54.009	0.88519	-0.2438	54.017	0.82269	-0.07551	54.018	0.33744	-0.13795	54.023	0.32181	-0.0431
54.109	0.87042	-0.24387	54.117	0.81668	-0.07552	54.118	0.33317	-0.13812	54.123	0.31573	-0.0432
54.209	0.85592	-0.24397	54.217	0.80999	-0.07557	54.218	0.32875	-0.13817	54.223	0.30969	-0.04319
54.309	0.84209	-0.24396	54.317	0.80194	-0.07557	54.318	0.3245	-0.13819	54.323	0.30367	-0.04306
54.409	0.8283	-0.24391	54.417	0.79349	-0.07555	54.418	0.3201	-0.13823	54.423	0.29782	-0.04322
54.509	0.81503	-0.244	54.517	0.78424	-0.07562	54.518	0.31616	-0.13824	54.523	0.29222	-0.04315
54.609	0.80205	-0.24402	54.617	0.77432	-0.07563	54.618	0.31236	-0.13823	54.623	0.28693	-0.04309
54.709	0.78957	-0.24393	54.717	0.7635	-0.07562	54.718	0.30854	-0.13819	54.723	0.28179	-0.04314
54.809	0.77711	-0.24401	54.817	0.7523	-0.07566	54.818	0.30487	-0.13825	54.823	0.27672	-0.04319
54.909	0.7653	-0.24415	54.917	0.7406	-0.07571	54.918	0.30116	-0.13826	54.923	0.2717	-0.04309
55.009	0.75364	-0.24407	55.017	0.72842	-0.07572	55.018	0.29768	-0.13818	55.023	0.26694	-0.04308
55.109	0.74207	-0.24416	55.117	0.71611	-0.07571	55.118	0.2943	-0.13827	55.123	0.26216	-0.04322
55.209	0.73088	-0.24418	55.217	0.70363	-0.07577	55.218	0.29103	-0.13829	55.223	0.25787	-0.04322
55.309	0.72041	-0.24422	55.317	0.69095	-0.07579	55.318	0.2879	-0.13827	55.323	0.25346	-0.04311
55.409	0.70974	-0.24416	55.417	0.67833	-0.07576	55.418	0.28479	-0.13834	55.423	0.24937	-0.04323
55.509	0.69958	-0.24427	55.517	0.66566	-0.07582	55.518	0.28189	-0.13838	55.523	0.24537	-0.04322
55.609	0.68957	-0.24436	55.617	0.65307	-0.07582	55.618	0.2789	-0.13838	55.623	0.24134	-0.04319
55.709	0.67977	-0.24424	55.717	0.64076	-0.07584	55.718	0.27602	-0.13835	55.723	0.2375	-0.04319
55.809	0.67071	-0.2444	55.817	0.6283	-0.07587	55.818	0.27341	-0.13846	55.823	0.23373	-0.04319
55.909	0.66126	-0.24448	55.917	0.61622	-0.07591	55.918	0.27067	-0.1385	55.923	0.23018	-0.0432
56.009	0.65234	-0.24455	56.017	0.60392	-0.07593	56.018	0.26803	-0.1384	56.023	0.2267	-0.04313
56.109	0.64372	-0.24455	56.117	0.59192	-0.07593	56.118	0.26557	-0.13855	56.123	0.22346	-0.04325
56.209	0.63516	-0.2446	56.217	0.58008	-0.07599	56.218	0.26312	-0.13859	56.223	0.22025	-0.04328
56.309	0.62668	-0.2447	56.317	0.56863	-0.076	56.318	0.26073	-0.13852	56.323	0.21682	-0.04318
56.409	0.61859	-0.24464	56.417	0.55739	-0.07599	56.418	0.25842	-0.1386	56.423	0.21369	-0.04331
56.509	0.61082	-0.24473	56.517	0.54643	-0.07605	56.518	0.2562	-0.13862	56.523	0.21077	-0.04336
56.609	0.60295	-0.24486	56.617	0.53546	-0.07608	56.618	0.25399	-0.13865	56.623	0.20784	-0.04325
56.709	0.59573	-0.24487	56.717	0.52492	-0.07611	56.718	0.25189	-0.13857	56.723	0.20503	-0.04331
56.809	0.58878	-0.24495	56.817	0.51448	-0.07612	56.818	0.24978	-0.13864	56.823	0.20222	-0.04339
56.909	0.58154	-0.24498	56.917	0.50448	-0.07616	56.918	0.2477	-0.13864	56.923	0.1995	-0.0434
57.009	0.57468	-0.2451	57.017	0.49432	-0.0762	57.018	0.2458	-0.13859	57.023	0.19711	-0.04334
57.109	0.56771	-0.24501	57.117	0.48466	-0.0762	57.118	0.24399	-0.13879	57.123	0.19483	-0.04338
57.209	0.56112	-0.24509	57.217	0.47516	-0.07626	57.218	0.2422	-0.1388	57.223	0.19239	-0.04342
57.309	0.55485	-0.24511	57.317	0.466	-0.07628	57.318	0.2405	-0.13886	57.323	0.1899	-0.04332
57.409	0.54851	-0.24501	57.417	0.45699	-0.07629	57.418	0.2388	-0.13887	57.423	0.18757	-0.0434
57.509	0.5426	-0.24519	57.517	0.44804	-0.07634	57.518	0.23709	-0.13891	57.523	0.18541	-0.04349
57.609	0.53673	-0.24533	57.617	0.4395	-0.07639	57.618	0.23545	-0.13893	57.623	0.18314	-0.04347
57.709	0.53093	-0.24533	57.717	0.43102	-0.07641	57.718	0.23385	-0.1389	57.723	0.18098	-0.04345
57.809	0.52512	-0.2454	57.817	0.42284	-0.07645	57.818	0.23235	-0.139	57.823	0.17895	-0.04347
57.909	0.51971	-0.24551	57.917	0.41484	-0.07646	57.918	0.23084	-0.13907	57.923	0.17694	-0.04345
58.009	0.51445	-0.24552	58.017	0.4071	-0.0765	58.018	0.22927	-0.13896	58.023	0.17493	-0.04334
58.109	0.50948	-0.24548	58.117	0.39966	-0.0765	58.118	0.22786	-0.1391	58.123	0.17308	-0.04351
58.209	0.5044	-0.24563	58.217	0.39215	-0.07658	58.218	0.2265	-0.13913	58.223	0.17134	-0.04353
58.309	0.49946	-0.24568	58.317	0.38488	-0.07659	58.318	0.22516	-0.13912	58.323	0.1696	-0.04349
58.409	0.49474	-0.24574	58.417	0.37782	-0.0766	58.418	0.22389	-0.13917	58.423	0.16787	-0.04358
58.509	0.49003	-0.24583	58.517	0.37108	-0.07666	58.518	0.22257	-0.13927	58.523	0.16618	-0.0436
58.609	0.48534	-0.24593	58.617	0.36432	-0.0767	58.618	0.22138	-0.13929	58.623	0.16452	-0.04362
58.709	0.48069	-0.24601	58.717	0.35783	-0.07674	58.718	0.22022	-0.13927	58.723	0.16292	-0.04374
58.809	0.47634	-0.24597	58.817	0.35152	-0.07677	58.818	0.21906	-0.13943	58.823	0.16133	-0.04374
58.909	0.47197	-0.24624	58.917	0.34531	-0.07682	58.918	0.21799	-0.13938	58.923	0.15982	-0.04374
59.009	0.4676	-0.24628	59.017	0.33927	-0.07687	59.018	0.21687	-0.13938	59.023	0.15835	-0.04364
59.109	0.46305	-0.24631	59.117	0.33339	-0.07679	59.118	0.21578	-0.13952	59.123	0.15692	-0.04382
59.209	0.45864	-0.2465	59.217	0.32777	-0.07694	59.218	0.21485	-0.13952	59.223	0.15564	-0.04382
59.309	0.45418	-0.24656	59.317	0.32226	-0.07696	59.318	0.21385	-0.1395	59.323	0.15433	-0.04372
59.409	0.44973	-0.2466	59.417	0.31684	-0.07694	59.418	0.21283	-0.13959	59.423	0.15302	-0.04386
59.509	0.44555	-0.24681	59.517	0.31144	-0.07706	59.518	0.21183	-0.13969	59.523	0.15175	-0.04388
59.609	0.4422	-0.24687	59.617	0.30642	-0.07708	59.618	0.21092	-0.13969	59.623	0.15059	-0.04386
59.709	0.43865	-0.24687	59.717	0.30133	-0.07712	59.718	0.21003	-0.13962	59.723	0.14932	-0.0439
59.809	0.43517	-0.24689	59.817	0.29648	-0.07712	59.818	0.20917	-0.13981	59.823	0.14811	-0.04398
59.909	0.43202	-0.24714	59.917	0.29166	-0.07723	59.918	0.20833	-0.13994	59.923	0.14705	-0.04398
60.009	0.42874	-0.24724	60.017	0.28696	-0.07728	60.018	0.20754	-0.13985	60.023	0.14586	-0.04383
60.109	0.42559	-0.24721	60.117	0.28243	-0.07728	60.118	0.20679	-0.14008	60.123	0.14472	-0.044
60.209	0.4229	-0.24749	60.217	0.27812	-0.07738	60.218	0.20599	-0.14011	60.223	0.14377	-0.04407
60.309	0.42007	-0.24754	60.317	0.27382	-0.07744	60.318	0.2053	-0.14019	60.323	0.1428	-0.044
60.409	0.41719	-0.24769	60.417	0.26969	-0.07748	60.418	0.20461	-0.14025	60.423	0.14171	-0.04406
60.509	0.4144	-0.24776	60.517	0.26558	-0.07755	60.518	0.20386	-0.14041	60.523	0.14087	-0.04411
60.609	0.41183	-0.24789	60.617	0.26162	-0.07758	60.618	0.20317	-0.14041	60.623	0.13978	-0.04417
60.709	0.40924	-0.24801	60.717	0.25772	-0.07763	60.718	0.20248	-0.14045	60.723	0.13884	-0.04412
60.809	0.4066	-0.24807	60.817	0.25396	-0.07762	60.818	0.20179	-0.14054	60.823	0.13785	-0.04421
60.909	0.40433	-0.24825	60.917	0.25031	-0.07775	60.918	0.20121	-0.14069	60.923	0.13698	-0.04422
61.009	0.40169	-0.24837	61.017	0.24674	-0.07781	61.018	0.20064	-0.14067	61.023	0.13611	-0.04418
61.109	0.39941	-0.24835	61.117	0.24324	-0.07784	61.118	0.20004	-0.14086	61.123	0.13533	-0.04431
61.209	0.39713	-0.24869	61.217	0.23979	-0.07796	61.218	0.19946	-0.14096	61.223	0.13452	-0.04439
61.309	0.39485	-0.24884	61.317	0.2365	-0.078	61.318	0.19888	-0.14104	61.323	0.13371	-0.04437
61.409	0.39275	-0.24896	61.417	0.23323	-0.07803	61.418	0.19841	-0.14113	61.423	0.13293	-0.04451
61.509	0.39066	-0.24905	61.517	0.23013	-0.07809	61.518	0.19785	-0.14124	61.523	0.13227	-0.04457
61.609	0.38867	-0.24923	61.617	0.2271	-0.07817	61.618	0.19729	-0.14132	61.623	0.13156	-0.04456
61.709	0.38668	-0.2493	61.717	0.22412	-0.07824	61.718	0.1968	-0.14129	61.723	0.13081	-0.04451
61.809	0.38464	-0.24924	61.817	0.22117	-0.07822	61.818	0.19635	-0.14149	61.823	0.13005	-0.04462
61.909	0.38264	-0.24969	61.917	0.21828	-0.07837	61.918	0.19602	-0.14151	61.923	0.12937	-0.0447
62.009	0.38093	-0.24983	62.017	0.21559	-0.07843	62.018	0.1955	-0.14154	62.023	0.1288	-0.04466
62.109	0.37918	-0.24987	62.117	0.21279	-0.07845	62.118	0.19497	-0.14178	62.123	0.12818	-0.04482
62.209	0.37745	-0.25009	62.217	0.21019	-0.07856	62.218	0.19455	-0.14194	62.223	0.12754	-0.04489
62.309	0.37577	-0.25026	62.317	0.20763	-0.07862	62.318	0.19417	-0.14205	62.323	0.12694	-0.04488
62.409	0.37413	-0.25047	62.417	0.20507	-0.07866	62.418	0.1937	-0.14212	62.423	0.12635	-0.04497
62.509	0.37245	-0.25063	62.517	0.20275	-0.07873	62.518	0.1934	-0.14225	62.523	0.1257	-0.04496
62.609	0.3709	-0.2508	62.617	0.20035	-0.07882	62.618	0.19305	-0.14236	62.623	0.12507	-0.04499
62.709	0.36947	-0.25098	62.717	0.19805	-0.07889	62.718	0.19262	-0.1423	62.723	0.12447	-0.04495
62.809	0.36802	-0.25105	62.817	0.19582	-0.07892	62.818	0.19221	-0.1426	62.823	0.12395	-0.0452
62.909	0.3665	-0.25142	62.917	0.1936	-0.07902	62.918	0.19181	-0.14268	62.923	0.12351	-0.04525
63.009	0.3651	-0.25162	63.017	0.19149	-0.07909	63.018	0.19146	-0.14268	63.023	0.1231	-0.04519
63.109	0.36365	-0.25173	63.117	0.18941	-0.07911	63.118	0.19123	-0.14291	63.123	0.12278	-0.04542
63.209	0.36231	-0.25187	63.217	0.18742	-0.07924	63.218	0.19094	-0.14305	63.223	0.12206	-0.0455
63.309	0.36129	-0.2521	63.317	0.18538	-0.07931	63.318	0.19073	-0.14322	63.323	0.12149	-0.04551
63.409	0.35999	-0.25232	63.417	0.18348	-0.07941	63.418	0.19038	-0.1433	63.423	0.1213	-0.04559
63.509	0.35856	-0.25232	63.517	0.18159	-0.07948	63.518	0.18998	-0.14353	63.523	0.12107	-0.04569
63.609	0.35768	-0.25272	63.617	0.17968	-0.07958	63.618	0.18963	-0.14374	63.623	0.12074	-0.04573
63.709	0.35625	-0.25294	63.717	0.17804	-0.07964	63.718	0.1893	-0.14382	63.723	0.12021	-0.04564
63.809	0.3549	-0.25284	63.817	0.17622	-0.07966	63.818	0.18903	-0.14399	63.823	0.11973	-0.04584
63.909	0.35374	-0.25332	63.917	0.17451	-0.07983	63.918	0.18871	-0.14417	63.923	0.11935	-0.04597
64.009	0.35288	-0.2535	64.017	0.17284	-0.07989	64.018	0.18853	-0.14419	64.023	0.11901	-0.04591
64.109	0.35169	-0.2538	64.117	0.17119	-0.07994	64.118	0.18837	-0.14451	64.123	0.11873	-0.04605
64.209	0.35062	-0.25401	64.217	0.16961	-0.08002	64.218	0.18828	-0.14463	64.223	0.11869	-0.04609
64.309	0.34964	-0.2544	64.317	0.16814	-0.08015	64.318	0.18769	-0.1448	64.323	0.11846	-0.04612
64.409	0.34857	-0.25462	64.417	0.16671	-0.08022	64.418	0.1876	-0.14491	64.423	0.1182	-0.04627
64.509	0.3477	-0.25471	64.517	0.16527	-0.08028	64.518	0.18758	-0.14505	64.523	0.11792	-0.04647
64.609	0.34687	-0.25502	64.617	0.16383	-0.08043	64.618	0.18733	-0.14516	64.623	0.11764	-0.04657
64.709	0.34597	-0.25526	64.717	0.16246	-0.08052	64.718	0.18707	-0.14506	64.723	0.11738	-0.04651
64.809	0.34502	-0.25553	64.817	0.1611	-0.08057	64.818	0.18687	-0.14552	64.823	0.11715	-0.04669
64.909	0.34401	-0.25588	64.917	0.15976	-0.08071	64.918	0.18672	-0.14564	64.923	0.11704	-0.04673
65.009	0.34334	-0.25613	65.017	0.1585	-0.08079	65.018	0.18649	-0.14565	65.023	0.1168	-0.0467
65.109	0.34251	-0.25629	65.117	0.15726	-0.08086	65.118	0.18776	-0.14593	65.123	0.11668	-0.04682
65.209	0.34167	-0.25645	65.217	0.15604	-0.0809	65.218	0.1843	-0.14615	65.223	0.11648	-0.04688
65.309	0.34081	-0.25697	65.317	0.15486	-0.08107	65.318	0.18562	-0.14637	65.323	0.11631	-0.047
65.409	0.34011	-0.25715	65.417	0.15369	-0.08115	65.418	0.18573	-0.14643	65.423	0.1162	-0.04702
65.509	0.33939	-0.25726	65.517	0.15258	-0.08122	65.518	0.18564	-0.14679	65.523	0.11586	-0.04746
65.609	0.33883	-0.25782	65.617	0.15147	-0.08138	65.618	0.1856	-0.14695	65.623	0.11585	-0.04895
65.709	0.33805	-0.25802	65.717	0.15043	-0.08148	65.718	0.18547	-0.14694	65.723	0.11564	-0.04582
65.809	0.33743	-0.25825	65.817	0.14939	-0.08159	65.818	0.1853	-0.14727	65.823	0.11556	-0.04758
65.909	0.33701	-0.25846	65.917	0.14836	-0.08173	65.918	0.18498	-0.14743	65.923	0.11542	-0.04767
66.009	0.33635	-0.25901	66.017	0.1474	-0.08182	66.018	0.18493	-0.14763	66.023	0.11534	-0.04775
66.109	0.3359	-0.25922	66.117	0.14646	-0.08189	66.118	0.18475	-0.14778	66.123	0.11524	-0.04776
66.209	0.33509	-0.25923	66.217	0.14551	-0.08192	66.218	0.18466	-0.14803	66.223	0.11517	-0.04791
66.309	0.33447	-0.25995	66.317	0.14456	-0.08212	66.318	0.18452	-0.14826	66.323	0.11507	-0.04803
66.409	0.33373	-0.26027	66.417	0.14368	-0.08224	66.418	0.18442	-0.14834	66.423	0.11489	-0.048
66.509	0.33314	-0.26039	66.517	0.14281	-0.08231	66.518	0.18434	-0.14868	66.523	0.11472	-0.0483
66.609	0.33255	-0.26071	66.617	0.14198	-0.0825	66.618	0.18421	-0.14886	66.623	0.11463	-0.04844
66.709	0.33198	-0.26108	66.717	0.14116	-0.08259	66.718	0.18407	-0.14901	66.723	0.11454	-0.04856
66.809	0.33147	-0.26146	66.817	0.14038	-0.08268	66.818	0.18396	-0.14928	66.823	0.11447	-0.04877
66.909	0.33102	-0.26176	66.917	0.13959	-0.08275	66.918	0.18379	-0.1495	66.923	0.1144	-0.04887
67.009	0.33063	-0.26224	67.017	0.13881	-0.08289	67.018	0.18367	-0.14977	67.023	0.11427	-0.04901
67.109	0.33011	-0.26257	67.117	0.13807	-0.08303	67.118	0.18357	-0.14981	67.123	0.11418	-0.04903
67.209	0.32964	-0.2627	67.217	0.13738	-0.08304	67.218	0.18347	-0.15023	67.223	0.11415	-0.04929
67.309	0.32934	-0.26331	67.317	0.13665	-0.08327	67.318	0.18337	-0.15042	67.323	0.11405	-0.04947
67.409	0.32872	-0.26363	67.417	0.13595	-0.08337	67.418	0.18326	-0.15054	67.423	0.11399	-0.04947
67.509	0.32843	-0.26385	67.517	0.13527	-0.08342	67.518	0.18317	-0.1508	67.523	0.11398	-0.04969
67.609	0.32799	-0.26399	67.617	0.13458	-0.08363	67.618	0.18309	-0.15097	67.623	0.11399	-0.04992
67.709	0.32752	-0.26458	67.717	0.134	-0.08377	67.718	0.18295	-0.15118	67.723	0.1139	-0.05003
67.809	0.32698	-0.265	67.817	0.1334	-0.08386	67.818	0.18289	-0.15135	67.823	0.11385	-0.05012
67.909	0.3266	-0.26515	67.917	0.13279	-0.0839	67.918	0.18283	-0.15186	67.923	0.1138	-0.05042
68.009	0.32627	-0.2658	68.017	0.13217	-0.08404	68.018	0.18275	-0.15207	68.023	0.1137	-0.05051
68.109	0.326	-0.26616	68.117	0.13157	-0.08418	68.118	0.18266	-0.15216	68.123	0.11362	-0.05056
68.209	0.32552	-0.2664	68.217	0.13101	-0.08428	68.218	0.18262	-0.15255	68.223	0.11365	-0.05087
68.309	0.32517	-0.26685	68.317	0.13047	-0.08443	68.318	0.18259	-0.15283	68.323	0.11356	-0.05102
68.409	0.32474	-0.26715	68.417	0.12997	-0.08456	68.418	0.18249	-0.15299	68.423	0.11354	-0.05109
68.509	0.32434	-0.26745	68.517	0.12943	-0.0847	68.518	0.18245	-0.15316	68.523	0.11346	-0.05104
68.609	0.32406	-0.26768	68.617	0.12897	-0.08481	68.618	0.18235	-0.15356	68.623	0.11339	-0.05142
68.709	0.32379	-0.26838	68.717	0.12852	-0.08499	68.718	0.18229	-0.15384	68.723	0.11335	-0.05157
68.809	0.32344	-0.26868	68.817	0.12805	-0.08513	68.818	0.18218	-0.15397	68.823	0.11324	-0.05168
68.909	0.32339	-0.26893	68.917	0.12752	-0.08521	68.918	0.18209	-0.15436	68.923	0.1132	-0.0517
69.009	0.32315	-0.26955	69.017	0.12703	-0.08539	69.018	0.18198	-0.15467	69.023	0.11325	-0.05193
69.109	0.32274	-0.26989	69.117	0.12663	-0.0855	69.118	0.18188	-0.15486	69.123	0.11328	-0.05235
69.209	0.32244	-0.27016	69.217	0.12624	-0.08564	69.218	0.1818	-0.15517	69.223	0.11327	-0.05212
69.309	0.32215	-0.27038	69.317	0.12579	-0.0857	69.318	0.18178	-0.15546	69.323	0.11324	-0.05253
69.409	0.32208	-0.27117	69.417	0.12536	-0.08587	69.418	0.18172	-0.1556	69.423	0.11322	-0.05278
69.509	0.32168	-0.27144	69.517	0.12495	-0.08602	69.518	0.18171	-0.15568	69.523	0.11322	-0.05261
69.609	0.32137	-0.27157	69.617	0.12458	-0.086	69.618	0.18169	-0.15617	69.623	0.11316	-0.05296
69.709	0.32112	-0.27217	69.717	0.12418	-0.08628	69.718	0.18168	-0.15648	69.723	0.11314	-0.05312
69.809	0.32099	-0.27255	69.817	0.12383	-0.08638	69.818	0.18159	-0.15666	69.823	0.11313	-0.05356
69.909	0.3208	-0.27308	69.917	0.12345	-0.0865	69.918	0.18158	-0.15692	69.923	0.11307	-0.05335
70.009	0.32054	-0.27323	70.017	0.12312	-0.08657	70.018	0.18156	-0.15727	70.023	0.11302	-0.05368
70.109	0.32038	-0.2737	70.117	0.12281	-0.08672	70.118	0.18148	-0.15759	70.123	0.11294	-0.05402
70.209	0.32011	-0.274	70.217	0.12243	-0.08689	70.218	0.18146	-0.15766	70.223	0.11295	-0.05394
70.309	0.31995	-0.27418	70.317	0.12209	-0.08688	70.318	0.18139	-0.15815	70.323	0.11295	-0.0543
70.409	0.31973	-0.27482	70.417	0.12181	-0.08708	70.418	0.18132	-0.15838	70.423	0.11301	-0.05458
70.509	0.31959	-0.27522	70.517	0.12147	-0.08726	70.518	0.18124	-0.15855	70.523	0.113	-0.05479
70.609	0.31943	-0.27564	70.617	0.1212	-0.08742	70.618	0.18119	-0.15882	70.623	0.11304	-0.05467
70.709	0.3192	-0.27605	70.717	0.12091	-0.08742	70.718	0.18118	-0.15915	70.723	0.113	-0.05504
70.809	0.31903	-0.27646	70.817	0.12062	-0.08757	70.818	0.18123	-0.15942	70.823	0.11296	-0.05544
70.909	0.31881	-0.27688	70.917	0.12034	-0.08771	70.918	0.18117	-0.15942	70.923	0.11295	-0.05549
71.009	0.3187	-0.27707	71.017	0.12007	-0.0877	71.018	0.18112	-0.15995	71.023	0.11298	-0.05578
71.109	0.31854	-0.27787	71.117	0.11981	-0.08792	71.118	0.18109	-0.1602	71.123	0.11298	-0.05594
71.209	0.31835	-0.27828	71.217	0.11956	-0.08804	71.218	0.18108	-0.16047	71.223	0.11292	-0.05616
71.309	0.3181	-0.2785	71.317	0.11931	-0.08826	71.318	0.18103	-0.16064	71.323	0.11288	-0.05597
71.409	0.31806	-0.27878	71.417	0.11906	-0.08826	71.418	0.18104	-0.1611	71.423	0.1129	-0.05653
71.509	0.31796	-0.2794	71.517	0.11885	-0.08837	71.518	0.18102	-0.16127	71.523	0.11289	-0.05663
71.609	0.31783	-0.27973	71.617	0.11861	-0.08852	71.618	0.18099	-0.16135	71.623	0.11292	-0.05717
71.709	0.31768	-0.27994	71.717	0.11845	-0.08846	71.718	0.18099	-0.16184	71.723	0.11288	-0.05701
71.809	0.31757	-0.28065	71.817	0.11818	-0.08865	71.818	0.18096	-0.16207	71.823	0.1129	-0.05732
71.909	0.31738	-0.28104	71.917	0.11793	-0.08878	71.918	0.18095	-0.1623	71.923	0.11287	-0.05753
72.009	0.31725	-0.28132	72.017	0.11771	-0.08896	72.018	0.18089	-0.16231	72.023	0.11288	-0.05718
72.109	0.31714	-0.28158	72.117	0.11751	-0.08891	72.118	0.18085	-0.16286	72.123	0.11286	-0.05776
72.209	0.3169	-0.2822	72.217	0.11732	-0.08907	72.218	0.18083	-0.16312	72.223	0.11277	-0.05831
72.309	0.31681	-0.28253	72.317	0.11713	-0.08918	72.318	0.18086	-0.16325	72.323	0.11282	-0.05829
72.409	0.31672	-0.28264	72.417	0.11692	-0.08909	72.418	0.18085	-0.16351	72.423	0.11286	-0.05845
72.509	0.31659	-0.28335	72.517	0.11679	-0.08926	72.518	0.18081	-0.16391	72.523	0.11286	-0.05922
72.609	0.31647	-0.28374	72.617	0.11661	-0.08941	72.618	0.18078	-0.16414	72.623	0.1129	-0.05933
72.709	0.31633	-0.28401	72.717	0.11644	-0.08952	72.718	0.18078	-0.16416	72.723	0.11286	-0.05962
72.809	0.31618	-0.28408	72.817	0.11625	-0.08944	72.818	0.18078	-0.16447	72.823	0.11278	-0.05942
72.909	0.31607	-0.28476	72.917	0.11609	-0.08959	72.918	0.1808	-0.16472	72.923	0.11283	-0.05986
73.009	0.31602	-0.28507	73.017	0.1159	-0.08967	73.018	0.18075	-0.16497	73.023	0.11284	-0.06015
73.109	0.31597	-0.28534	73.117	0.11577	-0.08972	73.118	0.18069	-0.16515	73.123	0.11275	-0.05996
73.209	0.3159	-0.28572	73.217	0.1157	-0.08983	73.218	0.18066	-0.16549	73.223	0.11277	-0.06052
73.309	0.3158	-0.28614	73.317	0.11556	-0.0899	73.318	0.18066	-0.16576	73.323	0.1128	-0.06076
73.409	0.31566	-0.28647	73.417	0.11539	-0.08991	73.418	0.1807	-0.16581	73.423	0.1128	-0.06112
73.509	0.3156	-0.2865	73.517	0.11523	-0.08983	73.518	0.18068	-0.16603	73.523	0.1128	-0.06094
73.609	0.31552	-0.28726	73.617	0.11508	-0.08995	73.618	0.18065	-0.16631	73.623	0.11283	-0.0615
73.709	0.31547	-0.28745	73.717	0.115	-0.09001	73.718	0.18065	-0.1665	73.723	0.11278	-0.0618
73.809	0.31544	-0.28764	73.817	0.11485	-0.09012	73.818	0.1806	-0.16655	73.823	0.11282	-0.0621
73.909	0.31526	-0.28786	73.917	0.11471	-0.09007	73.918	0.18053	-0.16688	73.923	0.11283	-0.06181
74.009	0.31506	-0.28828	74.017	0.11456	-0.0901	74.018	0.18055	-0.16711	74.023	0.11285	-0.0623
74.109	0.3151	-0.28852	74.117	0.11445	-0.09014	74.118	0.18053	-0.16725	74.123	0.11281	-0.06248
74.209	0.3151	-0.28875	74.217	0.11441	-0.08998	74.218	0.18048	-0.16731	74.223	0.1128	-0.06268
74.309	0.31509	-0.28904	74.317	0.1143	-0.09011	74.318	0.18049	-0.1676	74.323	0.11284	-0.06284
74.409	0.31501	-0.28934	74.417	0.11419	-0.09014	74.418	0.18055	-0.16777	74.423	0.1128	-0.06302
74.509	0.31493	-0.28952	74.517	0.11405	-0.0902	74.518	0.18052	-0.16789	74.523	0.11283	-0.06344
74.609	0.3149	-0.28958	74.617	0.11393	-0.08994	74.618	0.18051	-0.16785	74.623	0.11284	-0.06339
74.709	0.31481	-0.28997	74.717	0.11384	-0.09008	74.718	0.18053	-0.16813	74.723	0.11287	-0.06383
74.809	0.31475	-0.29008	74.817	0.11376	-0.09009	74.818	0.18051	-0.16819	74.823	0.11282	-0.06402
74.909	0.31463	-0.29023	74.917	0.11368	-0.09005	74.918	0.18049	-0.16842	74.923	0.11282	-0.06424
75.009	0.31455	-0.29033	75.017	0.11357	-0.09	75.018	0.18048	-0.1682	75.023	0.11279	-0.0641
75.109	0.31459	-0.29055	75.117	0.11347	-0.09	75.118	0.18045	-0.16852	75.123	0.11275	-0.06464
75.209	0.31451	-0.2907	75.217	0.11338	-0.08994	75.218	0.18047	-0.16871	75.223	0.11279	-0.06515
75.309	0.31448	-0.29063	75.317	0.11334	-0.08974	75.318	0.18048	-0.16884	75.323	0.1128	-0.06589
75.409	0.31443	-0.29082	75.417	0.11324	-0.08976	75.418	0.18046	-0.16879	75.423	0.11282	-0.06577
75.509	0.31427	-0.2909	75.517	0.11318	-0.08973	75.518	0.18045	-0.16894	75.523	0.11283	-0.06401
75.609	0.31426	-0.2909	75.617	0.11308	-0.08966	75.618	0.18042	-0.169	75.623	0.11285	-0.06542
75.709	0.31421	-0.29084	75.717	0.11296	-0.08943	75.718	0.18048	-0.16877	75.723	0.11289	-0.06557
75.809	0.31418	-0.29094	75.817	0.11291	-0.08944	75.818	0.18049	-0.16913	75.823	0.11288	-0.06546
75.909	0.31415	-0.29094	75.917	0.11287	-0.08933	75.918	0.18048	-0.16916	75.923	0.11293	-0.06566
76.009	0.31416	-0.29088	76.017	0.1128	-0.08932	76.018	0.1805	-0.16922	76.023	0.11294	-0.06577
76.109	0.31411	-0.2906	76.117	0.11274	-0.08903	76.118	0.18049	-0.16884	76.123	0.11292	-0.06589
76.209	0.31405	-0.29074	76.217	0.11266	-0.08896	76.218	0.1804	-0.16908	76.223	0.11288	-0.06553
76.309	0.31405	-0.2907	76.317	0.11257	-0.08886	76.318	0.18043	-0.16913	76.323	0.11284	-0.06592
76.409	0.31402	-0.2907	76.417	0.11251	-0.08867	76.418	0.1805	-0.16923	76.423	0.1129	-0.06599
76.509	0.31392	-0.29023	76.517	0.11242	-0.08857	76.518	0.18046	-0.16872	76.523	0.11297	-0.06607
76.609	0.31398	-0.29033	76.617	0.11241	-0.08837	76.618	0.18046	-0.16894	76.623	0.11298	-0.06608
76.709	0.31393	-0.29035	76.717	0.11237	-0.08822	76.718	0.18051	-0.16893	76.723	0.11299	-0.06642
76.809	0.31389	-0.29002	76.817	0.1123	-0.08799	76.818	0.1805	-0.1691	76.823	0.113	-0.06674
76.909	0.31382	-0.28956	76.917	0.11225	-0.08785	76.918	0.18051	-0.16855	76.923	0.11298	-0.06686
77.009	0.31386	-0.28941	77.017	0.11218	-0.08767	77.018	0.18044	-0.1687	77.023	0.11307	-0.0668
77.109	0.31386	-0.28919	77.117	0.11214	-0.08752	77.118	0.18043	-0.16864	77.123	0.11306	-0.06721
77.209	0.31377	-0.28888	77.217	0.11209	-0.08713	77.218	0.1804	-0.16861	77.223	0.11303	-0.06741
77.309	0.31375	-0.28831	77.317	0.11205	-0.08702	77.318	0.18037	-0.1681	77.323	0.11308	-0.06738
77.409	0.31374	-0.28804	77.417	0.11204	-0.08674	77.418	0.1804	-0.1683	77.423	0.11312	-0.06737
77.509	0.31375	-0.28791	77.517	0.112	-0.08657	77.518	0.18039	-0.16814	77.523	0.11317	-0.06782
77.609	0.31367	-0.28709	77.617	0.11195	-0.08614	77.618	0.18044	-0.16803	77.623	0.11316	-0.06795
77.709	0.31367	-0.28689	77.717	0.11192	-0.08595	77.718	0.18042	-0.16741	77.723	0.11323	-0.06793
77.809	0.31362	-0.28632	77.817	0.1119	-0.08575	77.818	0.18044	-0.16752	77.823	0.11327	-0.06799
77.909	0.31366	-0.28582	77.917	0.11186	-0.08555	77.918	0.18047	-0.16737	77.923	0.11333	-0.06833
78.009	0.31363	-0.28517	78.017	0.11184	-0.08499	78.018	0.18046	-0.16724	78.023	0.11338	-0.0687
78.109	0.31369	-0.28453	78.117	0.11177	-0.08481	78.118	0.18041	-0.16668	78.123	0.1134	-0.06859
78.209	0.31361	-0.28411	78.217	0.11174	-0.08449	78.218	0.18046	-0.16668	78.223	0.11341	-0.0685
78.309	0.31357	-0.28367	78.317	0.11171	-0.0842	78.318	0.18047	-0.16624	78.323	0.11336	-0.06887
78.409	0.31354	-0.28259	78.417	0.1117	-0.0837	78.418	0.18049	-0.16616	78.423	0.11347	-0.06903
78.509	0.31354	-0.28204	78.517	0.11166	-0.08343	78.518	0.18046	-0.16551	78.523	0.11347	-0.06912
78.609	0.31355	-0.28136	78.617	0.11164	-0.08306	78.618	0.1805	-0.16551	78.623	0.11344	-0.06875
78.709	0.31355	-0.28045	78.717	0.1116	-0.08276	78.718	0.18056	-0.16504	78.723	0.11351	-0.06927
78.809	0.31351	-0.27939	78.817	0.1116	-0.08222	78.818	0.1806	-0.16461	78.823	0.11347	-0.0694
78.909	0.31342	-0.27888	78.917	0.11155	-0.0819	78.918	0.1806	-0.16425	78.923	0.11346	-0.06953
79.009	0.31344	-0.27793	79.017	0.1115	-0.08153	79.018	0.1806	-0.16388	79.023	0.11347	-0.06919
79.109	0.31343	-0.27693	79.117	0.11149	-0.08109	79.118	0.18052	-0.16354	79.123	0.11354	-0.06954
79.209	0.31346	-0.2756	79.217	0.11147	-0.08054	79.218	0.18053	-0.16335	79.223	0.11361	-0.06954
79.309	0.31338	-0.27489	79.317	0.11147	-0.08014	79.318	0.18054	-0.16255	79.323	0.11363	-0.06954
79.409	0.31336	-0.27391	79.417	0.11143	-0.07972	79.418	0.18051	-0.16203	79.423	0.11361	-0.06924
79.509	0.31332	-0.27296	79.517	0.11139	-0.07934	79.518	0.18049	-0.16186	79.523	0.11374	-0.06963
79.609	0.31333	-0.27145	79.617	0.1114	-0.0787	79.618	0.18056	-0.16129	79.623	0.11377	-0.06944
79.709	0.31337	-0.27046	79.717	0.11138	-0.07828	79.718	0.18059	-0.16062	79.723	0.11375	-0.06976
79.809	0.31334	-0.26927	79.817	0.11136	-0.0778	79.818	0.18058	-0.15992	79.823	0.11373	-0.06931
79.909	0.31329	-0.26809	79.917	0.11133	-0.0773	79.918	0.18065	-0.15971	79.923	0.11376	-0.06942
80.009	0.31326	-0.2665	80.017	0.11133	-0.07664	80.018	0.1807	-0.1591	80.023	0.11381	-0.06957
80.109	0.31328	-0.26527	80.117	0.1113	-0.07622	80.118	0.18066	-0.15847	80.123	0.11391	-0.06983
80.209	0.31323	-0.26397	80.217	0.11127	-0.0757	80.218	0.18068	-0.15762	80.223	0.1139	-0.06931
80.309	0.31324	-0.2627	80.317	0.11126	-0.07517	80.318	0.18065	-0.15731	80.323	0.11386	-0.06957
80.409	0.3132	-0.26085	80.417	0.11126	-0.0744	80.418	0.18067	-0.15657	80.423	0.11392	-0.0697
80.509	0.31321	-0.25955	80.517	0.11125	-0.07389	80.518	0.18068	-0.15598	80.523	0.11393	-0.06979
80.609	0.31321	-0.25791	80.617	0.11125	-0.07337	80.618	0.18068	-0.15508	80.623	0.11401	-0.06944
80.709	0.31319	-0.25651	80.717	0.11124	-0.0728	80.718	0.18067	-0.15452	80.723	0.11399	-0.06937
80.809	0.31319	-0.25476	80.817	0.11122	-0.07194	80.818	0.18071	-0.15375	80.823	0.11397	-0.06967
80.909	0.31324	-0.25296	80.917	0.1112	-0.07148	80.918	0.18068	-0.15309	80.923	0.11398	-0.06971
81.009	0.3132	-0.25168	81.017	0.11121	-0.07082	81.018	0.18074	-0.15199	81.023	0.11402	-0.06966
81.109	0.31315	-0.24978	81.117	0.11119	-0.07026	81.118	0.1807	-0.15134	81.123	0.11402	-0.06943
81.209	0.31317	-0.24811	81.217	0.1112	-0.06942	81.218	0.18069	-0.1505	81.223	0.11399	-0.07021
81.309	0.3132	-0.24578	81.317	0.1112	-0.06887	81.318	0.18071	-0.14979	81.323	0.11398	-0.07121
81.409	0.31313	-0.24422	81.417	0.1112	-0.06823	81.418	0.18073	-0.14863	81.423	0.11402	-0.06632
81.509	0.31316	-0.24223	81.517	0.1112	-0.06751	81.518	0.18077	-0.14758	81.523	0.11407	-0.06769
81.609	0.31312	-0.24062	81.617	0.11118	-0.06675	81.618	0.18072	-0.14688	81.623	0.11407	-0.06881
81.709	0.31307	-0.23795	81.717	0.11115	-0.0661	81.718	0.18076	-0.14595	81.723	0.11407	-0.06885
81.809	0.31322	-0.23634	81.817	0.11117	-0.06538	81.818	0.18073	-0.14486	81.823	0.11404	-0.06892
81.909	0.31339	-0.23428	81.917	0.11118	-0.0647	81.918	0.18074	-0.14359	81.923	0.11406	-0.06829
82.009	0.31353	-0.23232	82.017	0.11116	-0.06378	82.018	0.18078	-0.14277	82.023	0.11408	-0.06818
82.109	0.31368	-0.22968	82.117	0.11116	-0.06308	82.118	0.18077	-0.14173	82.123	0.11416	-0.06825
82.209	0.31374	-0.22789	82.217	0.11114	-0.06238	82.218	0.18077	-0.14076	82.223	0.11419	-0.06802
82.309	0.31367	-0.22554	82.317	0.11115	-0.06162	82.318	0.18078	-0.1391	82.323	0.11421	-0.06748
82.409	0.31368	-0.22347	82.417	0.11116	-0.06083	82.418	0.18073	-0.13815	82.423	0.11425	-0.06724
82.509	0.31372	-0.22062	82.517	0.11118	-0.05986	82.518	0.18078	-0.137	82.523	0.11422	-0.06718
82.609	0.31374	-0.21827	82.617	0.11116	-0.05923	82.618	0.18082	-0.13573	82.623	0.11422	-0.06699
82.709	0.31365	-0.21582	82.717	0.11118	-0.05845	82.718	0.18078	-0.13427	82.723	0.11415	-0.06682
82.809	0.31359	-0.21361	82.817	0.11117	-0.05759	82.818	0.18079	-0.13271	82.823	0.11416	-0.06615
82.909	0.31356	-0.21073	82.917	0.11122	-0.05661	82.918	0.18078	-0.13166	82.923	0.11424	-0.06555
83.009	0.31354	-0.20799	83.017	0.1112	-0.05589	83.018	0.18081	-0.13035	83.023	0.11422	-0.06186
83.109	0.31348	-0.20557	83.117	0.1112	-0.05516	83.118	0.18084	-0.12883	83.123	0.11426	-0.06185
83.209	0.31353	-0.203	83.217	0.1112	-0.05432	83.218	0.18092	-0.1269	83.223	0.11424	-0.06113
83.309	0.31355	-0.20019	83.317	0.11119	-0.05324	83.318	0.18087	-0.12574	83.323	0.11421	-0.06083
83.409	0.31352	-0.19695	83.417	0.1112	-0.05249	83.418	0.18081	-0.12411	83.423	0.11421	-0.0607
83.509	0.31344	-0.19441	83.517	0.1112	-0.05166	83.518	0.18084	-0.1224	83.523	0.1143	-0.06051
83.609	0.31351	-0.19157	83.617	0.1112	-0.05078	83.618	0.18082	-0.12055	83.623	0.11433	-0.05981
83.709	0.31348	-0.18859	83.717	0.11119	-0.04973	83.718	0.18088	-0.11883	83.723	0.11434	-0.05933
83.809	0.31355	-0.18522	83.817	0.11119	-0.04891	83.818	0.18086	-0.11732	83.823	0.11435	-0.05923
83.909	0.31355	-0.18256	83.917	0.11119	-0.04799	83.918	0.18084	-0.11672	83.923	0.11436	-0.05898
84.009	0.31353	-0.17965	84.017	0.1112	-0.04706	84.018	0.18087	-0.12144	84.023	0.11432	-0.05823
84.109	0.31357	-0.1766	84.117	0.1112	-0.04608	84.118	0.18085	-0.12462	84.123	0.11438	-0.05765
84.209	0.3136	-0.17284	84.217	0.11121	-0.04518	84.218	0.18083	-0.12346	84.223	0.11442	-0.05762
84.309	0.31357	-0.16993	84.317	0.11122	-0.04432	84.318	0.18083	-0.12231	84.323	0.11437	-0.05712
84.409	0.31352	-0.16667	84.417	0.11123	-0.0434	84.418	0.18085	-0.12068	84.423	0.11439	-0.05692
84.509	0.3134	-0.16366	84.517	0.11123	-0.04231	84.518	0.18085	-0.11911	84.523	0.11445	-0.05617
84.609	0.31344	-0.15969	84.617	0.11122	-0.04135	84.618	0.18084	-0.11784	84.623	0.11448	-0.05585
84.709	0.31349	-0.15642	84.717	0.11121	-0.0405	84.718	0.18084	-0.1164	84.723	0.11444	-0.05526
84.809	0.31356	-0.15331	84.817	0.11123	-0.03953	84.818	0.18086	-0.11478	84.823	0.11442	-0.05505
84.909	0.31352	-0.14986	84.917	0.11128	-0.03854	84.918	0.18089	-0.11312	84.923	0.11445	-0.054
85.009	0.31357	-0.14611	85.017	0.11128	-0.03742	85.018	0.18096	-0.11186	85.023	0.11445	-0.05346
85.109	0.31362	-0.14234	85.117	0.11129	-0.03656	85.118	0.18091	-0.11036	85.123	0.1145	-0.05294
85.209	0.31354	-0.13913	85.217	0.11131	-0.0356	85.218	0.18087	-0.10886	85.223	0.11448	-0.05272
85.309	0.3136	-0.13541	85.317	0.11131	-0.03463	85.318	0.18092	-0.10668	85.323	0.11445	-0.05175
85.409	0.31356	-0.13161	85.417	0.11131	-0.03352	85.418	0.18096	-0.10528	85.423	0.11445	-0.05097
85.509	0.31351	-0.1278	85.517	0.11131	-0.03265	85.518	0.18096	-0.10371	85.523	0.11452	-0.0506
85.609	0.31352	-0.12441	85.617	0.1113	-0.03168	85.618	0.18096	-0.10208	85.623	0.11453	-0.04997
85.709	0.31357	-0.12065	85.717	0.11133	-0.03072	85.718	0.18094	-0.09995	85.723	0.11452	-0.04919
85.809	0.3136	-0.11695	85.817	0.11132	-0.02962	85.818	0.18094	-0.09811	85.823	0.11456	-0.04831
85.909	0.31363	-0.11253	85.917	0.11134	-0.02871	85.918	0.18096	-0.09663	85.923	0.1146	-0.04795
86.009	0.31359	-0.10901	86.017	0.11134	-0.02775	86.018	0.18097	-0.09476	86.023	0.11458	-0.04733
86.109	0.31356	-0.10602	86.117	0.11134	-0.02678	86.118	0.18101	-0.09263	86.123	0.11458	-0.04623
86.209	0.31352	-0.10538	86.217	0.11136	-0.0257	86.218	0.18104	-0.0907	86.223	0.11456	-0.04531
86.309	0.31353	-0.10114	86.317	0.11138	-0.02471	86.318	0.18108	-0.08886	86.323	0.11453	-0.04464
86.409	0.31355	-0.09777	86.417	0.1114	-0.02383	86.418	0.18105	-0.08729	86.423	0.11456	-0.04395
86.509	0.31362	-0.0939	86.517	0.11142	-0.02281	86.518	0.18103	-0.08473	86.523	0.11459	-0.04276
86.609	0.31364	-0.08962	86.617	0.11144	-0.02174	86.618	0.18106	-0.08267	86.623	0.11464	-0.04192
86.709	0.31364	-0.08565	86.717	0.11145	-0.0209	86.718	0.18107	-0.08092	86.723	0.11465	-0.04119
86.809	0.31356	-0.08206	86.817	0.11145	-0.01996	86.818	0.18101	-0.07883	86.823	0.1147	-0.04052
86.909	0.31362	-0.07834	86.917	0.11147	-0.01887	86.918	0.18102	-0.07641	86.923	0.11468	-0.03914
87.009	0.31359	-0.07434	87.017	0.11149	-0.01787	87.018	0.18101	-0.07431	87.023	0.11468	-0.03781
87.109	0.31362	-0.07023	87.117	0.11151	-0.01711	87.118	0.18099	-0.07216	87.123	0.11474	-0.03726
87.209	0.3137	-0.06665	87.217	0.1115	-0.01618	87.218	0.18099	-0.07004	87.223	0.1147	-0.03642
87.309	0.31375	-0.06301	87.317	0.11151	-0.01509	87.318	0.18097	-0.06757	87.323	0.11468	-0.03494
87.409	0.3137	-0.05897	87.417	0.11151	-0.01407	87.418	0.18099	-0.06559	87.423	0.11469	-0.0335
87.509	0.31369	-0.05479	87.517	0.11155	-0.01337	87.518	0.18105	-0.06351	87.523	0.11472	-0.03263
87.609	0.31366	-0.05145	87.617	0.11157	-0.01246	87.618	0.1811	-0.06093	87.623	0.11479	-0.03099
87.709	0.31372	-0.04764	87.717	0.1116	-0.01141	87.718	0.18112	-0.0582	87.723	0.1148	-0.02965
87.809	0.31366	-0.04398	87.817	0.1116	-0.01061	87.818	0.18114	-0.0565	87.823	0.11475	-0.02858
87.909	0.3137	-0.04062	87.917	0.1116	-0.00976	87.918	0.18112	-0.05389	87.923	0.1148	-0.02754
88.009	0.31368	-0.03729	88.017	0.11164	-0.00873	88.018	0.18112	-0.05137	88.023	0.11484	-0.02577
88.109	0.31373	-0.03356	88.117	0.11168	-0.00789	88.118	0.18109	-0.0493	88.123	0.11483	-0.02461
88.209	0.31366	-0.02976	88.217	0.11168	-0.00714	88.218	0.18108	-0.04687	88.223	0.11483	-0.02366
88.309	0.31377	-0.02694	88.317	0.11171	-0.0061	88.318	0.18109	-0.04428	88.323	0.11485	-0.02172
88.409	0.31379	-0.02333	88.417	0.11172	-0.00514	88.418	0.18107	-0.04189	88.423	0.11488	-0.02033
88.509	0.31381	-0.01966	88.517	0.11172	-0.00447	88.518	0.1811	-0.03934	88.523	0.1148	-0.01918
88.609	0.31376	-0.01648	88.617	0.11182	-0.00348	88.618	0.18106	-0.03669	88.623	0.11492	-0.01759
88.709	0.31375	-0.01296	88.717	0.11185	-0.00247	88.718	0.1811	-0.03421	88.723	0.11496	-0.01638
88.809	0.31374	-0.00928	88.817	0.11187	-0.00176	88.818	0.18105	-0.03149	88.823	0.115	-0.01451
88.909	0.31371	-0.0063	88.917	0.11188	-0.00076817	88.918	0.18108	-0.02877	88.923	0.11498	-0.01297
89.009	0.31374	-0.00261	89.017	0.11188	-6.0469e-05	89.018	0.18108	-0.02647	89.023	0.11503	-0.01199
89.109	0.31378	0.00090952	89.117	0.1119	0.00087388	89.118	0.18112	-0.02342	89.123	0.11508	-0.01012
89.209	0.31379	0.00419	89.217	0.11191	0.00175	89.218	0.18109	-0.02078	89.223	0.11507	-0.00869
89.309	0.31383	0.0076	89.317	0.11191	0.00254	89.318	0.18114	-0.01768	89.323	0.11506	-0.00684
89.409	0.31383	0.01027	89.417	0.11193	0.00337	89.418	0.18117	-0.01489	89.423	0.1151	-0.00524
89.509	0.31388	0.01372	89.517	0.11193	0.00407	89.518	0.18113	-0.01184	89.523	0.11517	-0.00334
89.609	0.31388	0.01604	89.617	0.11194	0.00472	89.618	0.18114	-0.00885	89.623	0.1152	-0.00156
89.709	0.31389	0.01913	89.717	0.11196	0.00534	89.718	0.18115	-0.00557	89.723	0.11527	0.00043278
89.809	0.31388	0.02077	89.817	0.11201	0.00584	89.818	0.18117	-0.00259	89.823	0.11525	0.0024
89.909	0.31394	0.02314	89.917	0.11201	0.00639	89.918	0.18118	0.00109	89.923	0.11532	0.00492
90.009	0.31392	0.02411	90.017	0.112	0.00682	90.018	0.18113	0.00422	90.023	0.11533	0.00716
90.109	0.31392	0.02414	90.117	0.112	0.00702	90.118	0.18111	0.00764	90.123	0.11533	0.01011
90.209	0.31392	0.02324	90.217	0.112	0.00717	90.218	0.18111	0.01121	90.223	0.11533	0.01344
90.309	0.31392	0.02072	90.317	0.112	0.00707	90.318	0.18111	0.01436	90.323	0.11533	0.01792

## Sheet: 3c
pure paraffin		0.1584		0.1912		0.2331
Temp/°C	Weight/%	Temp/°C	Weight/%	Temp/°C	Weight/%	Temp/°C	Weight/%
29.988	100	30.101	100	30.281	100	30.153	100
34.988	99.8949	35.101	99.8892	35.281	99.9443	35.153	99.9596
39.988	99.8625	40.101	99.8501	40.281	99.937	40.153	99.9468
44.988	99.8578	45.101	99.8213	45.281	99.9292	45.153	99.9427
49.988	99.7733	50.101	99.7606	50.281	99.9068	50.153	99.9189
54.988	99.7272	55.101	99.7069	55.281	99.8818	55.153	99.9001
59.988	99.6546	60.101	99.6559	60.281	99.8581	60.153	99.878
64.988	99.6183	65.101	99.6132	65.281	99.8404	65.153	99.8627
69.988	99.5666	70.101	99.5701	70.281	99.8166	70.153	99.8468
74.988	99.5229	75.101	99.5398	75.281	99.8012	75.153	99.8362
79.988	99.4989	80.101	99.4978	80.281	99.7901	80.153	99.8212
84.988	99.4506	85.101	99.4506	85.281	99.7649	85.153	99.8048
89.988	99.4141	90.101	99.4055	90.281	99.7465	90.153	99.7877
94.988	99.3781	95.101	99.369	95.281	99.7297	95.153	99.7754
99.988	99.3356	100.101	99.3251	100.281	99.7132	100.153	99.7548
104.988	99.2895	105.101	99.2789	105.281	99.697	105.153	99.7395
109.988	99.2345	110.101	99.2377	110.281	99.6778	110.153	99.7258
114.988	99.1927	115.101	99.1956	115.281	99.663	115.153	99.7117
119.988	99.147	120.101	99.1542	120.281	99.6378	120.153	99.6965
124.988	99.0992	125.101	99.1042	125.281	99.6158	125.153	99.6782
129.988	99.0418	130.101	99.0483	130.281	99.5868	130.153	99.6549
134.988	98.9792	135.101	98.9946	135.281	99.5502	135.153	99.6303
139.988	98.9181	140.101	98.9347	140.281	99.5195	140.153	99.6061
144.988	98.8265	145.101	98.8713	145.281	99.4808	145.153	99.5692
149.988	98.7154	150.101	98.7898	150.281	99.4236	150.153	99.5338
154.988	98.5787	155.101	98.6858	155.281	99.3573	155.153	99.4852
159.988	98.4296	160.101	98.5645	160.281	99.2748	160.153	99.4319
164.988	98.2436	165.101	98.4433	165.281	99.1901	165.153	99.3717
169.988	98.0032	170.101	98.2895	170.281	99.0686	170.153	99.3016
174.988	97.7504	175.101	98.1137	175.281	98.9403	175.153	99.2108
179.988	97.4239	180.101	97.9099	180.281	98.8042	180.153	99.1253
184.988	97.0817	185.101	97.7274	185.281	98.6442	185.153	99.0191
189.988	96.7408	190.101	97.5101	190.281	98.4855	190.153	98.9067
194.988	96.3513	195.101	97.3003	195.281	98.3194	195.153	98.797
199.988	95.9704	200.101	97.1006	200.281	98.1462	200.153	98.6853
204.988	95.5389	205.101	96.8784	205.281	97.9886	205.153	98.5716
209.988	95.1214	210.101	96.6881	210.281	97.8438	210.153	98.4487
214.988	94.6378	215.101	96.4616	215.281	97.682	215.153	98.3198
219.988	94.1435	220.101	96.2299	220.281	97.5102	220.153	98.19
224.988	93.6269	225.101	95.9847	225.281	97.3351	225.153	98.0421
229.988	92.992	230.101	95.7016	230.281	97.1337	230.153	97.8823
234.988	92.2462	235.101	95.4054	235.281	96.9084	235.153	97.6958
239.988	91.3731	240.101	95.0608	240.281	96.6658	240.153	97.4984
244.988	90.3651	245.101	94.695	245.281	96.3993	245.153	97.2832
249.988	89.1653	250.101	94.2947	250.281	96.1048	250.153	97.0397
254.988	87.7786	255.101	93.8427	255.281	95.7815	255.153	96.7747
259.988	86.1313	260.101	93.3116	260.281	95.3961	260.153	96.4554
264.988	84.196	265.101	92.7167	265.281	94.9573	265.153	96.0878
269.988	81.7214	270.101	92.0009	270.281	94.4339	270.153	95.6591
274.988	79.1072	275.101	91.1567	275.281	93.797	275.153	95.1405
279.988	75.7034	280.101	90.1726	280.281	93.0506	280.153	94.5299
284.988	71.8584	285.101	88.8579	285.281	92.0526	285.153	93.7589
289.988	67.3157	290.101	87.3797	290.281	90.8904	290.153	92.8075
294.988	61.9269	295.101	85.6648	295.281	89.5632	295.153	91.7289
299.988	55.5683	300.101	83.676	300.281	87.9342	300.153	90.4346
304.988	48.2242	305.101	81.3261	305.281	86.0139	305.153	88.8918
309.988	39.6088	310.101	78.6008	310.281	83.7076	310.153	87.0332
314.988	29.7284	315.101	75.3563	315.281	80.9735	315.153	84.8389
319.988	18.7149	320.101	71.5299	320.281	77.7204	320.153	82.2694
324.988	7.40611	325.101	67.1129	325.281	73.9228	325.153	79.286
329.988	0.39676	330.101	64.2117	330.281	70.4036	330.153	76.274
334.988	0.34943	335.101	64.1554	335.281	70.3474	335.153	75.4603
339.988	0.2729	340.101	64.1296	340.281	70.3424	340.153	75.4387
344.988	0.27462	345.101	64.1285	345.281	70.3554	345.153	75.4379
349.988	0.26317	350.101	64.1392	350.281	70.3719	350.153	75.4386
354.988	0.24389	355.101	64.1402	355.281	70.3888	355.153	75.4381
359.988	0.21603	360.101	64.1554	360.281	70.4126	360.153	75.4402
364.988	0.1874	365.101	64.1599	365.281	70.4323	365.153	75.4359
369.988	0.17385	370.101	64.1877	370.281	70.4552	370.153	75.442
374.988	0.13931	375.101	64.1805	375.281	70.4745	375.153	75.4427
379.988	0.13531	380.101	64.2091	380.281	70.5055	380.153	75.4529
384.988	0.1145	385.101	64.2109	385.281	70.5321	385.153	75.4523
389.988	0.1126	390.101	64.2323	390.281	70.5529	390.153	75.4645
394.988	0.0979	395.101	64.2421	395.281	70.5832	395.153	75.4757

## Sheet: 3d
	0.1584	0.1912	0.2331
Time/min	Temp/°C	Temp/°C	Temp/°C
0.05	19.996	19.723	19.645
0.1	19.958	19.725	19.642
0.15	19.961	19.716	19.62
0.2	19.919	19.674	19.615
0.25	19.933	19.68	19.642
0.3	19.891	19.659	19.599
0.35	19.888	19.656	19.605
0.4	19.892	19.654	19.597
0.45	19.891	19.674	19.606
0.5	19.878	19.678	19.62
0.55	19.894	19.673	19.634
0.6	19.889	19.682	19.637
0.65	19.883	19.673	19.601
0.7	19.867	19.651	19.604
0.75	19.883	19.66	19.612
0.8	19.864	19.66	19.615
0.85	19.869	19.651	19.623
0.9	19.853	19.654	19.615
0.95	19.836	19.657	19.601
1	19.823	19.643	19.623
1.05	19.825	19.64	19.588
1.1	19.828	19.638	19.612
1.15	19.823	19.649	19.59
1.2	19.823	19.635	19.607
1.25	19.828	19.643	19.596
1.3	19.806	19.635	19.582
1.35	19.809	19.635	19.579
1.4	19.79	19.616	19.593
1.45	19.781	19.61	19.574
1.5	19.768	19.618	19.585
1.55	19.759	19.599	19.568
1.6	19.773	19.624	19.566
1.65	19.762	19.599	19.571
1.7	19.759	19.605	19.563
1.75	19.757	19.613	19.56
1.8	19.751	19.605	19.593
1.85	19.757	19.61	19.568
1.9	19.718	19.594	19.568
1.95	19.732	19.602	19.579
2	19.74	19.583	19.566
2.05	19.726	19.599	19.568
2.1	19.74	19.585	19.574
2.15	19.726	19.577	19.555
2.2	19.718	19.594	19.566
2.25	19.704	19.605	19.557
2.3	19.685	19.577	19.579
2.35	19.704	19.602	19.555
2.4	19.691	19.566	19.563
2.45	19.693	19.566	19.56
2.5	19.707	19.577	19.566
2.55	19.696	19.577	19.56
2.6	19.666	19.574	19.549
2.65	19.682	19.563	19.574
2.7	19.674	19.574	19.549
2.75	19.68	19.563	19.563
2.8	19.682	19.569	19.541
2.85	19.674	19.561	19.566
2.9	19.666	19.558	19.533
2.95	19.658	19.569	19.544
3	19.677	19.558	19.549
3.05	19.658	19.563	19.544
3.1	19.661	19.533	19.541
3.15	19.644	19.566	19.535
3.2	19.641	19.555	19.535
3.25	19.633	19.574	19.533
3.3	19.655	19.53	19.527
3.35	19.639	19.552	19.524
3.4	19.641	19.555	19.535
3.45	19.633	19.547	19.535
3.5	19.63	19.558	19.524
3.55	19.603	19.547	19.505
3.6	19.622	19.541	19.511
3.65	19.63	19.533	19.538
3.7	19.628	19.53	19.527
3.75	19.628	19.525	19.524
3.8	19.608	19.539	19.505
3.85	19.605	19.528	19.527
3.9	19.6	19.533	19.527
3.95	19.597	19.539	19.524
4	19.597	19.522	19.513
4.05	19.603	19.522	19.511
4.1	19.6	19.517	19.513
4.15	19.592	19.533	19.513
4.2	19.6	19.528	19.524
4.25	19.592	19.525	19.508
4.3	19.605	19.536	19.533
4.35	19.567	19.503	19.516
4.4	19.578	19.522	19.527
4.45	19.595	19.511	19.513
4.5	19.586	19.511	19.527
4.55	19.575	19.517	19.502
4.6	19.581	19.503	19.513
4.65	19.567	19.503	19.483
4.7	19.564	19.514	19.513
4.75	19.575	19.489	19.502
4.8	19.559	19.5	19.478
4.85	19.578	19.514	19.494
4.9	19.556	19.5	19.494
4.95	19.548	19.492	19.489
5	19.562	19.508	19.508
5.05	19.551	19.492	19.483
5.1	19.551	19.486	19.508
5.15	19.542	19.484	19.489
5.2	19.545	19.486	19.5
5.25	19.551	19.495	19.483
5.3	19.54	19.486	19.508
5.35	19.534	19.484	19.486
5.4	19.542	19.497	19.48
5.45	19.52	19.489	19.48
5.5	19.537	19.459	19.486
5.55	19.537	19.489	19.494
5.6	19.529	19.486	19.489
5.65	19.523	19.473	19.478
5.7	19.526	19.467	19.478
5.75	19.512	19.473	19.472
5.8	19.512	19.473	19.472
5.85	19.52	19.47	19.467
5.9	19.526	19.464	19.469
5.95	19.526	19.464	19.486
6	19.515	19.464	19.48
6.05	19.515	19.464	19.478
6.1	19.515	19.47	19.48
6.15	19.507	19.464	19.478
6.2	19.493	19.464	19.489
6.25	19.507	19.47	19.475
6.3	19.504	19.44	19.469
6.35	19.509	19.464	19.475
6.4	19.504	19.473	19.478
6.45	19.509	19.459	19.458
6.5	19.509	19.47	19.464
6.55	19.485	19.453	19.478
6.6	19.487	19.451	19.464
6.65	19.498	19.448	19.502
6.7	19.479	19.459	19.456
6.75	19.501	19.459	19.456
6.8	19.501	19.464	19.464
6.85	19.512	19.451	19.472
6.9	19.493	19.47	19.453
6.95	19.501	19.448	19.467
7	19.507	19.456	19.469
7.05	19.518	19.451	19.456
7.1	19.468	19.448	19.467
7.15	19.487	19.459	19.475
7.2	19.49	19.473	19.475
7.25	19.487	19.475	19.464
7.3	19.449	19.453	19.475
7.35	19.479	19.462	19.48
7.4	19.479	19.459	19.497
7.45	19.493	19.462	19.464
7.5	19.49	19.445	19.486
7.55	19.493	19.451	19.467
7.6	19.463	19.453	19.453
7.65	19.482	19.459	19.467
7.7	19.49	19.445	19.453
7.75	19.479	19.453	19.467
7.8	19.49	19.47	19.464
7.85	19.487	19.453	19.489
7.9	19.468	19.456	19.467
7.95	19.498	19.464	19.469
8	19.465	19.448	19.464
8.05	19.471	19.445	19.489
8.1	19.476	19.456	19.464
8.15	19.485	19.445	19.467
8.2	19.496	19.459	19.461
8.25	19.476	19.451	19.464
8.3	19.482	19.451	19.45
8.35	19.46	19.464	19.458
8.4	19.457	19.438	19.454
8.45	19.474	19.458	19.441
8.5	19.457	19.452	19.468
8.55	19.487	19.448	19.475
8.6	19.46	19.478	19.464
8.65	19.482	19.453	19.475
8.7	19.476	19.451	19.467
8.75	19.474	19.448	19.45
8.8	19.482	19.451	19.45
8.85	19.476	19.44	19.461
8.9	19.465	19.442	19.453
8.95	19.457	19.449	19.443
9	19.471	19.425	19.452
9.05	19.467	19.443	19.457
9.1	19.471	19.444	19.446
9.15	19.468	19.444	19.443
9.2	19.476	19.462	19.45
9.25	19.482	19.445	19.475
9.3	19.449	19.442	19.467
9.35	19.46	19.442	19.458
9.4	19.485	19.451	19.464
9.45	19.485	19.451	19.461
9.5	19.452	19.462	19.469
9.55	19.452	19.448	19.469
9.6	19.446	19.442	19.469
9.65	19.463	19.442	19.464
9.7	19.452	19.442	19.453
9.75	19.444	19.449	19.465
9.8	19.435	19.449	19.46
9.85	19.449	19.436	19.479
9.9	19.454	19.445	19.453
9.95	19.468	19.448	19.456
10	19.452	19.433	19.46
10.05	19.449	19.441	19.457
10.1	19.453	19.445	19.454
10.15	19.454	19.425	19.45
10.2	19.448	19.435	19.449
10.25	19.448	19.451	19.452
10.3	19.438	19.449	19.46
10.35	19.446	19.436	19.454
10.4	19.449	19.447	19.454
10.45	19.457	19.453	19.475
10.5	19.453	19.435	19.452
10.55	19.455	19.427	19.455
10.6	19.406	19.425	19.459
10.65	19.425	19.442	19.451
10.7	19.436	19.429	19.441
10.75	19.455	19.427	19.46
10.8	19.425	19.418	19.433
10.85	19.437	19.436	19.448
10.9	19.428	19.438	19.433
10.95	19.446	19.411	19.453
11	19.437	19.444	19.437
11.05	19.445	19.426	19.441
11.1	19.451	19.429	19.457
11.15	19.455	19.441	19.427
11.2	19.432	19.439	19.439
11.25	19.439	19.435	19.425
11.3	19.43	19.426	19.434
11.35	19.412	19.425	19.432
11.4	19.413	19.417	19.429
11.45	19.436	19.427	19.43
11.5	19.426	19.425	19.434
11.55	19.435	19.42	19.445
11.6	19.434	19.415	19.465
11.65	19.422	19.418	19.441
11.7	19.428	19.42	19.437
11.75	19.424	19.412	19.434
11.8	19.399	19.404	19.421
11.85	19.417	19.409	19.434
11.9	19.413	19.401	19.443
11.95	19.417	19.434	19.443
12	19.41	19.415	19.423
12.05	19.431	19.406	19.448
12.1	19.421	19.428	19.445
12.15	19.403	19.436	19.43
12.2	19.399	19.415	19.454
12.25	19.436	19.403	19.432
12.3	19.4	19.427	19.441
12.35	19.402	19.401	19.445
12.4	19.408	19.428	19.448
12.45	19.419	19.408	19.439
12.5	19.414	19.419	19.439
12.55	19.4	19.411	19.43
12.6	19.389	19.416	19.433
12.65	19.408	19.4	19.422
12.7	19.41	19.428	19.434
12.75	19.398	19.414	19.451
12.8	19.423	19.423	19.426
12.85	19.402	19.423	19.432
12.9	19.403	19.414	19.425
12.95	19.381	19.414	19.43
13	19.403	19.397	19.444
13.05	19.4	19.408	19.43
13.1	19.393	19.412	19.421
13.15	19.396	19.396	19.437
13.2	19.401	19.399	19.421
13.25	19.392	19.383	19.428
13.3	19.403	19.403	19.417
13.35	19.403	19.394	19.439
13.4	19.386	19.394	19.43
13.45	19.407	19.404	19.426
13.5	19.379	19.415	19.426
13.55	19.385	19.407	19.432
13.6	19.39	19.415	19.413
13.65	19.379	19.39	19.413
13.7	19.404	19.399	19.424
13.75	19.385	19.401	19.437
13.8	19.366	19.39	19.418
13.85	19.371	19.396	19.424
13.9	19.379	19.404	19.404
13.95	19.401	19.396	19.413
14	19.393	19.393	19.421
14.05	19.39	19.399	19.437
14.1	19.397	19.389	19.428
14.15	19.408	19.401	19.44
14.2	19.399	19.398	19.426
14.25	19.397	19.403	19.444
14.3	19.377	19.396	19.437
14.35	19.39	19.407	19.437
14.4	19.385	19.41	19.424
14.45	19.401	19.41	19.415
14.5	19.388	19.382	19.404
14.55	19.396	19.407	19.429
14.6	19.396	19.401	19.426
14.65	19.385	19.421	19.415
14.7	19.393	19.404	19.415
14.75	19.396	19.399	19.418
14.8	19.396	19.39	19.421
14.85	19.393	19.401	19.44
14.9	19.404	19.396	19.426
14.95	19.403	19.411	19.43
15	19.389	19.414	19.422
15.05	19.397	19.411	19.422
15.1	19.385	19.401	19.426
15.15	19.393	19.404	19.435
15.2	19.399	19.404	19.426
15.25	19.41	19.388	19.432
15.3	19.393	19.393	19.424
15.35	19.404	19.401	19.424
15.4	19.393	19.399	19.437
15.45	19.374	19.399	19.424
15.5	19.385	19.385	19.426
15.55	19.374	19.401	19.432
15.6	19.379	19.385	19.413
15.65	19.396	19.393	19.435
15.7	19.401	19.388	19.435
15.75	19.382	19.393	19.41
15.8	19.382	19.415	19.432
15.85	19.388	19.404	19.418
15.9	19.377	19.393	19.426
15.95	19.404	19.407	19.418
16	19.379	19.404	19.41
16.05	19.388	19.407	19.402
16.1	19.399	19.377	19.435
16.15	19.399	19.404	19.418
16.2	19.39	19.396	19.429
16.25	19.39	19.39	19.404
16.3	19.385	19.415	19.429
16.35	19.393	19.396	19.437
16.4	19.39	19.41	19.435
16.45	19.399	19.399	19.429
16.5	19.36	19.396	19.415
16.55	19.393	19.399	19.429
16.6	19.388	19.39	19.432
16.65	19.377	19.385	19.415
16.7	19.366	19.382	19.418
16.75	19.377	19.399	19.415
16.8	19.393	19.382	19.432
16.85	19.388	19.399	19.399
16.9	19.388	19.393	19.421
16.95	19.377	19.415	19.415
17	19.377	19.412	19.415
17.05	19.396	19.399	19.418
17.1	19.388	19.388	19.418
17.15	19.377	19.412	19.421
17.2	19.377	19.41	19.404
17.25	19.399	19.388	19.407
17.3	19.385	19.41	19.415
17.35	19.385	19.415	19.418
17.4	19.379	19.41	19.426
17.45	19.404	19.401	19.424
17.5	19.374	19.388	19.437
17.55	19.382	19.388	19.407
17.6	19.382	19.39	19.418
17.65	19.388	19.385	19.424
17.7	19.379	19.396	19.418
17.75	19.39	19.382	19.415
17.8	19.377	19.396	19.421
17.85	19.374	19.385	19.399
17.9	19.396	19.388	19.399
17.95	19.382	19.388	19.415
18	19.379	19.399	19.435
18.05	19.377	19.401	19.429
18.1	19.366	19.396	19.413
18.15	19.382	19.382	19.429
18.2	19.39	19.404	19.413
18.25	19.374	19.385	19.402
18.3	19.39	19.393	19.426
18.35	19.385	19.388	19.421
18.4	19.396	19.399	19.421
18.45	19.366	19.393	19.399
18.5	19.368	19.41	19.424
18.55	19.39	19.368	19.418
18.6	19.39	19.388	19.415
18.65	19.366	19.39	19.418
18.7	19.382	19.388	19.41
18.75	19.382	19.393	19.418
18.8	19.371	19.388	19.424
18.85	19.382	19.399	19.407
18.9	19.396	19.385	19.404
18.95	19.41	19.379	19.415
19	19.385	19.418	19.402
19.05	19.388	19.407	19.407
19.1	19.382	19.407	19.429
19.15	19.385	19.396	19.41
19.2	19.393	19.39	19.413
19.25	19.379	19.388	19.429
19.3	19.374	19.388	19.407
19.35	19.377	19.382	19.418
19.4	19.396	19.39	19.435
19.45	19.379	19.396	19.424
19.5	19.388	19.393	19.415
19.55	19.374	19.401	19.41
19.6	19.382	19.401	19.432
19.65	19.368	19.404	19.415
19.7	19.39	19.393	19.41
19.75	19.377	19.385	19.404
19.8	19.393	19.388	19.418
19.85	19.374	19.396	19.418
19.9	19.379	19.39	19.41
19.95	19.388	19.388	19.404
20	19.379	19.385	19.418
20.05	19.377	19.404	19.404
20.1	19.618	19.582	19.604
20.15	19.61	19.582	19.61
20.2	19.599	19.598	19.612
20.25	19.599	19.582	19.599
20.3	19.602	19.56	19.599
20.35	19.602	19.557	19.588
20.4	19.594	19.582	19.582
20.45	19.577	19.571	19.555
20.5	19.563	19.574	19.564
20.55	19.574	19.548	19.563
20.6	19.544	19.539	19.555
20.65	19.531	19.524	19.551
20.7	19.538	19.52	19.532
20.75	19.538	19.514	19.543
20.8	19.522	19.517	19.527
20.85	19.5	19.523	19.527
20.9	19.508	19.523	19.532
20.95	19.511	19.514	19.513
21	19.491	19.506	19.505
21.05	19.511	19.514	19.51
21.1	19.502	19.503	19.518
21.15	19.508	19.501	19.521
21.2	19.491	19.492	19.513
21.25	19.5	19.498	19.507
21.3	19.505	19.495	19.527
21.35	19.527	19.506	19.527
21.4	19.497	19.512	19.527
21.45	19.478	19.49	19.54
21.5	19.483	19.503	19.521
21.55	19.494	19.49	19.532
21.6	19.483	19.503	19.535
21.65	19.5	19.512	19.516
21.7	19.519	19.514	19.529
21.75	19.508	19.534	19.554
21.8	19.535	19.531	19.571
21.85	19.527	19.528	19.549
21.9	19.533	19.539	19.593
21.95	19.55	19.565	19.598
22	19.558	19.562	19.622
22.05	19.602	19.587	19.631
22.1	19.593	19.598	19.656
22.15	19.635	19.652	19.687
22.2	19.681	19.69	19.733
22.25	19.723	19.705	19.752
22.3	19.734	19.746	19.785
22.35	19.75	19.736	19.766
22.4	19.767	19.741	19.788
22.45	19.775	19.779	19.818
22.5	19.805	19.782	19.829
22.55	19.808	19.813	19.868
22.6	19.827	19.829	19.871
22.65	19.838	19.867	19.906
22.7	19.858	19.862	19.912
22.75	19.865	19.884	19.949
22.8	19.843	19.886	19.955
22.85	19.861	19.903	19.975
22.9	19.891	19.911	19.988
22.95	19.905	19.955	19.983
23	19.935	19.95	20.046
23.05	19.895	19.979	20.046
23.1	19.865	19.995	20.093
23.15	19.997	20.034	20.101
23.2	19.972	20.05	20.159
23.25	20.124	20.092	20.175
23.3	20.058	20.103	20.197
23.35	20.063	20.13	20.195
23.4	20.104	20.163	20.239
23.45	20.135	20.196	20.258
23.5	20.165	20.215	20.274
23.55	20.096	20.243	20.299
23.6	20.209	20.262	20.332
23.65	20.239	20.295	20.384
23.7	20.261	20.323	20.401
23.75	20.157	20.347	20.45
23.8	20.294	20.375	20.459
23.85	20.294	20.419	20.494
23.9	20.363	20.449	20.527
23.95	20.382	20.457	20.555
24	20.407	20.504	20.599
24.05	20.432	20.526	20.621
24.1	20.561	20.57	20.654
24.15	20.481	20.609	20.684
24.2	20.517	20.633	20.695
24.25	20.429	20.672	20.736
24.3	20.509	20.688	20.783
24.35	20.616	20.73	20.81
24.4	20.641	20.746	20.816
24.45	20.63	20.787	20.89
24.5	20.704	20.834	20.929
24.55	20.74	20.861	20.94
24.6	20.748	20.897	20.964
24.65	20.795	20.925	21
24.7	20.822	20.952	21.028
24.75	20.856	21	21.088
24.8	20.918	21.045	21.146
24.85	20.936	21.092	21.169
24.9	21.004	21.154	21.216
24.95	21.037	21.162	21.265
25	21.073	21.223	21.294
25.05	21.145	21.277	21.357
25.1	21.165	21.339	21.412
25.15	21.224	21.351	21.435
25.2	21.214	21.374	21.475
25.25	21.26	21.425	21.51
25.3	21.274	21.445	21.564
25.35	21.324	21.503	21.583
25.4	21.355	21.546	21.622
25.45	21.38	21.574	21.655
25.5	21.295	21.601	21.699
25.55	21.465	21.634	21.715
25.6	21.498	21.684	21.781
25.65	21.52	21.744	21.825
25.7	21.562	21.763	21.85
25.75	21.6	21.807	21.891
25.8	21.636	21.846	21.921
25.85	21.658	21.895	21.982
25.9	21.702	21.925	22.015
25.95	21.754	21.967	22.05
26	21.779	22.011	22.1
26.05	21.815	22.033	22.127
26.1	21.952	22.082	22.146
26.15	21.883	22.134	22.198
26.2	21.966	22.161	22.242
26.25	22.01	22.202	22.282
26.3	21.98	22.259	22.318
26.35	22.057	22.273	22.377
26.4	22.062	22.314	22.416
26.45	22.109	22.36	22.462
26.5	22.163	22.417	22.484
26.55	22.185	22.447	22.543
26.6	22.226	22.471	22.573
26.65	22.267	22.545	22.622
26.7	22.228	22.567	22.66
26.75	22.343	22.602	22.693
26.8	22.411	22.648	22.769
26.85	22.43	22.708	22.796
26.9	22.473	22.73	22.821
26.95	22.5	22.773	22.886
27	22.528	22.82	22.916
27.05	22.552	22.858	22.938
27.1	22.604	22.896	23.006
27.15	22.65	22.945	23.044
27.2	22.683	22.983	23.079
27.25	22.726	23.029	23.12
27.3	22.786	23.081	23.163
27.35	22.794	23.121	23.221
27.4	22.851	23.151	23.248
27.45	22.884	23.208	23.308
27.5	22.917	23.237	23.336
27.55	22.958	23.264	23.366
27.6	23.015	23.321	23.431
27.65	23.06	23.385	23.479
27.7	23.078	23.406	23.492
27.75	23.152	23.498	23.578
27.8	23.206	23.532	23.609
27.85	23.231	23.581	23.666
27.9	23.287	23.643	23.726
27.95	23.359	23.699	23.773
28	23.423	23.774	23.812
28.05	23.432	23.794	23.9
28.1	23.468	23.826	23.928
28.15	23.507	23.888	23.938
28.2	23.542	23.926	23.985
28.25	23.61	23.956	24.05
28.3	23.634	24.019	24.102
28.35	23.683	24.038	24.14
28.4	23.711	24.084	24.18
28.45	23.754	24.125	24.224
28.5	23.814	24.193	24.267
28.55	23.844	24.215	24.314
28.6	23.89	24.272	24.335
28.65	23.912	24.304	24.379
28.7	23.963	24.372	24.42
28.75	24.004	24.41	24.485
28.8	24.048	24.443	24.52
28.85	24.097	24.478	24.575
28.9	24.137	24.53	24.624
28.95	24.184	24.584	24.645
29	24.205	24.612	24.708
29.05	24.273	24.663	24.732
29.1	24.301	24.712	24.765
29.15	24.35	24.75	24.828
29.2	24.407	24.791	24.863
29.25	24.412	24.84	24.936
29.3	24.477	24.867	24.977
29.35	24.515	24.932	25.015
29.4	24.537	24.971	25.053
29.45	24.602	25.006	25.108
29.5	24.613	25.047	25.124
29.55	24.681	25.085	25.187
29.6	24.717	25.131	25.233
29.65	24.738	25.172	25.26
29.7	24.798	25.237	25.323
29.75	24.834	25.275	25.35
29.8	24.877	25.294	25.401
29.85	24.91	25.357	25.431
29.9	24.964	25.417	25.472
29.95	24.997	25.444	25.54
30	25.048	25.49	25.57
30.05	25.078	25.525	25.622
30.1	25.127	25.574	25.652
30.15	25.176	25.626	25.684
30.2	25.193	25.672	25.741
30.25	25.234	25.701	25.784
30.3	25.304	25.756	25.839
30.35	25.308	25.777	25.886
30.4	25.351	25.81	25.931
30.45	25.42	25.875	25.983
30.5	25.447	25.929	26.018
30.55	25.529	25.996	26.068
30.6	25.585	26.046	26.134
30.65	25.631	26.118	26.185
30.7	25.686	26.165	26.247
30.75	25.736	26.202	26.293
30.8	25.769	26.257	26.321
30.85	25.799	26.279	26.38
30.9	25.856	26.327	26.451
30.95	25.894	26.371	26.473
31	25.932	26.409	26.514
31.05	25.981	26.488	26.554
31.1	26.038	26.496	26.59
31.15	26.052	26.55	26.636
31.2	26.104	26.599	26.68
31.25	26.144	26.635	26.707
31.3	26.204	26.681	26.756
31.35	26.223	26.722	26.81
31.4	26.278	26.773	26.845
31.45	26.316	26.809	26.875
31.5	26.343	26.847	26.949
31.55	26.403	26.899	26.976
31.6	26.438	26.928	27.028
31.65	26.484	26.977	27.063
31.7	26.533	27.04	27.115
31.75	26.566	27.048	27.145
31.8	26.582	27.111	27.191
31.85	26.669	27.162	27.232
31.9	26.686	27.192	27.286
31.95	26.745	27.228	27.31
32	26.77	27.29	27.373
32.05	26.813	27.325	27.425
32.1	26.83	27.366	27.471
32.15	26.903	27.396	27.512
32.2	26.933	27.472	27.544
32.25	26.977	27.505	27.599
32.3	27.017	27.535	27.623
32.35	27.055	27.568	27.664
32.4	27.107	27.611	27.713
32.45	27.161	27.668	27.767
32.5	27.189	27.723	27.811
32.55	27.238	27.771	27.852
32.6	27.248	27.782	27.892
32.65	27.3	27.831	27.939
32.7	27.344	27.878	27.952
32.75	27.398	27.913	28.004
32.8	27.422	27.973	28.042
32.85	27.477	27.989	28.115
32.9	27.504	28.041	28.14
32.95	27.548	28.082	28.181
33	27.583	28.149	28.224
33.05	27.632	28.165	28.277
33.1	27.666	28.192	28.301
33.15	27.69	28.236	28.332
33.2	27.712	28.262	28.391
33.25	27.749	28.32	28.439
33.3	27.784	28.34	28.477
33.35	27.842	28.375	28.509
33.4	27.889	28.437	28.536
33.45	27.913	28.48	28.581
33.5	27.956	28.506	28.648
33.55	27.989	28.564	28.672
33.6	28.031	28.577	28.712
33.65	28.058	28.617	28.734
33.7	28.113	28.664	28.791
33.75	28.143	28.721	28.837
33.8	28.181	28.759	28.878
33.85	28.252	28.787	28.941
33.9	28.315	28.87	28.993
33.95	28.364	28.937	29.048
34	28.432	28.992	29.115
34.05	28.473	29.041	29.148
34.1	28.548	29.09	29.219
34.15	28.562	29.137	29.225
34.2	28.611	29.164	29.279
34.25	28.652	29.199	29.323
34.3	28.69	29.251	29.366
34.35	28.709	29.289	29.413
34.4	28.755	29.305	29.459
34.45	28.782	29.357	29.494
34.5	28.823	29.392	29.538
34.55	28.872	29.444	29.578
34.6	28.894	29.471	29.611
34.65	28.953	29.523	29.663
34.7	28.981	29.55	29.684
34.75	29	29.591	29.739
34.8	29.049	29.629	29.742
34.85	29.081	29.67	29.774
34.9	29.122	29.694	29.853
34.95	29.16	29.754	29.875
35	29.193	29.778	29.929
35.05	29.234	29.803	29.948
35.1	29.269	29.841	29.992
35.15	29.296	29.879	30.035
35.2	29.356	29.914	30.081
35.25	29.383	29.939	30.101
35.3	29.399	29.971	30.158
35.35	29.435	30.029	30.177
35.4	29.484	30.053	30.237
35.45	29.503	30.086	30.247
35.5	29.53	30.135	30.291
35.55	29.571	30.148	30.345
35.6	29.617	30.189	30.386
35.65	29.65	30.211	30.421
35.7	29.699	30.235	30.468
35.75	29.693	30.295	30.492
35.8	29.764	30.314	30.527
35.85	29.772	30.339	30.571
35.9	29.797	30.379	30.598
35.95	29.856	30.404	30.636
36	29.878	30.442	30.669
36.05	29.908	30.48	30.718
36.1	29.938	30.521	30.756
36.15	29.979	30.562	30.794
36.2	30.006	30.578	30.832
36.25	30.039	30.582	30.855
36.3	30.062	30.621	30.892
36.35	30.091	30.64	30.907
36.4	30.11	30.681	30.94
36.45	30.138	30.701	31.015
36.5	30.181	30.731	31.012
36.55	30.191	30.76	31.055
36.6	30.229	30.789	31.082
36.65	30.251	30.8	31.12
36.7	30.27	30.859	31.152
36.75	30.297	30.873	31.199
36.8	30.323	30.907	31.236
36.85	30.359	30.926	31.246
36.9	30.383	30.951	31.285
36.95	30.427	30.97	31.331
37	30.459	31.005	31.372
37.05	30.462	31.03	31.412
37.1	30.522	31.057	31.461
37.15	30.549	31.079	31.48
37.2	30.557	31.098	31.516
37.25	30.607	31.139	31.59
37.3	30.645	31.198	31.631
37.35	30.713	31.246	31.705
37.4	30.735	31.27	31.732
37.45	30.745	31.291	31.776
37.5	30.784	31.314	31.852
37.55	30.822	31.333	31.866
37.6	30.858	31.398	31.949
37.65	30.915	31.428	31.984
37.7	30.944	31.454	32.064
37.75	30.966	31.478	32.08
37.8	31.004	31.519	32.143
37.85	31.039	31.535	32.189
37.9	31.056	31.568	32.227
37.95	31.083	31.57	32.284
38	31.124	31.603	32.344
38.05	31.143	31.63	32.388
38.1	31.156	31.663	32.426
38.15	31.205	31.679	32.472
38.2	31.243	31.72	32.521
38.25	31.262	31.731	32.556
38.3	31.292	31.755	32.621
38.35	31.344	31.81	32.679
38.4	31.374	31.823	32.711
38.45	31.412	31.837	32.787
38.5	31.436	31.883	32.817
38.55	31.488	31.938	32.885
38.6	31.526	31.929	32.948
38.65	31.556	31.959	32.98
38.7	31.594	32.006	33.038
38.75	31.646	32.049	33.084
38.8	31.673	32.09	33.122
38.85	31.727	32.142	33.16
38.9	31.79	32.19	33.22
38.95	31.828	32.231	33.255
39	31.871	32.288	33.312
39.05	31.929	32.34	33.358
39.1	31.972	32.4	33.413
39.15	32.032	32.471	33.459
39.2	32.078	32.539	33.505
39.25	32.138	32.612	33.554
39.3	32.192	32.661	33.595
39.35	32.255	32.707	33.628
39.4	32.298	32.794	33.671
39.45	32.355	32.835	33.709
39.5	32.396	32.892	33.769
39.55	32.478	32.966	33.807
39.6	32.522	33.038	33.836
39.65	32.567	33.068	33.905
39.7	32.602	33.125	33.941
39.75	32.641	33.178	33.983
39.8	32.688	33.21	34.043
39.85	32.736	33.267	34.065
39.9	32.766	33.313	34.1
39.95	32.824	33.378	34.152
40	32.873	33.418	34.185
40.05	32.915	33.477	34.219
40.1	32.95	33.531	34.281
40.15	32.994	33.556	34.333
40.2	33.046	33.616	34.385
40.25	33.105	33.659	34.409
40.3	33.124	33.716	34.434
40.35	33.182	33.743	34.499
40.4	33.239	33.801	34.523
40.45	33.274	33.841	34.556
40.5	33.32	33.879	34.624
40.55	33.372	33.928	34.659
40.6	33.413	33.988	34.689
40.65	33.475	34.018	34.752
40.7	33.524	34.07	34.763
40.75	33.554	34.119	34.825
40.8	33.584	34.157	34.861
40.85	33.647	34.189	34.891
40.9	33.693	34.266	34.942
40.95	33.72	34.279	35.002
41	33.772	34.358	35.018
41.05	33.812	34.369	35.051
41.1	33.861	34.423	35.091
41.15	33.899	34.478	35.15
41.2	33.929	34.491	35.185
41.25	33.985	34.56	35.24
41.3	34.017	34.596	35.283
41.35	34.082	34.64	35.312
41.4	34.123	34.686	35.345
41.45	34.181	34.749	35.388
41.5	34.213	34.779	35.431
41.55	34.278	34.837	35.483
41.6	34.306	34.858	35.517
41.65	34.357	34.939	35.566
41.7	34.406	34.98	35.607
41.75	34.493	35.059	35.69
41.8	34.539	35.1	35.73
41.85	34.574	35.143	35.738
41.9	34.602	35.159	35.784
41.95	34.637	35.202	35.832
42	34.678	35.226	35.854
42.05	34.713	35.266	35.889
42.1	34.751	35.304	35.934
42.15	34.8	35.342	35.969
42.2	34.825	35.393	36.007
42.25	34.871	35.43	36.028
42.3	34.893	35.455	36.061
42.35	34.958	35.484	36.114
42.4	34.993	35.546	36.131
42.45	35.023	35.551	36.163
42.5	35.056	35.602	36.219
42.55	35.107	35.627	36.225
42.6	35.142	35.659	36.262
42.65	35.166	35.702	36.311
42.7	35.212	35.737	36.313
42.75	35.228	35.772	36.351
42.8	35.274	35.804	36.405
42.85	35.292	35.831	36.437
42.9	35.33	35.871	36.467
42.95	35.378	35.903	36.507
43	35.408	35.938	36.536
43.05	35.456	35.968	36.566
43.1	35.486	35.987	36.587
43.15	35.51	36.035	36.606
43.2	35.534	36.062	36.649
43.25	35.561	36.102	36.695
43.3	35.593	36.124	36.717
43.35	35.636	36.136	36.763
43.4	35.652	36.171	36.779
43.45	35.676	36.197	36.807
43.5	35.722	36.252	36.841
43.55	35.754	36.28	36.866
43.6	35.769	36.295	36.901
43.65	35.793	36.317	36.91
43.7	35.836	36.363	36.939
43.75	35.839	36.381	36.966
43.8	35.875	36.425	36.994
43.85	35.911	36.448	37.022
43.9	35.935	36.477	37.06
43.95	35.954	36.48	37.108
44	36.004	36.533	37.113
44.05	36.012	36.551	37.161
44.1	36.055	36.568	37.18
44.15	36.093	36.627	37.199
44.2	36.122	36.654	37.22
44.25	36.138	36.672	37.258
44.3	36.165	36.697	37.274
44.35	36.192	36.734	37.322
44.4	36.23	36.764	37.336
44.45	36.259	36.78	37.355
44.5	36.302	36.823	37.384
44.55	36.313	36.844	37.438
44.6	36.324	36.866	37.43
44.65	36.375	36.89	37.465
44.7	36.41	36.925	37.5
44.75	36.431	36.952	37.519
44.8	36.445	36.99	37.572
44.85	36.477	36.998	37.575
44.9	36.496	37.033	37.615
44.95	36.531	37.076	37.615
45	36.568	37.089	37.642
45.05	36.593	37.127	37.658
45.1	36.617	37.137	37.696
45.15	36.657	37.167	37.72
45.2	36.663	37.175	37.75
45.25	36.7	37.221	37.774
45.3	36.727	37.239	37.787
45.35	36.757	37.274	37.809
45.4	36.778	37.293	37.841
45.45	36.797	37.312	37.879
45.5	36.821	37.336	37.865
45.55	36.853	37.352	37.916
45.6	36.891	37.395	37.932
45.65	36.913	37.417	37.932
45.7	36.934	37.433	37.965
45.75	36.961	37.468	38.002
45.8	36.953	37.5	38.016
45.85	36.996	37.522	38.04
45.9	37.044	37.522	38.059
45.95	37.053	37.56	38.1
46	37.083	37.587	38.121
46.05	37.142	37.648	38.162
46.1	37.147	37.659	38.192
46.15	37.217	37.719	38.211
46.2	37.235	37.713	38.22
46.25	37.252	37.738	38.254
46.3	37.266	37.792	38.265
46.35	37.325	37.833	38.323
46.4	37.347	37.838	38.35
46.45	37.383	37.874	38.375
46.5	37.418	37.879	38.399
46.55	37.437	37.933	38.407
46.6	37.454	37.937	38.417
46.65	37.451	37.935	38.436
46.7	37.481	37.967	38.463
46.75	37.502	37.994	38.474
46.8	37.542	38.013	38.509
46.85	37.572	38.035	38.515
46.9	37.569	38.065	38.571
46.95	37.599	38.083	38.56
47	37.612	38.097	38.59
47.05	37.644	38.105	38.601
47.1	37.663	38.132	38.62
47.15	37.679	38.148	38.641
47.2	37.706	38.183	38.663
47.25	37.719	38.199	38.673
47.3	37.739	38.2	38.694
47.35	37.748	38.217	38.69
47.4	37.77	38.236	38.73
47.45	37.78	38.255	38.749
47.5	37.814	38.26	38.777
47.55	37.812	38.279	38.78
47.6	37.851	38.31	38.793
47.65	37.841	38.296	38.802
47.7	37.871	38.345	38.811
47.75	37.876	38.34	38.85
47.8	37.906	38.351	38.861
47.85	37.911	38.359	38.864
47.9	37.924	38.391	38.88
47.95	37.951	38.407	38.888
48	37.958	38.422	38.903
48.05	37.99	38.444	38.93
48.1	37.996	38.46	38.962
48.15	38.025	38.489	38.97
48.2	38.055	38.492	39
48.25	38.055	38.495	39.002
48.3	38.071	38.538	39.008
48.35	38.101	38.535	39.029
48.4	38.109	38.549	39.056
48.45	38.135	38.573	39.075
48.5	38.144	38.589	39.069
48.55	38.184	38.6	39.104
48.6	38.178	38.621	39.102
48.65	38.2	38.621	39.121
48.7	38.216	38.648	39.145
48.75	38.24	38.661	39.145
48.8	38.246	38.678	39.153
48.85	38.259	38.691	39.172
48.9	38.281	38.713	39.188
48.95	38.307	38.721	39.204
49	38.316	38.731	39.25
49.05	38.332	38.737	39.252
49.1	38.345	38.761	39.263
49.15	38.377	38.788	39.258
49.2	38.38	38.79	39.284
49.25	38.402	38.812	39.306
49.3	38.426	38.812	39.322
49.35	38.428	38.836	39.325
49.4	38.455	38.871	39.319
49.45	38.466	38.885	39.36
49.5	38.488	38.863	39.368
49.55	38.509	38.903	39.387
49.6	38.512	38.917	39.397
49.65	38.517	38.919	39.408
49.7	38.552	38.946	39.435
49.75	38.56	38.952	39.465
49.8	38.574	38.957	39.473
49.85	38.59	38.976	39.473
49.9	38.609	39.014	39.494
49.95	38.641	39.024	39.491
50	38.643	39.019	39.534
50.05	38.643	39.035	39.534
50.1	38.67	39.062	39.543
50.15	38.692	39.07	39.553
50.2	38.711	39.097	39.567
50.25	38.73	39.094	39.594
50.3	38.732	39.11	39.602
50.35	38.764	39.118	39.623
50.4	38.778	39.129	39.631
50.45	38.77	39.143	39.629
50.5	38.805	39.161	39.669
50.55	38.813	39.183	39.661
50.6	38.859	39.2	39.689
50.65	38.857	39.213	39.71
50.7	38.892	39.216	39.726
50.75	38.88	39.223	39.728
50.8	38.902	39.259	39.748
50.85	38.916	39.27	39.753
50.9	38.945	39.294	39.775
50.95	38.97	39.286	39.788
51	38.994	39.32	39.823
51.05	39.034	39.356	39.835
51.1	39.047	39.361	39.84
51.15	39.048	39.39	39.869
51.2	39.085	39.382	39.861
51.25	39.112	39.424	39.888
51.3	39.153	39.448	39.944
51.35	39.192	39.492	39.972
51.4	39.201	39.485	39.981
51.45	39.195	39.507	40
51.5	39.203	39.522	39.987
51.55	39.213	39.519	40.014
51.6	39.245	39.529	40.008
51.65	39.263	39.564	40.014
51.7	39.263	39.55	40.062
51.75	39.277	39.561	40.057
51.8	39.285	39.568	40.066
51.85	39.28	39.611	40.077
51.9	39.285	39.603	40.072
51.95	39.315	39.606	40.099
52	39.338	39.613	40.092
52.05	39.345	39.64	40.115
52.1	39.372	39.632	40.112
52.15	39.369	39.651	40.139
52.2	39.393	39.672	40.131
52.25	39.396	39.677	40.161
52.3	39.407	39.694	40.18
52.35	39.423	39.702	40.188
52.4	39.453	39.707	40.209
52.45	39.453	39.731	40.209
52.5	39.463	39.734	40.223
52.55	39.482	39.755	40.231
52.6	39.498	39.758	40.215
52.65	39.52	39.763	40.236
52.7	39.53	39.793	40.287
52.75	39.512	39.788	40.258
52.8	39.555	39.809	40.271
52.85	39.571	39.817	40.279
52.9	39.584	39.833	40.306
52.95	39.595	39.844	40.309
53	39.603	39.855	40.309
53.05	39.606	39.839	40.306
53.1	39.63	39.874	40.335
53.15	39.633	39.895	40.338
53.2	39.633	39.895	40.338
53.25	39.657	39.911	40.354
53.3	39.668	39.901	40.362
53.35	39.654	39.944	40.378
53.4	39.684	39.927	40.389
53.45	39.705	39.952	40.397
53.5	39.727	39.957	40.4
53.55	39.737	39.973	40.416
53.6	39.748	39.973	40.427
53.65	39.767	39.987	40.435
53.7	39.751	39.987	40.435
53.75	39.775	40.024	40.448
53.8	39.789	40.019	40.456
53.85	39.797	40.04	40.446
53.9	39.791	40.032	40.473
53.95	39.821	40.065	40.486
54	39.823	40.056	40.486
54.05	39.848	40.065	40.486
54.1	39.848	40.067	40.502
54.15	39.845	40.086	40.494
54.2	39.872	40.102	40.491
54.25	39.869	40.099	40.529
54.3	39.888	40.129	40.537
54.35	39.893	40.124	40.526
54.4	39.909	40.129	40.553
54.45	39.912	40.132	40.567
54.5	39.928	40.164	40.564
54.55	39.934	40.175	40.561
54.6	39.936	40.161	40.564
54.65	39.95	40.172	40.607
54.7	39.961	40.177	40.588
54.75	39.958	40.177	40.593
54.8	39.993	40.204	40.604
54.85	39.982	40.204	40.612
54.9	39.993	40.215	40.615
54.95	40.014	40.228	40.631
55	40.004	40.226	40.62
55.05	40.001	40.245	40.639
55.1	40.012	40.242	40.653
55.15	40.014	40.261	40.669
55.2	40.041	40.253	40.661
55.25	40.036	40.282	40.674
55.3	40.038	40.28	40.661
55.35	40.057	40.269	40.685
55.4	40.073	40.296	40.704
55.45	40.071	40.306	40.696
55.5	40.079	40.306	40.688
55.55	40.09	40.306	40.701
55.6	40.073	40.32	40.723
55.65	40.068	40.349	40.712
55.7	40.095	40.349	40.723
55.75	40.1	40.352	40.723
55.8	40.108	40.366	40.749
55.85	40.13	40.366	40.736
55.9	40.127	40.374	40.752
55.95	40.125	40.395	40.766
56	40.152	40.407	40.785
56.05	40.163	40.391	40.777
56.1	40.152	40.391	40.801
56.15	40.157	40.406	40.787
56.2	40.154	40.425	40.79
56.25	40.195	40.432	40.809
56.3	40.186	40.442	40.82
56.35	40.206	40.47	40.845
56.4	40.195	40.479	40.823
56.45	40.208	40.483	40.836
56.5	40.233	40.502	40.842
56.55	40.252	40.523	40.875
56.6	40.29	40.553	40.906
56.65	40.278	40.552	40.912
56.7	40.288	40.566	40.931
56.75	40.304	40.577	40.94
56.8	40.296	40.551	40.936
56.85	40.296	40.566	40.929
56.9	40.281	40.565	40.924
56.95	40.303	40.598	40.944
57	40.315	40.586	40.94
57.05	40.307	40.597	40.927
57.1	40.31	40.594	40.959
57.15	40.313	40.597	40.943
57.2	40.305	40.626	40.97
57.25	40.337	40.624	40.978
57.3	40.329	40.637	40.97
57.35	40.334	40.626	40.972
57.4	40.334	40.64	40.989
57.45	40.337	40.656	40.989
57.5	40.366	40.667	40.991
57.55	40.35	40.664	40.989
57.6	40.366	40.664	41.021
57.65	40.366	40.669	41.002
57.7	40.369	40.693	41.007
57.75	40.372	40.68	41.005
57.8	40.361	40.707	41.01
57.85	40.388	40.71	41.021
57.9	40.383	40.72	41.024
57.95	40.401	40.71	41.026
58	40.377	40.726	41.029
58.05	40.412	40.726	41.045
58.1	40.401	40.75	41.056
58.15	40.404	40.755	41.045
58.2	40.407	40.769	41.061
58.25	40.42	40.779	41.059
58.3	40.426	40.779	41.067
58.35	40.428	40.753	41.072
58.4	40.431	40.798	41.096
58.45	40.444	40.804	41.104
58.5	40.447	40.806	41.077
58.55	40.442	40.82	41.093
58.6	40.45	40.809	41.093
58.65	40.45	40.831	41.112
58.7	40.434	40.828	41.107
58.75	40.46	40.844	41.128
58.8	40.452	40.831	41.11
58.85	40.458	40.833	41.142
58.9	40.474	40.836	41.139
58.95	40.482	40.863	41.145
59	40.482	40.868	41.142
59.05	40.501	40.876	41.145
59.1	40.504	40.892	41.153
59.15	40.512	40.89	41.155
59.2	40.498	40.892	41.171
59.25	40.487	40.911	41.188
59.3	40.49	40.911	41.169
59.35	40.501	40.919	41.185
59.4	40.512	40.935	41.196
59.45	40.517	40.952	41.22
59.5	40.533	40.949	41.193
59.55	40.522	40.973	41.209
59.6	40.536	40.957	41.214
59.65	40.552	40.973	41.244
59.7	40.544	40.973	41.247
59.75	40.552	40.989	41.274
59.8	40.563	40.997	41.282
59.85	40.557	41.013	41.29
59.9	40.549	41.013	41.306
59.95	40.576	41.024	41.314
60	40.563	41.021	41.322
60.05	40.579	41.027	41.346
60.1	40.571	41.016	41.362
60.15	40.579	41.067	41.378
60.2	40.579	41.067	41.368
60.25	40.581	41.062	41.381
60.3	40.606	41.083	41.408
60.35	40.598	41.07	41.405
60.4	40.598	41.11	41.446
60.45	40.603	41.115	41.475
60.5	40.611	41.14	41.486
60.55	40.611	41.132	41.507
60.6	40.614	41.124	41.515
60.65	40.611	41.153	41.524
60.7	40.633	41.156	41.577
60.75	40.643	41.18	41.62
60.8	40.651	41.158	41.636
60.85	40.635	41.196	41.669
60.9	40.643	41.199	41.698
60.95	40.633	41.236	41.747
61	40.659	41.223	41.768
61.05	40.649	41.242	41.827
61.1	40.651	41.242	41.876
61.15	40.654	41.261	41.908
61.2	40.667	41.271	41.929
61.25	40.681	41.288	41.975
61.3	40.667	41.304	42.015
61.35	40.678	41.314	42.066
61.4	40.684	41.322	42.099
61.45	40.686	41.344	42.136
61.5	40.681	41.344	42.169
61.55	40.705	41.374	42.204
61.6	40.689	41.374	42.252
61.65	40.71	41.395	42.265
61.7	40.71	41.443	42.287
61.75	40.713	41.425	42.311
61.8	40.721	41.451	42.343
61.85	40.713	41.47	42.384
61.9	40.743	41.519	42.416
61.95	40.732	41.519	42.467
62	40.724	41.537	42.48
62.05	40.767	41.551	42.54
62.1	40.756	41.567	42.593
62.15	40.747	41.584	42.616
62.2	40.769	41.618	42.651
62.25	40.749	41.635	42.705
62.3	40.761	41.68	42.753
62.35	40.739	41.685	42.798
62.4	40.752	41.722	42.831
62.45	40.752	41.755	42.887
62.5	40.768	41.787	42.938
62.55	40.76	41.803	42.97
62.6	40.795	41.843	43.04
62.65	40.795	41.878	43.059
62.7	40.784	41.911	43.115
62.75	40.816	41.964	43.155
62.8	40.822	42.004	43.247
62.85	40.832	42.047	43.279
62.9	40.823	42.093	43.322
62.95	40.815	42.116	43.38
63	40.842	42.172	43.422
63.05	40.828	42.223	43.489
63.1	40.86	42.266	43.527
63.15	40.863	42.314	43.6
63.2	40.86	42.368	43.659
63.25	40.866	42.382	43.715
63.3	40.893	42.452	43.78
63.35	40.899	42.52	43.877
63.4	40.925	42.593	43.975
63.45	40.949	42.628	44.042
63.5	40.96	42.679	44.123
63.55	40.99	42.735	44.2
63.6	41.008	42.8	44.338
63.65	41.049	42.867	44.395
63.7	41.043	42.9	44.486
63.75	41.054	42.956	44.591
63.8	41.111	43.028	44.697
63.85	41.136	43.071	44.772
63.9	41.132	43.116	44.872
63.95	41.151	43.17	44.956
64	41.176	43.219	45.03
64.05	41.202	43.282	45.128
64.1	41.232	43.338	45.23
64.15	41.227	43.408	45.287
64.2	41.256	43.451	45.383
64.25	41.291	43.489	45.477
64.3	41.299	43.572	45.55
64.35	41.326	43.626	45.617
64.4	41.331	43.68	45.714
64.45	41.345	43.747	45.789
64.5	41.339	43.793	45.862
64.55	41.369	43.889	45.945
64.6	41.396	43.938	45.999
64.65	41.409	44.021	46.088
64.7	41.412	44.096	46.136
64.75	41.425	44.18	46.209
64.8	41.468	44.271	46.278
64.85	41.463	44.346	46.338
64.9	41.477	44.438	46.424
64.95	41.522	44.524	46.453
65	41.533	44.604	46.51
65.05	41.546	44.707	46.585
65.1	41.563	44.79	46.625
65.15	41.576	44.879	46.698
65.2	41.608	44.951	46.752
65.25	41.63	45.016	46.803
65.3	41.643	45.086	46.846
65.35	41.667	45.153	46.897
65.4	41.697	45.223	46.942
65.45	41.708	45.314	47.026
65.5	41.74	45.387	47.055
65.55	41.767	45.446	47.114
65.6	41.772	45.54	47.149
65.65	41.813	45.591	47.19
65.7	41.823	45.674	47.238
65.75	41.847	45.752	47.27
65.8	41.882	45.827	47.316
65.85	41.893	45.878	47.335
65.9	41.923	45.948	47.389
65.95	41.952	46.016	47.442
66	41.966	46.072	47.45
66.05	41.987	46.139	47.512
66.1	42.011	46.212	47.528
66.15	42.028	46.268	47.563
66.2	42.06	46.341	47.617
66.25	42.065	46.373	47.655
66.3	42.087	46.438	47.679
66.35	42.108	46.489	47.698
66.4	42.127	46.54	47.743
66.45	42.159	46.61	47.77
66.5	42.202	46.669	47.824
66.55	42.218	46.701	47.84
66.6	42.248	46.739	47.872
66.65	42.286	46.8	47.893
66.7	42.294	46.841	47.923
66.75	42.296	46.886	47.939
66.8	42.339	46.916	47.968
66.85	42.385	46.978	48.008
66.9	42.396	47.032	48.032
66.95	42.42	47.056	48.032
67	42.455	47.093	48.091
67.05	42.484	47.153	48.099
67.1	42.511	47.193	48.125
67.15	42.533	47.22	48.133
67.2	42.581	47.263	48.168
67.25	42.597	47.295	48.184
67.3	42.648	47.33	48.216
67.35	42.67	47.362	48.2
67.4	42.721	47.421	48.24
67.45	42.761	47.446	48.25
67.5	42.818	47.486	48.288
67.55	42.85	47.529	48.306
67.6	42.88	47.548	48.328
67.65	42.904	47.58	48.362
67.7	42.944	47.628	48.373
67.75	42.979	47.644	48.397
67.8	43.054	47.658	48.418
67.85	43.095	47.704	48.408
67.9	43.151	47.741	48.431
67.95	43.199	47.763	48.431
68	43.248	47.791	48.444
68.05	43.31	47.81	48.492
68.1	43.35	47.85	48.481
68.15	43.436	47.891	48.506
68.2	43.501	47.878	48.514
68.25	43.544	47.931	48.522
68.3	43.627	47.958	48.557
68.35	43.689	47.987	48.567
68.4	43.75	48.003	48.599
68.45	43.815	48.043	48.605
68.5	43.893	48.056	48.61
68.55	43.941	48.083	48.618
68.6	43.998	48.107	48.629
68.65	44.068	48.128	48.626
68.7	44.116	48.152	48.647
68.75	44.178	48.142	48.676
68.8	44.248	48.184	48.676
68.85	44.294	48.191	48.702
68.9	44.363	48.206	48.721
68.95	44.424	48.238	48.71
69	44.486	48.262	48.726
69.05	44.556	48.278	48.723
69.1	44.61	48.282	48.743
69.15	44.692	48.299	48.748
69.2	44.754	48.312	48.762
69.25	44.832	48.341	48.754
69.3	44.877	48.345	48.769
69.35	44.966	48.339	48.752
69.4	45.025	48.373	48.792
69.45	45.141	48.398	48.782
69.5	45.176	48.421	48.792
69.55	45.271	48.426	48.824
69.6	45.323	48.449	48.815
69.65	45.401	48.46	48.801
69.7	45.485	48.473	48.83
69.75	45.557	48.468	48.833
69.8	45.651	48.487	48.836
69.85	45.732	48.495	48.868
69.9	45.817	48.525	48.877
69.95	45.898	48.533	48.867
70	45.957	48.533	48.88
70.05	46.032	48.552	48.869
70.1	46.088	48.571	48.88
70.15	46.161	48.568	48.875
70.2	46.207	48.6	48.904
70.25	46.258	48.605	48.904
70.3	46.338	48.605	48.901
70.35	46.389	48.608	48.912
70.4	46.435	48.645	48.933
70.45	46.486	48.651	48.912
70.5	46.543	48.651	48.931
70.55	46.61	48.664	48.941
70.6	46.647	48.661	48.944
70.65	46.712	48.691	48.939
70.7	46.763	48.704	48.962
70.75	46.817	48.709	48.965
70.8	46.838	48.722	48.954
70.85	46.895	48.733	48.978
70.9	46.927	48.722	48.96
70.95	46.981	48.741	48.962
71	47.008	48.741	48.984
71.05	47.075	48.744	48.97
71.1	47.096	48.77	48.978
71.15	47.155	48.768	48.978
71.2	47.177	48.757	48.989
71.25	47.215	48.794	48.992
71.3	47.258	48.784	48.981
71.35	47.287	48.816	49.005
71.4	47.33	48.813	48.997
71.45	47.368	48.797	48.978
71.5	47.395	48.829	49.008
71.55	47.427	48.837	49.034
71.6	47.462	48.837	49.021
71.65	47.491	48.826	49.024
71.7	47.529	48.842	49.042
71.75	47.556	48.856	49.05
71.8	47.564	48.856	49.037
71.85	47.615	48.856	49.021
71.9	47.645	48.864	49.032
71.95	47.674	48.861	49.04
72	47.709	48.877	49.048
72.05	47.747	48.885	49.05
72.1	47.785	48.932	49.079
72.15	47.811	48.924	49.081
72.2	47.865	48.932	49.1
72.25	47.865	48.932	49.087
72.3	47.898	48.953	49.084
72.35	47.916	48.95	49.086
72.4	47.967	48.97	49.125
72.45	48.013	49.006	49.155
72.5	48.055	49.029	49.156
72.55	48.076	49.042	49.153
72.6	48.105	49.037	49.161
72.65	48.135	49.037	49.175
72.7	48.135	49.022	49.15
72.75	48.134	49.019	49.145
72.8	48.145	49.03	49.158
72.85	48.175	49.044	49.158
72.9	48.236	49.069	49.161
72.95	48.236	49.061	49.167
73	48.249	49.069	49.169
73.05	48.278	49.069	49.175
73.1	48.316	49.069	49.175
73.15	48.321	49.087	49.172
73.2	48.313	49.09	49.161
73.25	48.337	49.09	49.159
73.3	48.372	49.082	49.164
73.35	48.377	49.077	49.183
73.4	48.385	49.079	49.175
73.45	48.406	49.087	49.206
73.5	48.412	49.095	49.175
73.55	48.43	49.116	49.172
73.6	48.459	49.098	49.204
73.65	48.462	49.087	49.191
73.7	48.462	49.103	49.191
73.75	48.494	49.098	49.206
73.8	48.51	49.108	49.201
73.85	48.523	49.1	49.196
73.9	48.521	49.111	49.201
73.95	48.561	49.124	49.191
74	48.537	49.138	49.196
74.05	48.569	49.108	49.193
74.1	48.571	49.124	49.201
74.15	48.59	49.13	49.183
74.2	48.609	49.114	49.22
74.25	48.617	49.124	49.199
74.3	48.633	49.135	49.214
74.35	48.627	49.143	49.204
74.4	48.657	49.135	49.206
74.45	48.657	49.143	49.206
74.5	48.662	49.14	49.185
74.55	48.686	49.143	49.193
74.6	48.686	49.143	49.225
74.65	48.694	49.14	49.196
74.7	48.715	49.156	49.214
74.75	48.713	49.143	49.214
74.8	48.718	49.148	49.204
74.85	48.734	49.156	49.191
74.9	48.728	49.148	49.212
74.95	48.763	49.135	49.206
75	48.76	49.164	49.23
75.05	48.784	49.154	49.228
75.1	48.774	49.146	49.217
75.15	48.782	49.164	49.222
75.2	48.787	49.159	49.22
75.25	48.811	49.159	49.214
75.3	48.811	49.186	49.236
75.35	48.811	49.17	49.214
75.4	48.827	49.162	49.217
75.45	48.822	49.164	49.22
75.5	48.838	49.167	49.214
75.55	48.851	49.164	49.217
75.6	48.848	49.191	49.225
75.65	48.856	49.164	49.214
75.7	48.856	49.186	49.217
75.75	48.851	49.161	49.219
75.8	48.867	49.161	49.227
75.85	48.881	49.177	49.205
75.9	48.894	49.178	49.23
75.95	48.902	49.175	49.228
76	48.889	49.179	49.24
76.05	48.905	49.166	49.208
76.1	48.885	49.164	49.201
76.15	48.885	49.15	49.225
76.2	48.911	49.168	49.198
76.25	48.919	49.162	49.206
76.3	48.924	49.17	49.23
76.35	48.922	49.18	49.225
76.4	48.909	49.164	49.233
76.45	48.922	49.169	49.217
76.5	48.928	49.18	49.22
76.55	48.937	49.16	49.222
76.6	48.94	49.154	49.206
76.65	48.944	49.162	49.21
76.7	48.935	49.175	49.21
76.75	48.942	49.156	49.218
76.8	48.95	49.154	49.21
76.85	48.953	49.144	49.217
76.9	48.941	49.165	49.21
76.95	48.95	49.166	49.225
77	48.929	49.182	49.217
77.05	48.955	49.174	49.198
77.1	48.97	49.141	49.218
77.15	48.967	49.157	49.197
77.2	48.967	49.175	49.21
77.25	48.978	49.173	49.213
77.3	48.97	49.159	49.202
77.35	48.978	49.173	49.213
77.4	48.975	49.173	49.202
77.45	48.986	49.162	49.197
77.5	48.999	49.178	49.205
77.55	48.986	49.173	49.223
77.6	48.97	49.181	49.21
77.65	48.994	49.159	49.223
77.7	48.997	49.167	49.223
77.75	49.005	49.173	49.215
77.8	49.002	49.175	49.208
77.85	49.005	49.167	49.21
77.9	49.026	49.151	49.229
77.95	49.013	49.165	49.213
78	49.029	49.17	49.226
78.05	49.026	49.162	49.202
78.1	49.013	49.159	49.218
78.15	49.031	49.175	49.218
78.2	49.026	49.154	49.229
78.25	49.039	49.157	49.202
78.3	49.031	49.173	49.234
78.35	49.037	49.162	49.215
78.4	49.053	49.193	49.238
78.45	49.067	49.208	49.233
78.5	49.056	49.203	49.227
78.55	49.05	49.193	49.225
78.6	49.048	49.187	49.222
78.65	49.046	49.192	49.222
78.7	49.072	49.179	49.203
78.75	49.037	49.17	49.205
78.8	49.037	49.186	49.2
78.85	49.058	49.159	49.202
78.9	49.064	49.176	49.219
78.95	49.067	49.173	49.195
79	49.096	49.206	49.217
79.05	49.104	49.198	49.233
79.1	49.126	49.244	49.272
79.15	49.115	49.218	49.253
79.2	49.106	49.198	49.244
79.25	49.131	49.22	49.253
79.3	49.152	49.251	49.273
79.35	49.153	49.262	49.256
79.4	49.133	49.229	49.262
79.45	49.157	49.24	49.249
79.5	49.146	49.237	49.246
79.55	49.173	49.276	49.27
79.6	49.176	49.252	49.284
79.65	49.16	49.26	49.276
79.7	49.171	49.274	49.284
79.75	49.142	49.254	49.272
79.8	49.155	49.243	49.27
79.85	49.158	49.238	49.262
79.9	49.169	49.246	49.264
79.95	49.171	49.268	49.278
80	49.165	49.255	49.268
80.05	49.176	49.244	49.27
80.1	49.189	49.258	49.289
80.15	49.184	49.26	49.273
80.2	49.187	49.252	49.26
80.25	49.184	49.271	49.268
80.3	49.192	49.255	49.268
80.35	49.192	49.255	49.281
80.4	49.184	49.266	49.257
80.45	49.179	49.26	49.249
80.5	49.192	49.25	49.257
80.55	49.192	49.255	49.276
80.6	49.179	49.26	49.257
80.65	49.197	49.255	49.276
80.7	49.197	49.258	49.254
80.75	49.179	49.252	49.262
80.8	49.189	49.252	49.27
80.85	49.192	49.252	49.284
80.9	49.181	49.247	49.281
80.95	49.181	49.252	49.292
81	49.187	49.252	49.268
81.05	49.2	49.247	49.268
81.1	49.187	49.255	49.27
81.15	49.181	49.252	49.268
81.2	49.192	49.258	49.276
81.25	49.179	49.244	49.26
81.3	49.203	49.25	49.257
81.35	49.187	49.244	49.241
81.4	49.189	49.239	49.265
81.45	49.173	49.234	49.236
81.5	49.184	49.242	49.262
81.55	49.184	49.244	49.238
81.6	49.192	49.231	49.236
81.65	49.181	49.234	49.222
81.7	49.173	49.244	49.209
81.75	49.16	49.199	49.209
81.8	49.163	49.21	49.222
81.85	49.168	49.199	49.214
81.9	49.155	49.207	49.196
81.95	49.165	49.199	49.18
82	49.147	49.183	49.175
82.05	49.131	49.18	49.151
82.1	49.123	49.164	49.14
82.15	49.104	49.159	49.148
82.2	49.107	49.146	49.116
82.25	49.104	49.132	49.105
82.3	49.083	49.122	49.1
82.35	49.067	49.111	49.095
82.4	49.075	49.095	49.076
82.45	49.043	49.079	49.055
82.5	49.045	49.05	49.025
82.55	49.013	49.045	49.015
82.6	49.019	49.023	49.001
82.65	48.979	49.018	48.983
82.7	48.989	49.002	48.937
82.75	48.96	48.981	48.919
82.8	48.942	48.954	48.908
82.85	48.926	48.938	48.89
82.9	48.878	48.914	48.868
82.95	48.878	48.866	48.823
83	48.851	48.882	48.796
83.05	48.851	48.842	48.783
83.1	48.816	48.815	48.764
83.15	48.808	48.789	48.748
83.2	48.798	48.773	48.698
83.25	48.763	48.752	48.69
83.3	48.726	48.717	48.637
83.35	48.723	48.693	48.621
83.4	48.691	48.674	48.573
83.45	48.659	48.64	48.549
83.5	48.622	48.624	48.535
83.55	48.611	48.592	48.506
83.6	48.587	48.57	48.455
83.65	48.566	48.549	48.426
83.7	48.537	48.493	48.413
83.75	48.515	48.472	48.376
83.8	48.497	48.453	48.344
83.85	48.449	48.411	48.301
83.9	48.417	48.392	48.306
83.95	48.39	48.36	48.24
84	48.364	48.32	48.208
84.05	48.332	48.288	48.181
84.1	48.313	48.28	48.152
84.15	48.286	48.216	48.099
84.2	48.236	48.187	48.069
84.25	48.225	48.144	48.035
84.3	48.196	48.104	47.981
84.35	48.148	48.078	47.968
84.4	48.127	48.04	47.928
84.45	48.081	48.014	47.891
84.5	48.057	47.974	47.861
84.55	48.028	47.939	47.808
84.6	47.988	47.91	47.776
84.65	47.961	47.851	47.754
84.7	47.924	47.83	47.7
84.75	47.884	47.798	47.679
84.8	47.884	47.757	47.628
84.85	47.823	47.733	47.601
84.9	47.793	47.687	47.555
84.95	47.766	47.661	47.515
85	47.74	47.611	47.49
85.05	47.677	47.58	47.43
85.1	47.649	47.524	47.366
85.15	47.619	47.476	47.358
85.2	47.578	47.445	47.33
85.25	47.55	47.422	47.277
85.3	47.523	47.373	47.242
85.35	47.465	47.326	47.201
85.4	47.464	47.287	47.156
85.45	47.406	47.267	47.123
85.5	47.352	47.214	47.058
85.55	47.33	47.184	47.034
85.6	47.3	47.131	46.998
85.65	47.24	47.086	46.958
85.7	47.205	47.048	46.904
85.75	47.17	46.994	46.846
85.8	47.124	46.959	46.827
85.85	47.092	46.909	46.781
85.9	47.06	46.88	46.74
85.95	47.003	46.81	46.713
86	46.963	46.786	46.66
86.05	46.92	46.745	46.614
86.1	46.904	46.697	46.587
86.15	46.856	46.67	46.52
86.2	46.817	46.618	46.468
86.25	46.782	46.564	46.435
86.3	46.731	46.532	46.403
86.35	46.68	46.5	46.339
86.4	46.655	46.446	46.309
86.45	46.602	46.403	46.279
86.5	46.586	46.376	46.226
86.55	46.54	46.322	46.183
86.6	46.497	46.29	46.145
86.65	46.457	46.233	46.099
86.7	46.43	46.204	46.054
86.75	46.387	46.153	46.019
86.8	46.338	46.112	45.97
86.85	46.303	46.086	45.943
86.9	46.271	46.032	45.882
86.95	46.215	45.981	45.814
87	46.166	45.93	45.79
87.05	46.126	45.906	45.745
87.1	46.083	45.871	45.715
87.15	46.061	45.806	45.664
87.2	46.013	45.744	45.624
87.25	45.974	45.734	45.595
87.3	45.947	45.675	45.546
87.35	45.901	45.635	45.506
87.4	45.838	45.583	45.425
87.45	45.815	45.554	45.399
87.5	45.79	45.512	45.367
87.55	45.736	45.491	45.33
87.6	45.72	45.453	45.298
87.65	45.692	45.403	45.258
87.7	45.678	45.39	45.238
87.75	45.613	45.323	45.168
87.8	45.57	45.293	45.144
87.85	45.538	45.256	45.095
87.9	45.476	45.163	45.01
87.95	45.434	45.153	44.992
88	45.406	45.092	44.955
88.05	45.367	45.077	44.901
88.1	45.352	45.051	44.886
88.15	45.288	45	44.832
88.2	45.238	44.94	44.78
88.25	45.194	44.888	44.719
88.3	45.135	44.812	44.679
88.35	45.092	44.783	44.614
88.4	45.076	44.749	44.598
88.45	44.992	44.686	44.542
88.5	44.944	44.631	44.471
88.55	44.912	44.607	44.414
88.6	44.887	44.557	44.391
88.65	44.848	44.528	44.356
88.7	44.82	44.486	44.3
88.75	44.772	44.432	44.273
88.8	44.721	44.395	44.206
88.85	44.689	44.325	44.16
88.9	44.646	44.287	44.115
88.95	44.576	44.252	44.056
89	44.535	44.209	44.015
89.05	44.511	44.153	43.967
89.1	44.439	44.112	43.929
89.15	44.42	44.051	43.892
89.2	44.361	43.985	43.824
89.25	44.299	43.948	43.783
89.3	44.254	43.907	43.743
89.35	44.226	43.873	43.703
89.4	44.178	43.825	43.644
89.45	44.14	43.777	43.607
89.5	44.092	43.731	43.561
89.55	44.052	43.682	43.491
89.6	43.998	43.623	43.478
89.65	43.952	43.591	43.424
89.7	43.896	43.545	43.351
89.75	43.858	43.494	43.316
89.8	43.799	43.43	43.284
89.85	43.767	43.406	43.22
89.9	43.726	43.328	43.182
89.95	43.67	43.295	43.125
90	43.619	43.25	43.085
90.05	43.584	43.185	43.031
90.1	43.535	43.158	42.972
90.15	43.482	43.121	42.924
90.2	43.449	43.07	42.889
90.25	43.401	43.021	42.824
90.3	43.345	42.962	42.781
90.35	43.307	42.919	42.741
90.4	43.256	42.873	42.701
90.45	43.213	42.83	42.644
90.5	43.159	42.771	42.612
90.55	43.116	42.72	42.574
90.6	43.065	42.669	42.499
90.65	43.019	42.645	42.464
90.7	42.963	42.588	42.419
90.75	42.931	42.543	42.386
90.8	42.877	42.486	42.319
90.85	42.818	42.435	42.263
90.9	42.777	42.403	42.206
90.95	42.748	42.328	42.19
91	42.689	42.29	42.142
91.05	42.656	42.228	42.074
91.1	42.603	42.212	42.018
91.15	42.527	42.156	41.98
91.2	42.506	42.102	41.94
91.25	42.439	42.072	41.865
91.3	42.423	42.005	41.846
91.35	42.353	41.973	41.79
91.4	42.307	41.914	41.755
91.45	42.267	41.852	41.685
91.5	42.224	41.82	41.663
91.55	42.165	41.779	41.609
91.6	42.111	41.712	41.55
91.65	42.081	41.666	41.537
91.7	42.017	41.626	41.486
91.75	41.987	41.583	41.446
91.8	41.92	41.54	41.411
91.85	41.872	41.489	41.37
91.9	41.853	41.454	41.335
91.95	41.807	41.387	41.295
92	41.764	41.357	41.282
92.05	41.686	41.317	41.247
92.1	41.659	41.285	41.222
92.15	41.616	41.228	41.22
92.2	41.568	41.204	41.201
92.25	41.525	41.158	41.22
92.3	41.479	41.145	41.193
92.35	41.436	41.11	41.182
92.4	41.401	41.099	41.201
92.45	41.366	41.07	41.19
92.5	41.337	41.051	41.201
92.55	41.286	41.013	41.19
92.6	41.259	40.989	41.209
92.65	41.237	40.978	41.22
92.7	41.216	40.992	41.222
92.75	41.184	40.976	41.233
92.8	41.178	40.986	41.233
92.85	41.151	40.978	41.239
92.9	41.14	41	41.252
92.95	41.135	41.005	41.263
93	41.116	41.019	41.282
93.05	41.103	41.024	41.292
93.1	41.103	41.056	41.279
93.15	41.092	41.035	41.303
93.2	41.089	41.056	41.311
93.25	41.092	41.07	41.308
93.3	41.127	41.08	41.306
93.35	41.114	41.115	41.325
93.4	41.127	41.124	41.314
93.45	41.132	41.124	41.314
93.5	41.132	41.153	41.322
93.55	41.13	41.156	41.319
93.6	41.157	41.185	41.346
93.65	41.138	41.196	41.349
93.7	41.17	41.188	41.349
93.75	41.165	41.239	41.368
93.8	41.167	41.215	41.351
93.85	41.186	41.223	41.357
93.9	41.192	41.234	41.37
93.95	41.202	41.236	41.376
94	41.213	41.25	41.357
94.05	41.232	41.25	41.359
94.1	41.232	41.266	41.362
94.15	41.237	41.261	41.362
94.2	41.237	41.269	41.386
94.25	41.248	41.262	41.361
94.3	41.238	41.278	41.374
94.35	41.262	41.289	41.391
94.4	41.269	41.282	41.394
94.45	41.288	41.282	41.389
94.5	41.262	41.278	41.369
94.55	41.269	41.301	41.348
94.6	41.272	41.305	41.395
94.65	41.277	41.284	41.387
94.7	41.269	41.311	41.371
94.75	41.273	41.304	41.375
94.8	41.285	41.3	41.381
94.85	41.301	41.299	41.372
94.9	41.299	41.324	41.366
94.95	41.301	41.301	41.391
95	41.279	41.308	41.384
95.05	41.297	41.307	41.388
95.1	41.282	41.295	41.366
95.15	41.284	41.31	41.386
95.2	41.299	41.293	41.363
95.25	41.267	41.301	41.376
95.3	41.28	41.301	41.366
95.35	41.286	41.287	41.355
95.4	41.29	41.311	41.366
95.45	41.298	41.3	41.382
95.5	41.3	41.276	41.384
95.55	41.278	41.281	41.37
95.6	41.255	41.285	41.374
95.65	41.286	41.292	41.381
95.7	41.283	41.275	41.37
95.75	41.291	41.298	41.382
95.8	41.297	41.283	41.364
95.85	41.292	41.281	41.383
95.9	41.272	41.277	41.374
95.95	41.29	41.282	41.374
96	41.285	41.285	41.355
96.05	41.269	41.274	41.366
96.1	41.288	41.29	41.35
96.15	41.285	41.288	41.347
96.2	41.285	41.288	41.358
96.25	41.29	41.293	41.361
96.3	41.285	41.288	41.361
96.35	41.274	41.288	41.371
96.4	41.269	41.266	41.366
96.45	41.282	41.271	41.339
96.5	41.269	41.274	41.355
96.55	41.278	41.297	41.356
96.6	41.28	41.283	41.351
96.65	41.288	41.275	41.367
96.7	41.269	41.253	41.352
96.75	41.269	41.274	41.355
96.8	41.269	41.269	41.342
96.85	41.277	41.255	41.361
96.9	41.272	41.263	41.352
96.95	41.266	41.266	41.347
97	41.266	41.261	41.358
97.05	41.253	41.263	41.347
97.1	41.269	41.266	41.334
97.15	41.266	41.28	41.358
97.2	41.261	41.269	41.342
97.25	41.275	41.272	41.353
97.3	41.248	41.278	41.359
97.35	41.269	41.284	41.359
97.4	41.266	41.281	41.354
97.45	41.274	41.268	41.357
97.5	41.286	41.278	41.37
97.55	41.286	41.275	41.381
97.6	41.288	41.295	41.382
97.65	41.278	41.27	41.356
97.7	41.275	41.278	41.348
97.75	41.267	41.286	41.367
97.8	41.283	41.283	41.348
97.85	41.291	41.298	41.368
97.9	41.281	41.309	41.364
97.95	41.286	41.29	41.372
98	41.312	41.305	41.375
98.05	41.294	41.298	41.369
98.1	41.294	41.296	41.358
98.15	41.266	41.279	41.36
98.2	41.248	41.273	41.363
98.25	41.266	41.284	41.325
98.3	41.258	41.263	41.341
98.35	41.235	41.262	41.338
98.4	41.258	41.271	41.355
98.45	41.27	41.269	41.331
98.5	41.285	41.283	41.362
98.55	41.276	41.316	41.364
98.6	41.302	41.309	41.357
98.65	41.284	41.273	41.364
98.7	41.267	41.278	41.348
98.75	41.267	41.283	41.359
98.8	41.267	41.264	41.335
98.85	41.275	41.275	41.343
98.9	41.275	41.262	41.34
98.95	41.276	41.287	41.318
99	41.304	41.293	41.359
99.05	41.286	41.285	41.359
99.1	41.28	41.29	41.354
99.15	41.288	41.293	41.327
99.2	41.296	41.293	41.357
99.25	41.275	41.269	41.351
99.3	41.278	41.261	41.349
99.35	41.267	41.261	41.333
99.4	41.28	41.271	41.33
99.45	41.269	41.263	41.308
99.5	41.264	41.261	41.316
99.55	41.264	41.25	41.322
99.6	41.267	41.255	41.316
99.65	41.24	41.261	41.311
99.7	41.256	41.252	41.319
99.75	41.245	41.239	41.316
99.8	41.256	41.242	41.282
99.85	41.261	41.239	41.3
99.9	41.251	41.223	41.298
[truncated: 22,417 more rows]

## Sheet: 3e+3f
1054 cycles						First cycle	102th cycle	505th cycle	1004th cycle
Time/h	Temp/°C				Time/min	Temp/°C	Temp/°C	Temp/°C	Temp/°C
0.000833333	19.912				0.05	19.912	19.884	19.986	19.908
0.00167	19.918				0.1	19.918	19.879	19.965	19.865
0.0025	19.869				0.15	19.869	19.852	19.932	19.849
0.00333	19.848				0.2	19.848	19.819	19.938	19.824
0.00417	19.842				0.25	19.842	19.814	19.897	19.814
0.005	19.813				0.3	19.813	19.8	19.873	19.798
0.00583	19.802				0.35	19.802	19.779	19.857	19.784
0.00667	19.796				0.4	19.796	19.776	19.857	19.762
0.0075	19.764				0.45	19.764	19.744	19.819	19.749
0.00833	19.748				0.5	19.748	19.738	19.822	19.727
0.00917	19.726				0.55	19.726	19.755	19.8	19.703
0.01	19.716				0.6	19.716	19.714	19.768	19.706
0.01083	19.672				0.65	19.672	19.698	19.776	19.695
0.01167	19.681				0.7	19.681	19.682	19.744	19.679
0.0125	19.68				0.75	19.68	19.671	19.711	19.684
0.01333	19.648				0.8	19.648	19.655	19.719	19.657
0.01417	19.624				0.85	19.624	19.641	19.692	19.644
0.015	19.624				0.9	19.624	19.647	19.698	19.628
0.01583	19.613				0.95	19.613	19.62	19.679	19.587
0.01667	19.6				1	19.6	19.606	19.636	19.611
0.0175	19.573				1.05	19.573	19.609	19.609	19.601
0.01833	19.573				1.1	19.573	19.598	19.644	19.582
0.01917	19.554				1.15	19.554	19.59	19.611	19.563
0.02	19.554				1.2	19.554	19.585	19.587	19.576
0.02083	19.54				1.25	19.54	19.577	19.606	19.549
0.02167	19.543				1.3	19.543	19.541	19.574	19.539
0.0225	19.516				1.35	19.516	19.547	19.566	19.531
0.02333	19.513				1.4	19.513	19.536	19.552	19.525
0.02417	19.513				1.45	19.513	19.515	19.539	19.531
0.025	19.503				1.5	19.503	19.506	19.552	19.512
0.02583	19.492				1.55	19.492	19.52	19.539	19.512
0.02667	19.489				1.6	19.489	19.488	19.52	19.477
0.0275	19.451				1.65	19.451	19.504	19.487	19.504
0.02833	19.468				1.7	19.468	19.496	19.506	19.485
0.02917	19.446				1.75	19.446	19.463	19.495	19.493
0.03	19.424				1.8	19.424	19.471	19.482	19.479
0.03083	19.416				1.85	19.416	19.447	19.482	19.493
0.03167	19.449				1.9	19.449	19.458	19.46	19.482
0.0325	19.433				1.95	19.433	19.463	19.433	19.444
0.03333	19.416				2	19.416	19.442	19.452	19.45
0.03417	19.422				2.05	19.422	19.447	19.433	19.428
0.035	19.419				2.1	19.419	19.407	19.42	19.417
0.03583	19.386				2.15	19.386	19.42	19.436	19.425
0.03667	19.413				2.2	19.413	19.417	19.433	19.439
0.0375	19.384				2.25	19.384	19.423	19.409	19.409
0.03833	19.368				2.3	19.368	19.396	19.379	19.415
0.03917	19.346				2.35	19.346	19.401	19.406	19.412
0.04	19.371				2.4	19.371	19.39	19.398	19.42
0.04083	19.376				2.45	19.376	19.382	19.396	19.385
0.04167	19.357				2.5	19.357	19.399	19.379	19.415
0.0425	19.346				2.55	19.346	19.382	19.369	19.398
0.04333	19.333				2.6	19.333	19.38	19.374	19.388
0.04417	19.349				2.65	19.349	19.366	19.377	19.398
0.045	19.333				2.7	19.333	19.385	19.377	19.369
0.04583	19.338				2.75	19.338	19.35	19.355	19.379
0.04667	19.359				2.8	19.359	19.364	19.326	19.377
0.0475	19.37				2.85	19.37	19.358	19.328	19.382
0.04833	19.322				2.9	19.322	19.366	19.336	19.377
0.04917	19.322				2.95	19.322	19.38	19.331	19.385
0.05	19.314				3	19.314	19.358	19.334	19.347
0.05083	19.322				3.05	19.322	19.347	19.344	19.361
0.05167	19.319				3.1	19.319	19.339	19.317	19.353
0.0525	19.325				3.15	19.325	19.342	19.334	19.363
0.05333	19.311				3.2	19.311	19.334	19.323	19.369
0.05417	19.325				3.25	19.325	19.342	19.32	19.377
0.055	19.316				3.3	19.316	19.328	19.301	19.353
0.05583	19.319				3.35	19.319	19.312	19.301	19.336
0.05667	19.314				3.4	19.314	19.323	19.309	19.347
0.0575	19.303				3.45	19.303	19.328	19.285	19.334
0.05833	19.327				3.5	19.327	19.326	19.304	19.35
0.05917	19.295				3.55	19.295	19.32	19.288	19.326
0.06	19.292				3.6	19.292	19.304	19.301	19.336
0.06083	19.281				3.65	19.281	19.31	19.282	19.355
0.06167	19.289				3.7	19.289	19.315	19.299	19.342
0.0625	19.292				3.75	19.292	19.304	19.288	19.331
0.06333	19.3				3.8	19.3	19.31	19.264	19.323
0.06417	19.279				3.85	19.279	19.293	19.274	19.331
0.065	19.284				3.9	19.284	19.326	19.282	19.339
0.06583	19.257				3.95	19.257	19.301	19.288	19.29
0.06667	19.287				4	19.287	19.293	19.272	19.293
0.0675	19.26				4.05	19.26	19.291	19.296	19.32
0.06833	19.268				4.1	19.268	19.328	19.266	19.299
0.06917	19.268				4.15	19.268	19.301	19.277	19.29
0.07	19.26				4.2	19.26	19.299	19.277	19.312
0.07083	19.284				4.25	19.284	19.323	19.274	19.323
0.07167	19.279				4.3	19.279	19.291	19.266	19.304
0.0725	19.279				4.35	19.279	19.304	19.253	19.309
0.07333	19.284				4.4	19.284	19.323	19.293	19.307
0.07417	19.289				4.45	19.289	19.288	19.264	19.293
0.075	19.287				4.5	19.287	19.299	19.264	19.307
0.07583	19.265				4.55	19.265	19.291	19.269	19.285
0.07667	19.252				4.6	19.252	19.28	19.253	19.299
0.0775	19.276				4.65	19.276	19.285	19.255	19.296
0.07833	19.273				4.7	19.273	19.285	19.255	19.293
0.07917	19.254				4.75	19.254	19.315	19.277	19.277
0.08	19.257				4.8	19.257	19.296	19.274	19.291
0.08083	19.26				4.85	19.26	19.318	19.242	19.288
0.08167	19.252				4.9	19.252	19.301	19.253	19.29
0.0825	19.26				4.95	19.26	19.272	19.245	19.285
0.08333	19.268				5	19.268	19.293	19.25	19.301
0.08417	19.263				5.05	19.263	19.291	19.255	19.296
0.085	19.26				5.1	19.26	19.275	19.247	19.272
0.08583	19.273				5.15	19.273	19.266	19.245	19.288
0.08667	19.295				5.2	19.295	19.291	19.266	19.309
0.0875	19.244				5.25	19.244	19.293	19.269	19.296
0.08833	19.26				5.3	19.26	19.291	19.239	19.28
0.08917	19.241				5.35	19.241	19.288	19.258	19.293
0.09	19.26				5.4	19.26	19.301	19.218	19.282
0.09083	19.225				5.45	19.225	19.28	19.255	19.296
0.09167	19.236				5.5	19.236	19.28	19.242	19.307
0.0925	19.244				5.55	19.244	19.283	19.237	19.29
0.09333	19.238				5.6	19.238	19.291	19.266	19.301
0.09417	19.284				5.65	19.284	19.299	19.234	19.29
0.095	19.26				5.7	19.26	19.277	19.266	19.272
0.09583	19.236				5.75	19.236	19.283	19.245	19.285
0.09667	19.252				5.8	19.252	19.291	19.228	19.296
0.0975	19.228				5.85	19.228	19.285	19.239	19.274
0.09833	19.255				5.9	19.255	19.272	19.255	19.274
0.09917	19.252				5.95	19.252	19.28	19.237	19.312
0.1	19.257				6	19.257	19.256	19.223	19.266
0.10083	19.257				6.05	19.257	19.296	19.269	19.288
0.10167	19.238				6.1	19.238	19.272	19.242	19.272
0.1025	19.233				6.15	19.233	19.272	19.25	19.28
0.10333	19.22				6.2	19.22	19.283	19.242	19.258
0.10417	19.241				6.25	19.241	19.272	19.239	19.285
0.105	19.238				6.3	19.238	19.269	19.261	19.272
0.10583	19.257				6.35	19.257	19.285	19.228	19.288
0.10667	19.241				6.4	19.241	19.291	19.247	19.29
0.1075	19.257				6.45	19.257	19.269	19.239	19.272
0.10833	19.233				6.5	19.233	19.285	19.237	19.272
0.10917	19.257				6.55	19.257	19.272	19.237	19.28
0.11	19.244				6.6	19.244	19.269	19.234	19.266
0.11083	19.252				6.65	19.252	19.288	19.239	19.28
0.11167	19.244				6.7	19.244	19.283	19.231	19.282
0.1125	19.233				6.75	19.233	19.28	19.22	19.277
0.11333	19.241				6.8	19.241	19.261	19.234	19.296
0.11417	19.252				6.85	19.252	19.28	19.247	19.277
0.115	19.268				6.9	19.268	19.264	19.237	19.266
0.11583	19.251				6.95	19.251	19.277	19.237	19.285
0.11667	19.249				7	19.249	19.277	19.25	19.288
0.1175	19.251				7.05	19.251	19.272	19.239	19.266
0.11833	19.246				7.1	19.246	19.25	19.261	19.261
0.11917	19.244				7.15	19.244	19.248	19.231	19.288
0.12	19.244				7.2	19.244	19.275	19.242	19.272
0.12083	19.246				7.25	19.246	19.261	19.239	19.274
0.12167	19.241				7.3	19.241	19.266	19.234	19.299
0.1225	19.268				7.35	19.268	19.258	19.239	19.272
0.12333	19.279				7.4	19.279	19.28	19.274	19.282
0.12417	19.289				7.45	19.289	19.264	19.239	19.296
0.125	19.238				7.5	19.238	19.269	19.234	19.299
0.12583	19.273				7.55	19.273	19.256	19.247	19.288
0.12667	19.26				7.6	19.26	19.253	19.234	19.285
0.1275	19.26				7.65	19.26	19.275	19.253	19.288
0.12833	19.273				7.7	19.273	19.275	19.207	19.28
0.12917	19.26				7.75	19.26	19.261	19.239	19.285
0.13	19.252				7.8	19.252	19.266	19.215	19.282
0.13083	19.257				7.85	19.257	19.226	19.228	19.282
0.13167	19.246				7.9	19.246	19.275	19.242	19.282
0.1325	19.268				7.95	19.268	19.253	19.234	19.288
0.13333	19.276				8	19.276	19.258	19.228	19.285
0.13417	19.254				8.05	19.254	19.242	19.234	19.296
0.135	19.268				8.1	19.268	19.269	19.266	19.282
0.13583	19.262				8.15	19.262	19.258	19.245	19.28
0.13667	19.262				8.2	19.262	19.237	19.223	19.264
0.1375	19.276				8.25	19.276	19.256	19.212	19.272
0.13833	19.283				8.3	19.283	19.264	19.228	19.274
0.13917	19.27				8.35	19.27	19.234	19.22	19.288
0.14	19.262				8.4	19.262	19.245	19.215	19.258
0.14083	19.244				8.45	19.244	19.253	19.25	19.277
0.14167	19.257				8.5	19.257	19.245	19.247	19.274
0.1425	19.265				8.55	19.265	19.237	19.223	19.269
0.14333	19.252				8.6	19.252	19.264	19.237	19.282
0.14417	19.262				8.65	19.262	19.253	19.228	19.285
0.145	19.249				8.7	19.249	19.269	19.231	19.261
0.14583	19.254				8.75	19.254	19.229	19.212	19.242
0.14667	19.268				8.8	19.268	19.242	19.231	19.261
0.1475	19.246				8.85	19.246	19.234	19.242	19.28
0.14833	19.254				8.9	19.254	19.239	19.234	19.264
0.14917	19.268				8.95	19.268	19.256	19.234	19.288
0.15	19.265				9	19.265	19.256	19.247	19.266
0.15083	19.241				9.05	19.241	19.258	19.231	19.29
0.15167	19.271				9.1	19.271	19.226	19.228	19.272
0.1525	19.236				9.15	19.236	19.258	19.234	19.274
0.15333	19.246				9.2	19.246	19.239	19.223	19.28
0.15417	19.252				9.25	19.252	19.248	19.231	19.296
0.155	19.254				9.3	19.254	19.256	19.202	19.261
0.15583	19.243				9.35	19.243	19.239	19.223	19.274
0.15667	19.262				9.4	19.262	19.248	19.226	19.28
0.1575	19.222				9.45	19.222	19.258	19.218	19.29
0.15833	19.244				9.5	19.244	19.253	19.223	19.272
0.15917	19.257				9.55	19.257	19.248	19.215	19.285
0.16	19.254				9.6	19.254	19.237	19.247	19.285
0.16083	19.241				9.65	19.241	19.253	19.237	19.256
0.16167	19.238				9.7	19.238	19.231	19.21	19.258
0.1625	19.238				9.75	19.238	19.242	19.239	19.274
0.16333	19.246				9.8	19.246	19.25	19.237	19.296
0.16417	19.233				9.85	19.233	19.237	19.228	19.291
0.165	19.233				9.9	19.233	19.239	19.242	19.264
0.16583	19.263				9.95	19.263	19.234	19.239	19.258
0.16667	19.246				10	19.246	19.253	19.223	19.296
0.1675	19.254				10.05	19.254	19.253	19.228	19.275
0.16833	19.27				10.1	19.27	19.256	19.226	19.269
0.16917	19.273				10.15	19.273	19.25	19.21	19.258
0.17	19.254				10.2	19.254	19.234	19.226	19.274
0.17083	19.254				10.25	19.254	19.237	19.226	19.274
0.17167	19.265				10.3	19.265	19.256	19.22	19.277
0.1725	19.27				10.35	19.27	19.258	19.215	19.285
0.17333	19.259				10.4	19.259	19.231	19.237	19.282
0.17417	19.243				10.45	19.243	19.245	19.226	19.258
0.175	19.241				10.5	19.241	19.256	19.228	19.285
0.17583	19.267				10.55	19.267	19.256	19.234	19.288
0.17667	19.275				10.6	19.275	19.239	19.231	19.253
0.1775	19.27				10.65	19.27	19.256	19.21	19.256
0.17833	19.283				10.7	19.283	19.231	19.218	19.256
0.17917	19.267				10.75	19.267	19.245	19.231	19.283
0.18	19.26				10.8	19.26	19.245	19.226	19.277
0.18083	19.249				10.85	19.249	19.264	19.212	19.266
0.18167	19.26				10.9	19.26	19.237	19.226	19.274
0.1825	19.259				10.95	19.259	19.248	19.204	19.25
0.18333	19.243				11	19.243	19.231	19.228	19.256
0.18417	19.225				11.05	19.225	19.25	19.204	19.253
0.185	19.243				11.1	19.243	19.245	19.212	19.274
0.18583	19.252				11.15	19.252	19.253	19.226	19.266
0.18667	19.238				11.2	19.238	19.248	19.215	19.256
0.1875	19.26				11.25	19.26	19.231	19.237	19.25
0.18833	19.267				11.3	19.267	19.248	19.22	19.266
0.18917	19.272				11.35	19.272	19.242	19.212	19.258
0.19	19.283				11.4	19.283	19.248	19.228	19.256
0.19083	19.262				11.45	19.262	19.239	19.215	19.293
0.19167	19.265				11.5	19.265	19.25	19.212	19.274
0.1925	19.254				11.55	19.254	19.261	19.228	19.274
0.19333	19.286				11.6	19.286	19.253	19.215	19.282
0.19417	19.282				11.65	19.282	19.234	19.223	19.277
0.195	19.292				11.7	19.292	19.239	19.22	19.258
0.19583	19.259				11.75	19.259	19.25	19.183	19.272
0.19667	19.27				11.8	19.27	19.234	19.247	19.277
0.1975	19.249				11.85	19.249	19.234	19.215	19.272
0.19833	19.225				11.9	19.225	19.245	19.223	19.256
0.19917	19.241				11.95	19.241	19.245	19.196	19.256
0.2	19.254				12	19.254	19.21	19.21	19.264
0.20083	19.254				12.05	19.254	19.248	19.231	19.28
0.20167	19.267				12.1	19.267	19.256	19.199	19.282
0.2025	19.273				12.15	19.273	19.245	19.215	19.272
0.20333	19.252				12.2	19.252	19.256	19.193	19.266
0.20417	19.262				12.25	19.262	19.266	19.212	19.269
0.205	19.268				12.3	19.268	19.237	19.234	19.215
0.20583	19.262				12.35	19.262	19.248	19.218	19.253
0.20667	19.254				12.4	19.254	19.242	19.215	19.258
0.2075	19.246				12.45	19.246	19.229	19.204	19.275
0.20833	19.214				12.5	19.214	19.253	19.223	19.242
0.20917	19.262				12.55	19.262	19.242	19.207	19.264
0.21	19.251				12.6	19.251	19.25	19.218	19.253
0.21083	19.265				12.65	19.265	19.253	19.218	19.274
0.21167	19.254				12.7	19.254	19.234	19.204	19.255
0.2125	19.278				12.75	19.278	19.248	19.218	19.277
0.21333	19.262				12.8	19.262	19.25	19.21	19.261
0.21417	19.249				12.85	19.249	19.231	19.21	19.277
0.215	19.249				12.9	19.249	19.242	19.231	19.25
0.21583	19.265				12.95	19.265	19.245	19.212	19.261
0.21667	19.267				13	19.267	19.25	19.218	19.272
0.2175	19.284				13.05	19.284	19.258	19.212	19.253
0.21833	19.265				13.1	19.265	19.239	19.212	19.256
0.21917	19.259				13.15	19.259	19.242	19.207	19.25
0.22	19.26				13.2	19.26	19.237	19.212	19.248
0.22083	19.262				13.25	19.262	19.242	19.218	19.264
0.22167	19.238				13.3	19.238	19.229	19.207	19.25
0.2225	19.292				13.35	19.292	19.245	19.215	19.261
0.22333	19.251				13.4	19.251	19.242	19.22	19.245
0.22417	19.294				13.45	19.294	19.277	19.218	19.261
0.225	19.254				13.5	19.254	19.264	19.22	19.264
0.22583	19.259				13.55	19.259	19.264	19.199	19.272
0.22667	19.243				13.6	19.243	19.237	19.215	19.282
0.2275	19.278				13.65	19.278	19.269	19.226	19.293
0.22833	19.249				13.7	19.249	19.253	19.215	19.296
0.22917	19.273				13.75	19.273	19.25	19.223	19.283
0.23	19.227				13.8	19.227	19.261	19.226	19.256
0.23083	19.241				13.85	19.241	19.25	19.193	19.232
0.23167	19.241				13.9	19.241	19.253	19.21	19.275
0.2325	19.278				13.95	19.278	19.245	19.234	19.245
0.23333	19.254				14	19.254	19.256	19.204	19.245
0.23417	19.254				14.05	19.254	19.256	19.215	19.24
0.235	19.246				14.1	19.246	19.256	19.239	19.234
0.23583	19.275				14.15	19.275	19.25	19.21	19.243
0.23667	19.259				14.2	19.259	19.239	19.212	19.261
0.2375	19.272				14.25	19.272	19.253	19.204	19.248
0.23833	19.249				14.3	19.249	19.234	19.212	19.264
0.23917	19.224				14.35	19.224	19.245	19.212	19.259
0.24	19.243				14.4	19.243	19.239	19.212	19.275
0.24083	19.222				14.45	19.222	19.253	19.218	19.269
0.24167	19.254				14.5	19.254	19.231	19.226	19.266
0.2425	19.233				14.55	19.233	19.231	19.215	19.269
0.24333	19.233				14.6	19.233	19.229	19.22	19.274
0.24417	19.23				14.65	19.23	19.25	19.226	19.258
0.245	19.235				14.7	19.235	19.239	19.196	19.256
0.24583	19.267				14.75	19.267	19.261	19.231	19.264
0.24667	19.267				14.8	19.267	19.253	19.215	19.272
0.2475	19.251				14.85	19.251	19.234	19.21	19.24
0.24833	19.243				14.9	19.243	19.25	19.218	19.283
0.24917	19.262				14.95	19.262	19.245	19.212	19.248
0.25	19.248				15	19.248	19.242	19.199	19.245
0.25083	19.253				15.05	19.253	19.242	19.215	19.251
0.25167	19.283				15.1	19.283	19.229	19.207	19.267
0.2525	19.248				15.15	19.248	19.234	19.21	19.288
0.25333	19.27				15.2	19.27	19.245	19.191	19.283
0.25417	19.253				15.25	19.253	19.245	19.204	19.269
0.255	19.253				15.3	19.253	19.239	19.191	19.261
0.25583	19.251				15.35	19.251	19.223	19.218	19.256
0.25667	19.256				15.4	19.256	19.237	19.204	19.259
0.2575	19.254				15.45	19.254	19.258	19.21	19.259
0.25833	19.243				15.5	19.243	19.256	19.191	19.285
0.25917	19.248				15.55	19.248	19.239	19.212	19.291
0.26	19.232				15.6	19.232	19.245	19.22	19.28
0.26083	19.237				15.65	19.237	19.237	19.223	19.275
0.26167	19.259				15.7	19.259	19.237	19.191	19.256
0.2625	19.246				15.75	19.246	19.231	19.212	19.245
0.26333	19.216				15.8	19.216	19.229	19.188	19.24
0.26417	19.246				15.85	19.246	19.231	19.193	19.248
0.265	19.256				15.9	19.256	19.229	19.185	19.253
0.26583	19.235				15.95	19.235	19.248	19.212	19.269
0.26667	19.278				16	19.278	19.221	19.207	19.248
0.2675	19.248				16.05	19.248	19.242	19.188	19.248
0.26833	19.251				16.1	19.251	19.223	19.207	19.232
0.26917	19.254				16.15	19.254	19.237	19.21	19.206
0.27	19.259				16.2	19.259	19.25	19.191	19.243
0.27083	19.267				16.25	19.267	19.231	19.21	19.224
0.27167	19.24				16.3	19.24	19.218	19.207	19.248
0.2725	19.23				16.35	19.23	19.231	19.18	19.258
0.27333	19.238				16.4	19.238	19.223	19.21	19.269
0.27417	19.24				16.45	19.24	19.25	19.196	19.261
0.275	19.271				16.5	19.271	19.239	19.207	19.234
0.27583	19.248				16.55	19.248	19.223	19.215	19.229
0.27667	19.232				16.6	19.232	19.231	19.191	19.243
0.2775	19.251				16.65	19.251	19.226	19.188	19.245
0.27833	19.263				16.7	19.263	19.237	19.177	19.261
0.27917	19.27				16.75	19.27	19.223	19.204	19.256
0.28	19.275				16.8	19.275	19.223	19.191	19.227
0.28083	19.24				16.85	19.24	19.215	19.21	19.224
0.28167	19.273				16.9	19.273	19.21	19.193	19.216
0.2825	19.268				16.95	19.268	19.239	19.196	19.213
0.28333	19.245				17	19.245	19.223	19.188	19.24
0.28417	19.245				17.05	19.245	19.234	19.191	19.213
0.285	19.229				17.1	19.229	19.229	19.215	19.213
0.28583	19.24				17.15	19.24	19.256	19.199	19.219
0.28667	19.237				17.2	19.237	19.221	19.215	19.229
0.2875	19.24				17.25	19.24	19.218	19.196	19.224
0.28833	19.26				17.3	19.26	19.207	19.196	19.213
0.28917	19.243				17.35	19.243	19.229	19.21	19.232
0.29	19.256				17.4	19.256	19.215	19.188	19.232
0.29083	19.248				17.45	19.248	19.223	19.202	19.245
0.29167	19.248				17.5	19.248	19.221	19.202	19.195
0.2925	19.227				17.55	19.227	19.229	19.202	19.216
0.29333	19.229				17.6	19.229	19.218	19.185	19.224
0.29417	19.23				17.65	19.23	19.229	19.202	19.208
0.295	19.232				17.7	19.232	19.239	19.188	19.205
0.29583	19.24				17.75	19.24	19.229	19.218	19.216
0.29667	19.243				17.8	19.243	19.231	19.202	19.197
0.2975	19.232				17.85	19.232	19.215	19.199	19.221
0.29833	19.221				17.9	19.221	19.221	19.22	19.216
0.29917	19.221				17.95	19.221	19.239	19.215	19.221
0.3	19.237				18	19.237	19.231	19.215	19.232
0.30083	19.24				18.05	19.24	19.221	19.215	19.235
0.30167	19.237				18.1	19.237	19.215	19.202	19.243
0.3025	19.229				18.15	19.229	19.237	19.21	19.235
0.30333	19.235				18.2	19.235	19.231	19.21	19.251
0.30417	19.24				18.25	19.24	19.237	19.21	19.237
0.305	19.264				18.3	19.264	19.239	19.196	19.237
0.30583	19.259				18.35	19.259	19.231	19.22	19.238
0.30667	19.259				18.4	19.259	19.229	19.212	19.208
0.3075	19.245				18.45	19.245	19.226	19.212	19.208
0.30833	19.255				18.5	19.255	19.229	19.21	19.205
0.30917	19.244				18.55	19.244	19.226	19.199	19.235
0.31	19.253				18.6	19.253	19.25	19.212	19.24
0.31083	19.237				18.65	19.237	19.239	19.215	19.216
0.31167	19.227				18.7	19.227	19.264	19.226	19.222
0.3125	19.256				18.75	19.256	19.229	19.228	19.222
0.31333	19.253				18.8	19.253	19.229	19.21	19.224
0.31417	19.246				18.85	19.246	19.239	19.215	19.219
0.315	19.265				18.9	19.265	19.239	19.212	19.208
0.31583	19.263				18.95	19.263	19.237	19.226	19.203
0.31667	19.245				19	19.245	19.237	19.212	19.219
0.3175	19.264				19.05	19.264	19.223	19.218	19.214
0.31833	19.259				19.1	19.259	19.25	19.234	19.208
0.31917	19.263				19.15	19.263	19.229	19.218	19.222
0.32	19.236				19.2	19.236	19.234	19.215	19.222
0.32083	19.268				19.25	19.268	19.229	19.215	19.23
0.32167	19.268				19.3	19.268	19.215	19.234	19.224
0.3225	19.282				19.35	19.282	19.245	19.226	19.235
0.32333	19.248				19.4	19.248	19.242	19.204	19.187
0.32417	19.256				19.45	19.256	19.226	19.223	19.216
0.325	19.248				19.5	19.248	19.223	19.231	19.219
0.32583	19.28				19.55	19.28	19.218	19.237	19.219
0.32667	19.224				19.6	19.224	19.229	19.218	19.208
0.3275	19.262				19.65	19.262	19.237	19.188	19.203
0.32833	19.227				19.7	19.227	19.218	19.22	19.206
0.32917	19.262				19.75	19.262	19.256	19.223	19.222
0.33	19.256				19.8	19.256	19.256	19.212	19.206
0.33083	19.275				19.85	19.275	19.25	19.207	19.224
0.33167	19.256				19.9	19.256	19.239	19.202	19.214
0.3325	19.271				19.95	19.271	19.234	19.218	19.222
0.33333	19.275				20	19.275	19.248	19.218	19.203
0.33417	19.267				20.05	19.267	19.253	19.207	19.211
0.335	19.254				20.1	19.254	19.266	19.212	19.208
0.33583	19.229				20.15	19.229	19.25	19.226	19.2
0.33667	19.248				20.2	19.248	19.231	19.22	19.206
0.3375	19.264				20.25	19.264	19.264	19.188	19.216
0.33833	19.245				20.3	19.245	19.248	19.231	19.203
0.33917	19.292				20.35	19.292	19.237	19.218	19.216
0.34	19.263				20.4	19.263	19.237	19.207	19.2
0.34083	19.279				20.45	19.279	19.239	19.212	19.208
0.34167	19.272				20.5	19.272	19.253	19.207	19.203
0.3425	19.278				20.55	19.278	19.248	19.228	19.216
0.34333	19.272				20.6	19.272	19.269	19.212	19.197
0.34417	19.284				20.65	19.284	19.253	19.212	19.219
0.345	19.265				20.7	19.265	19.239	19.215	19.195
0.34583	19.271				20.75	19.271	19.25	19.204	19.211
0.34667	19.263				20.8	19.263	19.25	19.204	19.211
0.3475	19.263				20.85	19.263	19.239	19.202	19.206
0.34833	19.271				20.9	19.271	19.239	19.207	19.206
0.34917	19.273				20.95	19.273	19.242	19.202	19.214
0.35	19.265				21	19.265	19.258	19.22	19.195
0.35083	19.241				21.05	19.241	19.266	19.218	19.232
0.35167	19.263				21.1	19.263	19.237	19.191	19.227
0.3525	19.245				21.15	19.245	19.256	19.18	19.211
0.35333	19.248				21.2	19.248	19.253	19.183	19.203
0.35417	19.264				21.25	19.264	19.237	19.196	19.208
0.355	19.268				21.3	19.268	19.242	19.199	19.208
0.35583	19.263				21.35	19.263	19.258	19.215	19.216
0.35667	19.244				21.4	19.244	19.253	19.234	19.224
0.3575	19.263				21.45	19.263	19.239	19.204	19.214
0.35833	19.255				21.5	19.255	19.258	19.188	19.224
0.35917	19.26				21.55	19.26	19.253	19.196	19.206
0.36	19.268				21.6	19.268	19.261	19.202	19.2
0.36083	19.26				21.65	19.26	19.245	19.196	19.206
0.36167	19.252				21.7	19.252	19.237	19.185	19.197
0.3625	19.249				21.75	19.249	19.239	19.204	19.2
0.36333	19.255				21.8	19.255	19.25	19.204	19.211
0.36417	19.26				21.85	19.26	19.223	19.218	19.208
0.365	19.252				21.9	19.252	19.253	19.207	19.219
0.36583	19.243				21.95	19.243	19.231	19.191	19.208
0.36667	19.256				22	19.256	19.234	19.177	19.187
0.3675	19.243				22.05	19.243	19.245	19.193	19.197
0.36833	19.279				22.1	19.279	19.237	19.185	19.205
0.36917	19.24				22.15	19.24	19.231	19.193	19.211
0.37	19.256				22.2	19.256	19.253	19.172	19.2
0.37083	19.243				22.25	19.243	19.245	19.193	19.203
0.37167	19.235				22.3	19.235	19.256	19.204	19.224
0.3725	19.262				22.35	19.262	19.25	19.196	19.224
0.37333	19.253				22.4	19.253	19.256	19.196	19.189
0.37417	19.24				22.45	19.24	19.229	19.196	19.203
0.375	19.235				22.5	19.235	19.242	19.199	19.206
0.37583	19.224				22.55	19.224	19.245	19.202	19.189
0.37667	19.248				22.6	19.248	19.25	19.191	19.206
0.3775	19.227				22.65	19.227	19.248	19.202	19.216
0.37833	19.243				22.7	19.243	19.253	19.191	19.179
0.37917	19.271				22.75	19.271	19.239	19.172	19.211
0.38	19.257				22.8	19.257	19.248	19.177	19.203
0.38083	19.265				22.85	19.265	19.242	19.185	19.208
0.38167	19.236				22.9	19.236	19.261	19.196	19.208
0.3825	19.26				22.95	19.26	19.269	19.188	19.2
0.38333	19.26				23	19.26	19.237	19.188	19.2
0.38417	19.246				23.05	19.246	19.256	19.177	19.187
0.385	19.243				23.1	19.243	19.258	19.191	19.216
0.38583	19.253				23.15	19.253	19.248	19.166	19.165
0.38667	19.229				23.2	19.229	19.229	19.199	19.195
0.3875	19.226				23.25	19.226	19.253	19.207	19.187
0.38833	19.245				23.3	19.245	19.283	19.202	19.211
0.38917	19.229				23.35	19.229	19.248	19.18	19.208
0.39	19.241				23.4	19.241	19.248	19.172	19.187
0.39083	19.244				23.45	19.244	19.25	19.199	19.2
0.39167	19.26				23.5	19.26	19.226	19.18	19.192
0.3925	19.257				23.55	19.257	19.237	19.193	19.181
0.39333	19.255				23.6	19.255	19.25	19.199	19.168
0.39417	19.24				23.65	19.24	19.253	19.204	19.189
0.395	19.235				23.7	19.235	19.248	19.188	19.187
0.39583	19.23				23.75	19.23	19.242	19.183	19.189
0.39667	19.24				23.8	19.24	19.25	19.188	19.197
0.3975	19.208				23.85	19.208	19.256	19.207	19.184
0.39833	19.229				23.9	19.229	19.25	19.185	19.187
0.39917	19.205				23.95	19.205	19.234	19.188	19.195
0.4	19.211				24	19.211	19.258	19.215	19.179
0.40083	19.229				24.05	19.229	19.234	19.183	19.187
0.40167	19.208				24.1	19.208	19.245	19.183	19.192
0.4025	19.228				24.15	19.228	19.239	19.183	19.192
0.40333	19.233				24.2	19.233	19.25	19.204	19.211
0.40417	19.257				24.25	19.257	19.242	19.185	19.179
0.405	19.221				24.3	19.221	19.245	19.185	19.176
0.40583	19.243				24.35	19.243	19.234	19.207	19.189
0.40667	19.235				24.4	19.235	19.245	19.202	19.2
0.4075	19.236				24.45	19.236	19.245	19.188	19.195
0.40833	19.23				24.5	19.23	19.264	19.191	19.195
0.40917	19.249				24.55	19.249	19.248	19.185	19.189
0.41	19.23				24.6	19.23	19.242	19.212	19.189
0.41083	19.244				24.65	19.244	19.215	19.185	19.2
0.41167	19.244				24.7	19.244	19.242	19.183	19.195
0.4125	19.238				24.75	19.238	19.237	19.199	19.197
0.41333	19.225				24.8	19.225	19.253	19.204	19.181
0.41417	19.236				24.85	19.236	19.234	19.177	19.195
0.415	19.22				24.9	19.22	19.261	19.212	19.187
0.41583	19.214				24.95	19.214	19.231	19.183	19.189
0.41667	19.22				25	19.22	19.223	19.202	19.184
0.4175	19.21				25.05	19.21	19.25	19.193	19.181
0.41833	19.173				25.1	19.173	19.231	19.185	19.189
0.41917	19.208				25.15	19.208	19.234	19.191	19.197
0.42	19.194				25.2	19.194	19.242	19.202	19.2
0.42083	19.226				25.25	19.226	19.231	19.196	19.222
0.42167	19.221				25.3	19.221	19.266	19.196	19.224
0.4225	19.24				25.35	19.24	19.256	19.191	19.219
0.42333	19.221				25.4	19.221	19.277	19.21	19.23
0.42417	19.229				25.45	19.229	19.275	19.202	19.214
0.425	19.243				25.5	19.243	19.277	19.215	19.238
0.42583	19.267				25.55	19.267	19.272	19.22	19.257
0.42667	19.27				25.6	19.27	19.288	19.226	19.273
0.4275	19.267				25.65	19.267	19.31	19.215	19.284
0.42833	19.262				25.7	19.262	19.331	19.223	19.273
0.42917	19.286				25.75	19.286	19.331	19.242	19.324
0.43	19.326				25.8	19.326	19.35	19.242	19.319
0.43083	19.338				25.85	19.338	19.361	19.253	19.332
0.43167	19.341				25.9	19.341	19.372	19.253	19.362
0.4325	19.372				25.95	19.372	19.401	19.266	19.354
0.43333	19.364				26	19.364	19.415	19.269	19.386
0.43417	19.391				26.05	19.391	19.45	19.299	19.41
0.435	19.418				26.1	19.418	19.474	19.307	19.432
0.43583	19.441				26.15	19.441	19.498	19.344	19.454
0.43667	19.453				26.2	19.453	19.515	19.35	19.478
0.4375	19.493				26.25	19.493	19.544	19.35	19.475
0.43833	19.496				26.3	19.496	19.571	19.388	19.524
0.43917	19.523				26.35	19.523	19.582	19.388	19.535
0.44	19.545				26.4	19.545	19.617	19.415	19.583
0.44083	19.6				26.45	19.6	19.652	19.439	19.58
0.44167	19.619				26.5	19.619	19.679	19.458	19.615
0.4425	19.632				26.55	19.632	19.701	19.477	19.634
0.44333	19.67				26.6	19.67	19.733	19.517	19.653
0.44417	19.68				26.65	19.68	19.773	19.544	19.691
0.445	19.715				26.7	19.715	19.787	19.563	19.729
0.44583	19.75				26.75	19.75	19.825	19.593	19.758
0.44667	19.752				26.8	19.752	19.857	19.622	19.793
0.4475	19.816				26.85	19.816	19.873	19.625	19.823
0.44833	19.84				26.9	19.84	19.93	19.679	19.842
0.44917	19.874				26.95	19.874	19.981	19.687	19.909
0.45	19.906				27	19.906	20.008	19.752	19.899
0.45083	19.915				27.05	19.915	20.057	19.773	19.961
0.45167	19.969				27.1	19.969	20.078	19.779	19.971
0.4525	20.001				27.15	20.001	20.086	19.827	20.031
0.45333	20.044				27.2	20.044	20.143	19.849	20.069
0.45417	20.071				27.25	20.071	20.181	19.887	20.09
0.455	20.119				27.3	20.119	20.197	19.927	20.133
0.45583	20.162				27.35	20.162	20.27	19.967	20.168
0.45667	20.193				27.4	20.193	20.278	19.992	20.184
0.4575	20.231				27.45	20.231	20.345	20.038	20.255
0.45833	20.29				27.5	20.29	20.361	20.065	20.263
0.45917	20.317				27.55	20.317	20.413	20.086	20.336
0.46	20.349				27.6	20.349	20.442	20.145	20.341
0.46083	20.386				27.65	20.386	20.48	20.18	20.395
0.46167	20.427				27.7	20.427	20.529	20.232	20.43
0.4625	20.464				27.75	20.464	20.55	20.248	20.492
0.46333	20.492				27.8	20.492	20.612	20.267	20.514
0.46417	20.537				27.85	20.537	20.653	20.323	20.554
0.465	20.578				27.9	20.578	20.68	20.364	20.586
0.46583	20.605				27.95	20.605	20.736	20.383	20.619
0.46667	20.664				28	20.664	20.771	20.45	20.643
0.4675	20.675				28.05	20.675	20.817	20.458	20.692
0.46833	20.753				28.1	20.753	20.868	20.507	20.735
0.46917	20.753				28.15	20.753	20.895	20.55	20.791
0.47	20.796				28.2	20.796	20.944	20.607	20.818
0.47083	20.872				28.25	20.872	20.99	20.658	20.867
0.47167	20.888				28.3	20.888	21.03	20.661	20.932
0.4725	20.934				28.35	20.934	21.076	20.704	20.964
0.47333	20.988				28.4	20.988	21.084	20.758	21.01
0.47417	21.012				28.45	21.012	21.143	20.79	21.029
0.475	21.074				28.5	21.074	21.189	20.863	21.104
0.47583	21.109				28.55	21.109	21.227	20.903	21.134
0.47667	21.123				28.6	21.123	21.27	20.928	21.172
0.4775	21.171				28.65	21.171	21.327	20.981	21.228
0.47833	21.231				28.7	21.231	21.33	21	21.269
0.47917	21.276				28.75	21.276	21.375	21.054	21.312
0.48	21.357				28.8	21.357	21.432	21.07	21.344
0.48083	21.368				28.85	21.368	21.494	21.127	21.393
0.48167	21.414				28.9	21.414	21.535	21.173	21.436
0.4825	21.451				28.95	21.451	21.61	21.238	21.493
0.48333	21.476				29	21.476	21.64	21.275	21.549
0.48417	21.541				29.05	21.541	21.683	21.319	21.568
0.485	21.57				29.1	21.57	21.715	21.381	21.644
0.48583	21.619				29.15	21.619	21.769	21.402	21.684
0.48667	21.665				29.2	21.665	21.793	21.44	21.719
0.4875	21.7				29.25	21.7	21.874	21.478	21.776
0.48833	21.773				29.3	21.773	21.904	21.54	21.816
0.48917	21.826				29.35	21.826	21.947	21.615	21.857
0.49	21.889				29.4	21.889	21.974	21.642	21.908
0.49083	21.916				29.45	21.916	22.031	21.664	21.959
0.49167	21.973				29.5	21.973	22.077	21.704	21.994
0.4925	21.977				29.55	21.977	22.149	21.758	22.056
0.49333	22.042				29.6	22.042	22.176	21.812	22.115
0.49417	22.077				29.65	22.077	22.213	21.836	22.147
0.495	22.134				29.7	22.134	22.245	21.901	22.185
0.49583	22.182				29.75	22.182	22.29	21.928	22.222
0.49667	22.208				29.8	22.208	22.352	21.99	22.283
0.4975	22.262				29.85	22.262	22.378	22.025	22.321
0.49833	22.294				29.9	22.294	22.45	22.068	22.393
0.49917	22.371				29.95	22.371	22.482	22.133	22.396
0.5	22.419				30	22.419	22.525	22.173	22.478
0.50083	22.457				30.05	22.457	22.576	22.218	22.521
0.50167	22.478				30.1	22.478	22.621	22.25	22.564
0.5025	22.534				30.15	22.534	22.65	22.301	22.598
0.50333	22.579				30.2	22.579	22.728	22.349	22.649
0.50417	22.654				30.25	22.654	22.768	22.413	22.678
0.505	22.68				30.3	22.68	22.787	22.448	22.729
0.50583	22.726				30.35	22.726	22.848	22.485	22.782
0.50667	22.763				30.4	22.763	22.917	22.544	22.82
0.5075	22.83				30.45	22.83	22.973	22.584	22.873
0.50833	22.857				30.5	22.857	23.003	22.629	22.929
0.50917	22.881				30.55	22.881	23.027	22.648	22.974
0.51	22.95				30.6	22.95	23.085	22.73	22.993
0.51083	23.017				30.65	23.017	23.128	22.757	23.068
0.51167	23.051				30.7	23.051	23.173	22.816	23.129
0.5125	23.099				30.75	23.099	23.219	22.853	23.161
0.51333	23.137				30.8	23.137	23.28	22.917	23.185
0.51417	23.195				30.85	23.195	23.296	22.973	23.246
0.515	23.233				30.9	23.233	23.363	23.018	23.273
0.51583	23.299				30.95	23.299	23.411	23.053	23.342
0.51667	23.329				31	23.329	23.453	23.093	23.372
0.5175	23.383				31.05	23.383	23.485	23.133	23.428
0.51833	23.43				31.1	23.43	23.541	23.197	23.471
0.51917	23.475				31.15	23.475	23.587	23.245	23.508
0.52	23.507				31.2	23.507	23.648	23.29	23.537
0.52083	23.558				31.25	23.558	23.667	23.341	23.623
0.52167	23.614				31.3	23.614	23.736	23.379	23.647
0.5225	23.628				31.35	23.628	23.757	23.445	23.687
0.52333	23.7				31.4	23.7	23.821	23.477	23.753
0.52417	23.724				31.45	23.724	23.861	23.528	23.783
0.525	23.785				31.5	23.785	23.915	23.547	23.839
0.52583	23.812				31.55	23.812	23.966	23.637	23.879
0.52667	23.857				31.6	23.857	24	23.648	23.951
0.5275	23.918				31.65	23.918	24.048	23.704	23.98
0.52833	23.972				31.7	23.972	24.096	23.752	24.007
0.52917	24.03				31.75	24.03	24.142	23.803	24.057
0.53	24.065				31.8	24.065	24.182	23.848	24.127
0.53083	24.113				31.85	24.113	24.248	23.899	24.169
0.53167	24.164				31.9	24.164	24.286	23.957	24.223
0.5325	24.198				31.95	24.198	24.344	23.989	24.257
0.53333	24.276				32	24.276	24.384	24.072	24.303
0.53417	24.289				32.05	24.289	24.411	24.075	24.343
0.535	24.337				32.1	24.337	24.486	24.131	24.401
0.53583	24.364				32.15	24.364	24.531	24.176	24.447
0.53667	24.428				32.2	24.428	24.568	24.219	24.479
0.5375	24.458				32.25	24.458	24.622	24.296	24.524
0.53833	24.511				32.3	24.511	24.683	24.333	24.572
0.53917	24.572				32.35	24.572	24.707	24.384	24.628
0.54	24.602				32.4	24.602	24.774	24.413	24.684
0.54083	24.676				32.45	24.676	24.792	24.472	24.706
0.54167	24.703				32.5	24.703	24.856	24.507	24.77
0.5425	24.769				32.55	24.769	24.904	24.571	24.796
0.54333	24.802				32.6	24.802	24.95	24.606	24.858
0.54417	24.858				32.65	24.858	24.987	24.683	24.903
0.545	24.903				32.7	24.903	25.051	24.704	24.956
0.54583	24.938				32.75	24.938	25.121	24.739	25.004
0.54667	24.983				32.8	24.983	25.137	24.795	25.052
0.5475	25.047				32.85	25.047	25.187	24.827	25.084
0.54833	25.092				32.9	25.092	25.246	24.888	25.14
0.54917	25.169				32.95	25.169	25.262	24.947	25.191
0.55	25.185				33	25.185	25.326	24.979	25.22
0.55083	25.27				33.05	25.27	25.401	25.038	25.263
0.55167	25.312				33.1	25.312	25.414	25.07	25.324
0.5525	25.345				33.15	25.345	25.481	25.128	25.383
0.55333	25.396				33.2	25.396	25.505	25.152	25.412
0.55417	25.438				33.25	25.438	25.547	25.2	25.468
0.555	25.494				33.3	25.494	25.609	25.259	25.53
0.55583	25.526				33.35	25.526	25.646	25.296	25.567
0.55667	25.575				33.4	25.575	25.707	25.363	25.62
0.5575	25.634				33.45	25.634	25.739	25.384	25.666
0.55833	25.663				33.5	25.663	25.785	25.44	25.682
0.55917	25.705				33.55	25.705	25.851	25.478	25.756
0.56	25.732				33.6	25.732	25.897	25.534	25.815
0.56083	25.773				33.65	25.773	25.945	25.59	25.855
0.56167	25.81				33.7	25.81	25.995	25.616	25.887
0.5625	25.866				33.75	25.866	26.022	25.665	25.949
0.56333	25.903				33.8	25.903	26.07	25.729	25.983
0.56417	25.967				33.85	25.967	26.139	25.761	26.026
0.565	25.991				33.9	25.991	26.177	25.817	26.071
0.56583	26.071				33.95	26.071	26.214	25.843	26.111
0.56667	26.119				34	26.119	26.27	25.915	26.159
0.5675	26.164				34.05	26.164	26.308	25.95	26.237
0.56833	26.218				34.1	26.218	26.358	25.979	26.258
0.56917	26.247				34.15	26.247	26.39	26.03	26.322
0.57	26.269				34.2	26.269	26.436	26.073	26.357
0.57083	26.325				34.25	26.325	26.486	26.139	26.415
0.57167	26.391				34.3	26.391	26.516	26.158	26.469
0.5725	26.445				34.35	26.445	26.585	26.211	26.501
0.57333	26.479				34.4	26.479	26.633	26.283	26.549
0.57417	26.509				34.45	26.509	26.678	26.302	26.607
0.575	26.573				34.5	26.573	26.734	26.363	26.645
0.57583	26.6				34.55	26.6	26.774	26.403	26.682
0.57667	26.634				34.6	26.634	26.828	26.441	26.743
0.5775	26.685				34.65	26.685	26.849	26.489	26.754
0.57833	26.715				34.7	26.715	26.924	26.547	26.823
0.57917	26.773				34.75	26.773	26.974	26.603	26.898
0.58	26.842				34.8	26.842	26.996	26.646	26.93
0.58083	26.941				34.85	26.941	27.078	26.667	26.973
0.58167	26.983				34.9	26.983	27.084	26.707	27.034
0.5825	26.999				34.95	26.999	27.126	26.761	27.058
0.58333	27.029				35	27.029	27.19	26.809	27.098
0.58417	27.085				35.05	27.085	27.217	26.849	27.152
0.585	27.128				35.1	27.128	27.265	26.924	27.202
0.58583	27.165				35.15	27.165	27.321	26.937	27.253
0.58667	27.208				35.2	27.208	27.369	26.996	27.285
0.5875	27.248				35.25	27.248	27.409	27.057	27.336
0.58833	27.304				35.3	27.304	27.438	27.092	27.376
0.58917	27.347				35.35	27.347	27.508	27.15	27.426
0.59	27.394				35.4	27.394	27.553	27.198	27.448
0.59083	27.442				35.45	27.442	27.612	27.23	27.506
0.59167	27.48				35.5	27.48	27.66	27.278	27.557
0.5925	27.523				35.55	27.523	27.695	27.313	27.629
0.59333	27.563				35.6	27.563	27.735	27.358	27.672
0.59417	27.605				35.65	27.605	27.785	27.417	27.677
0.595	27.661				35.7	27.661	27.825	27.452	27.744
0.59583	27.709				35.75	27.709	27.873	27.505	27.773
0.59667	27.768				35.8	27.768	27.905	27.569	27.837
0.5975	27.813				35.85	27.813	27.956	27.601	27.864
0.59833	27.874				35.9	27.874	28.001	27.63	27.912
0.59917	27.914				35.95	27.914	28.057	27.697	27.949
0.6	27.968				36	27.968	28.108	27.732	28.002
0.60083	28.021				36.05	28.021	28.153	27.772	28.05
0.60167	28.016				36.1	28.016	28.215	27.822	28.109
0.6025	28.085				36.15	28.085	28.244	27.889	28.136
0.60333	28.128				36.2	28.128	28.279	27.948	28.184
0.60417	28.195				36.25	28.195	28.319	27.966	28.221
0.605	28.224				36.3	28.224	28.369	28.006	28.267
0.60583	28.28				36.35	28.28	28.407	28.055	28.328
0.60667	28.32				36.4	28.32	28.457	28.127	28.371
0.6075	28.355				36.45	28.355	28.495	28.145	28.413
0.60833	28.419				36.5	28.419	28.548	28.183	28.456
0.60917	28.443				36.55	28.443	28.572	28.236	28.515
0.61	28.478				36.6	28.478	28.641	28.276	28.549
0.61083	28.534				36.65	28.534	28.687	28.313	28.616
0.61167	28.581				36.7	28.581	28.727	28.396	28.661
0.6125	28.629				36.75	28.629	28.772	28.428	28.696
0.61333	28.693				36.8	28.693	28.796	28.473	28.725
0.61417	28.749				36.85	28.749	28.911	28.508	28.795
0.615	28.763				36.9	28.763	28.879	28.559	28.813
0.61583	28.827				36.95	28.827	28.938	28.607	28.877
0.61667	28.843				37	28.843	28.988	28.66	28.904
0.6175	28.88				37.05	28.88	29.042	28.708	28.96
0.61833	28.934				37.1	28.934	29.074	28.769	28.992
0.61917	28.995				37.15	28.995	29.127	28.807	29.032
0.62	29.043				37.2	29.043	29.154	28.852	29.093
0.62083	29.086				37.25	29.086	29.223	28.908	29.155
0.62167	29.126				37.3	29.126	29.252	28.943	29.189
0.6225	29.171				37.35	29.171	29.295	29.004	29.229
0.62333	29.208				37.4	29.208	29.34	29.028	29.28
0.62417	29.272				37.45	29.272	29.394	29.047	29.312
0.625	29.312				37.5	29.312	29.45	29.127	29.374
0.62583	29.349				37.55	29.349	29.474	29.18	29.411
0.62667	29.379				37.6	29.379	29.522	29.196	29.456
0.6275	29.422				37.65	29.422	29.554	29.239	29.507
0.62833	29.462				37.7	29.462	29.615	29.3	29.566
0.62917	29.526				37.75	29.526	29.663	29.346	29.59
0.63	29.563				37.8	29.563	29.7	29.388	29.632
0.63083	29.598				37.85	29.598	29.73	29.434	29.694
0.63167	29.643				37.9	29.643	29.797	29.468	29.712
0.6325	29.699				37.95	29.699	29.818	29.508	29.787
0.63333	29.731				38	29.731	29.861	29.551	29.83
0.63417	29.774				38.05	29.774	29.919	29.61	29.872
0.635	29.814				38.1	29.814	29.983	29.639	29.915
0.63583	29.873				38.15	29.873	29.997	29.7	29.971
0.63667	29.91				38.2	29.91	30.023	29.743	29.992
0.6375	29.934				38.25	29.934	30.071	29.759	30.072
0.63833	29.98				38.3	29.98	30.117	29.802	30.102
0.63917	30.006				38.35	30.006	30.159	29.858	30.158
0.64	30.065				38.4	30.065	30.213	29.9	30.2
0.64083	30.097				38.45	30.097	30.266	29.946	30.262
0.64167	30.142				38.5	30.142	30.295	30.004	30.318
0.6425	30.193				38.55	30.193	30.357	30.028	30.368
0.64333	30.236				38.6	30.236	30.394	30.111	30.416
0.64417	30.273				38.65	30.273	30.437	30.13	30.454
0.645	30.318				38.7	30.318	30.461	30.199	30.529
0.64583	30.366				38.75	30.366	30.522	30.231	30.555
0.64667	30.398				38.8	30.398	30.562	30.234	30.622
0.6475	30.452				38.85	30.452	30.637	30.322	30.662
0.64833	30.502				38.9	30.502	30.693	30.354	30.715
0.64917	30.59				38.95	30.59	30.735	30.405	30.782
0.65	30.635				39	30.635	30.754	30.453	30.822
0.65083	30.675				39.05	30.675	30.845	30.506	30.859
0.65167	30.708				39.1	30.708	30.879	30.554	30.891
0.6525	30.772				39.15	30.772	30.914	30.618	30.977
0.65333	30.822				39.2	30.822	30.981	30.661	30.995
0.65417	30.857				39.25	30.857	31.042	30.703	31.073
0.655	30.924				39.3	30.924	31.09	30.773	31.126
0.65583	30.972				39.35	30.972	31.122	30.818	31.163
0.65667	31.02				39.4	31.02	31.186	30.861	31.222
0.6575	31.06				39.45	31.06	31.229	30.941	31.262
0.65833	31.116				39.5	31.116	31.274	30.941	31.315
0.65917	31.164				39.55	31.164	31.336	31.013	31.385
0.66	31.212				39.6	31.212	31.386	31.069	31.414
0.66083	31.257				39.65	31.257	31.45	31.114	31.459
0.66167	31.308				39.7	31.308	31.493	31.183	31.518
0.6625	31.398				39.75	31.398	31.533	31.215	31.569
0.66333	31.406				39.8	31.406	31.576	31.226	31.611
0.66417	31.476				39.85	31.476	31.653	31.301	31.667
0.665	31.535				39.9	31.535	31.69	31.338	31.697
0.66583	31.564				39.95	31.564	31.728	31.397	31.732
0.66667	31.612				40	31.612	31.786	31.447	31.809
0.6675	31.671				40.05	31.671	31.829	31.482	31.862
0.66833	31.705				40.1	31.705	31.882	31.535	31.894
0.66917	31.767				40.15	31.767	31.933	31.589	31.948
0.67	31.801				40.2	31.801	31.981	31.656	32.004
0.67083	31.863				40.25	31.863	32.013	31.68	32.046
0.67167	31.895				40.3	31.895	32.096	31.749	32.102
0.6725	31.961				40.35	31.961	32.098	31.794	32.158
0.67333	32.004				40.4	32.004	32.17	31.834	32.182
0.67417	32.047				40.45	32.047	32.195	31.874	32.27
0.675	32.113				40.5	32.113	32.253	31.925	32.308
0.67583	32.148				40.55	32.148	32.317	31.965	32.35
0.67667	32.183				40.6	32.183	32.357	32.021	32.39
0.6775	32.236				40.65	32.236	32.408	32.058	32.422
0.67833	32.287				40.7	32.287	32.453	32.125	32.476
0.67917	32.324				40.75	32.324	32.515	32.157	32.537
0.68	32.38				40.8	32.38	32.547	32.208	32.569
0.68083	32.402				40.85	32.402	32.592	32.264	32.638
0.68167	32.466				40.9	32.466	32.648	32.32	32.657
0.6825	32.53				40.95	32.53	32.704	32.341	32.718
0.68333	32.596				41	32.596	32.736	32.397	32.764
0.68417	32.615				41.05	32.615	32.811	32.453	32.822
0.685	32.655				41.1	32.655	32.808	32.496	32.854
0.68583	32.706				41.15	32.706	32.859	32.522	32.884
0.68667	32.748				41.2	32.748	32.917	32.578	32.94
0.6875	32.799				41.25	32.799	32.952	32.634	33.001
0.68833	32.852				41.3	32.852	32.995	32.672	33.028
0.68917	32.898				41.35	32.898	33.064	32.722	33.071
0.69	32.948				41.4	32.948	33.107	32.762	33.135
0.69083	32.983				41.45	32.983	33.157	32.803	33.169
0.69167	33.042				41.5	33.042	33.205	32.883	33.201
0.6925	33.087				41.55	33.087	33.253	32.912	33.236
0.69333	33.143				41.6	33.143	33.275	32.96	33.297
0.69417	33.194				41.65	33.194	33.323	33.005	33.372
0.695	33.204				41.7	33.204	33.392	33.059	33.388
0.69583	33.268				41.75	33.268	33.419	33.096	33.431
0.69667	33.33				41.8	33.33	33.499	33.131	33.495
0.6975	33.348				41.85	33.348	33.531	33.171	33.519
0.69833	33.42				41.9	33.42	33.584	33.221	33.561
0.69917	33.442				41.95	33.442	33.587	33.277	33.639
0.7	33.492				42	33.492	33.662	33.341	33.671
0.70083	33.522				42.05	33.522	33.723	33.389	33.713
0.70167	33.591				42.1	33.591	33.758	33.419	33.751
0.7025	33.626				42.15	33.626	33.816	33.477	33.799
0.70333	33.661				42.2	33.661	33.838	33.528	33.849
0.70417	33.727				42.25	33.727	33.875	33.557	33.887
0.705	33.746				42.3	33.746	33.931	33.621	33.919
0.70583	33.807				42.35	33.807	33.99	33.629	33.991
0.70667	33.861				42.4	33.861	34	33.704	34.02
0.7075	33.887				42.45	33.887	34.088	33.747	34.087
0.70833	33.943				42.5	33.943	34.11	33.808	34.116
0.70917	34.013				42.55	34.013	34.163	33.864	34.178
0.71	34.039				42.6	34.039	34.195	33.88	34.191
0.71083	34.085				42.65	34.085	34.275	33.944	34.244
0.71167	34.143				42.7	34.143	34.296	33.965	34.311
0.7125	34.191				42.75	34.191	34.35	34.027	34.338
0.71333	34.234				42.8	34.234	34.39	34.072	34.407
0.71417	34.274				42.85	34.274	34.43	34.102	34.444
0.715	34.287				42.9	34.287	34.483	34.152	34.487
0.71583	34.357				42.95	34.357	34.507	34.195	34.522
0.71667	34.389				43	34.389	34.587	34.248	34.58
0.7175	34.439				43.05	34.439	34.638	34.286	34.604
0.71833	34.469				43.1	34.469	34.667	34.339	34.66
0.71917	34.535				43.15	34.535	34.702	34.387	34.687
0.72	34.583				43.2	34.583	34.742	34.432	34.748
0.72083	34.618				43.25	34.618	34.803	34.488	34.775
0.72167	34.658				43.3	34.658	34.843	34.531	34.831
0.7225	34.698				43.35	34.698	34.897	34.55	34.871
0.72333	34.736				43.4	34.736	34.931	34.598	34.9
0.72417	34.813				43.45	34.813	34.955	34.664	34.964
0.725	34.85				43.5	34.85	35.003	34.715	35.002
0.72583	34.888				43.55	34.888	35.043	34.736	35.063
0.72667	34.954				43.6	34.954	35.091	34.776	35.079
0.7275	34.997				43.65	34.997	35.152	34.843	35.121
0.72833	35.024				43.7	35.024	35.196	34.87	35.161
0.72917	35.064				43.75	35.064	35.217	34.942	35.216
0.73	35.103				43.8	35.103	35.268	34.966	35.245
0.73083	35.14				43.85	35.14	35.318	35.027	35.298
0.73167	35.182				43.9	35.182	35.341	35.072	35.329
0.7325	35.222				43.95	35.222	35.373	35.112	35.366
0.73333	35.293				44	35.293	35.423	35.138	35.416
0.73417	35.29				44.05	35.29	35.465	35.209	35.448
0.735	35.34				44.1	35.34	35.5	35.241	35.487
0.73583	35.393				44.15	35.393	35.55	35.267	35.53
0.73667	35.446				44.2	35.446	35.613	35.302	35.582
0.7375	35.485				44.25	35.485	35.623	35.373	35.603
0.73833	35.514				44.3	35.514	35.687	35.402	35.654
0.73917	35.564				44.35	35.564	35.687	35.423	35.717
0.74	35.604				44.4	35.604	35.761	35.468	35.733
0.74083	35.662				44.45	35.662	35.792	35.52	35.806
0.74167	35.688				44.5	35.688	35.845	35.565	35.822
0.7425	35.746				44.55	35.746	35.874	35.61	35.859
0.74333	35.794				44.6	35.794	35.916	35.655	35.917
0.74417	35.815				44.65	35.815	35.942	35.694	35.938
0.745	35.854				44.7	35.854	35.99	35.721	35.983
0.74583	35.899				44.75	35.899	36.056	35.768	36.046
0.74667	35.941				44.8	35.941	36.058	35.789	36.068
0.7475	35.984				44.85	35.984	36.114	35.847	36.115
0.74833	35.997				44.9	35.997	36.159	35.927	36.189
0.74917	36.05				44.95	36.05	36.18	35.945	36.189
0.75	36.105				45	36.105	36.24	35.971	36.257
0.75083	36.137				45.05	36.137	36.267	36.04	36.297
0.75167	36.176				45.1	36.176	36.301	36.027	36.326
0.7525	36.205				45.15	36.205	36.372	36.098	36.373
0.75333	36.276				45.2	36.276	36.407	36.127	36.421
0.75417	36.303				45.25	36.303	36.42	36.172	36.463
0.755	36.332				45.3	36.332	36.486	36.214	36.495
0.75583	36.387				45.35	36.387	36.494	36.24	36.51
0.75667	36.413				45.4	36.413	36.557	36.285	36.555
0.7575	36.466				45.45	36.466	36.583	36.338	36.605
0.75833	36.474				45.5	36.474	36.628	36.369	36.632
0.75917	36.543				45.55	36.543	36.673	36.427	36.682
0.76	36.579				45.6	36.579	36.718	36.43	36.729
0.76083	36.595				45.65	36.595	36.728	36.485	36.753
0.76167	36.627				45.7	36.627	36.762	36.53	36.79
0.7625	36.695				45.75	36.695	36.805	36.549	36.84
0.76333	36.701				45.8	36.701	36.847	36.612	36.864
0.76417	36.743				45.85	36.743	36.9	36.662	36.916
0.765	36.817				45.9	36.817	36.931	36.657	36.964
0.76583	36.827				45.95	36.827	36.965	36.728	37.003
0.76667	36.864				46	36.864	36.989	36.765	37.04
0.7675	36.925				46.05	36.925	37.018	36.778	37.069
0.76833	36.941				46.1	36.941	37.066	36.836	37.098
0.76917	36.975				46.15	36.975	37.092	36.891	37.143
0.77	36.991				46.2	36.991	37.126	36.915	37.185
0.77083	37.065				46.25	37.065	37.179	36.936	37.212
0.77167	37.096				46.3	37.096	37.195	36.986	37.275
0.7725	37.136				46.35	37.136	37.237	37.026	37.307
0.77333	37.183				46.4	37.183	37.271	37.063	37.315
0.77417	37.207				46.45	37.207	37.311	37.1	37.378
0.775	37.218				46.5	37.218	37.35	37.121	37.402
0.77583	37.262				46.55	37.262	37.374	37.171	37.441
0.77667	37.281				46.6	37.281	37.406	37.181	37.462
0.7775	37.341				46.65	37.341	37.445	37.221	37.515
0.77833	37.352				46.7	37.352	37.474	37.282	37.547
0.77917	37.389				46.75	37.389	37.522	37.311	37.56
0.78	37.428				46.8	37.428	37.548	37.34	37.628
0.78083	37.473				46.85	37.473	37.58	37.361	37.647
0.78167	37.492				46.9	37.492	37.609	37.424	37.686
0.7825	37.526				46.95	37.526	37.643	37.45	37.715
0.78333	37.589				47	37.589	37.677	37.49	37.747
0.78417	37.618				47.05	37.618	37.706	37.54	37.794
0.785	37.639				47.1	37.639	37.756	37.545	37.823
0.78583	37.658				47.15	37.658	37.788	37.587	37.85
0.78667	37.705				47.2	37.705	37.801	37.63	37.91
0.7875	37.729				47.25	37.729	37.835	37.664	37.945
0.78833	37.776				47.3	37.776	37.872	37.688	37.974
0.78917	37.79				47.35	37.79	37.87	37.74	38.011
0.79	37.834				47.4	37.834	37.936	37.743	38.037
0.79083	37.85				47.45	37.85	37.967	37.775	38.066
0.79167	37.89				47.5	37.89	37.988	37.812	38.095
0.7925	37.911				47.55	37.911	38.017	37.849	38.135
0.79333	37.945				47.6	37.945	38.065	37.88	38.179
0.79417	37.987				47.65	37.987	38.091	37.917	38.185
0.795	38.006				47.7	38.006	38.128	37.946	38.222
0.79583	38.059				47.75	38.059	38.157	38.004	38.253
0.79667	38.066				47.8	38.066	38.186	38.052	38.266
0.7975	38.069				47.85	38.069	38.199	38.046	38.309
0.79833	38.122				47.9	38.122	38.231	38.078	38.335
0.79917	38.175				47.95	38.175	38.257	38.115	38.377
0.8	38.185				48	38.185	38.313	38.165	38.403
0.80083	38.227				48.05	38.227	38.339	38.16	38.438
0.80167	38.254				48.1	38.254	38.371	38.191	38.467
0.8025	38.264				48.15	38.264	38.397	38.252	38.501
0.80333	38.304				48.2	38.304	38.426	38.26	38.538
0.80417	38.328				48.25	38.328	38.445	38.297	38.564
0.805	38.346				48.3	38.346	38.476	38.336	38.591
0.80583	38.393				48.35	38.393	38.503	38.368	38.617
0.80667	38.401				48.4	38.401	38.537	38.4	38.672
0.8075	38.433				48.45	38.433	38.537	38.413	38.667
0.80833	38.488				48.5	38.488	38.592	38.447	38.701
0.80917	38.509				48.55	38.509	38.608	38.489	38.736
0.81	38.541				48.6	38.541	38.642	38.523	38.754
0.81083	38.554				48.65	38.554	38.677	38.523	38.82
0.81167	38.586				48.7	38.586	38.703	38.555	38.833
0.8125	38.628				48.75	38.628	38.74	38.597	38.846
0.81333	38.67				48.8	38.67	38.745	38.624	38.881
0.81417	38.67				48.85	38.67	38.79	38.658	38.92
0.815	38.705				48.9	38.705	38.827	38.705	38.952
0.81583	38.736				48.95	38.736	38.84	38.7	38.954
0.81667	38.763				49	38.763	38.861	38.737	38.986
0.8175	38.797				49.05	38.797	38.893	38.777	39.02
0.81833	38.826				49.1	38.826	38.911	38.792	39.065
0.81917	38.857				49.15	38.857	38.969	38.811	39.081
0.82	38.9				49.2	38.9	39.001	38.858	39.081
0.82083	38.923				49.25	38.923	39.003	38.871	39.131
0.82167	38.95				49.3	38.95	39.043	38.911	39.139
0.8225	38.95				49.35	38.95	39.048	38.929	39.181
0.82333	38.976				49.4	38.976	39.106	38.964	39.21
0.82417	39.024				49.45	39.024	39.112	39.003	39.221
0.825	39.039				49.5	39.039	39.151	39.024	39.26
0.82583	39.087				49.55	39.087	39.18	39.067	39.279
0.82667	39.095				49.6	39.095	39.183	39.09	39.321
0.8275	39.118				49.65	39.118	39.217	39.109	39.358
0.82833	39.145				49.7	39.145	39.254	39.146	39.371
0.82917	39.19				49.75	39.19	39.278	39.156	39.384
0.83	39.198				49.8	39.198	39.307	39.18	39.421
0.83083	39.232				49.85	39.232	39.336	39.212	39.44
0.83167	39.266				49.9	39.266	39.344	39.238	39.484
0.8325	39.29				49.95	39.29	39.378	39.267	39.492
0.83333	39.324				50	39.324	39.409	39.283	39.516
0.83417	39.34				50.05	39.34	39.446	39.304	39.537
0.835	39.356				50.1	39.356	39.478	39.362	39.558
0.83583	39.416				50.15	39.416	39.504	39.364	39.603
0.83667	39.416				50.2	39.416	39.52	39.394	39.603
0.8375	39.461				50.25	39.461	39.525	39.436	39.637
0.83833	39.448				50.3	39.448	39.568	39.444	39.656
0.83917	39.485				50.35	39.485	39.573	39.488	39.687
0.84	39.509				50.4	39.509	39.607	39.473	39.714
0.84083	39.551				50.45	39.551	39.634	39.517	39.738
0.84167	39.567				50.5	39.567	39.644	39.544	39.764
0.8425	39.588				50.55	39.588	39.673	39.57	39.769
0.84333	39.617				50.6	39.617	39.697	39.618	39.806
0.84417	39.638				50.65	39.638	39.755	39.626	39.835
0.845	39.656				50.7	39.656	39.758	39.657	39.846
0.84583	39.685				50.75	39.685	39.781	39.689	39.869
0.84667	39.717				50.8	39.717	39.818	39.707	39.919
0.8475	39.746				50.85	39.746	39.829	39.726	39.941
0.84833	39.767				50.9	39.767	39.855	39.765	39.946
0.84917	39.812				50.95	39.812	39.876	39.792	39.98
0.85	39.838				51	39.838	39.91	39.797	39.985
0.85083	39.843				51.05	39.843	39.934	39.829	40.014
0.85167	39.872				51.1	39.872	39.958	39.823	40.049
0.8525	39.904				51.15	39.904	40.008	39.876	40.075
0.85333	39.941				51.2	39.941	40.011	39.905	40.109
0.85417	39.957				51.25	39.957	40.042	39.916	40.12
0.855	39.994				51.3	39.994	40.071	39.947	40.128
0.85583	40.017				51.35	40.017	40.111	39.976	40.157
0.85667	40.044				51.4	40.044	40.145	39.989	40.178
0.8575	40.065				51.45	40.065	40.164	40.01	40.215
0.85833	40.115				51.5	40.115	40.174	40.042	40.233
0.85917	40.134				51.55	40.134	40.237	40.068	40.27
0.86	40.165				51.6	40.165	40.261	40.1	40.278
0.86083	40.168				51.65	40.168	40.303	40.116	40.331
0.86167	40.213				51.7	40.213	40.298	40.129	40.32
0.8625	40.242				51.75	40.242	40.338	40.171	40.354
0.86333	40.273				51.8	40.273	40.369	40.195	40.352
0.86417	40.3				51.85	40.3	40.38	40.219	40.402
0.865	40.337				51.9	40.337	40.427	40.25	40.444
0.86583	40.355				51.95	40.355	40.464	40.285	40.46
0.86667	40.387				52	40.387	40.472	40.3	40.465
0.8675	40.424				52.05	40.424	40.504	40.3	40.507
0.86833	40.45				52.1	40.45	40.548	40.343	40.528
0.86917	40.489				52.15	40.489	40.556	40.358	40.534
0.87	40.511				52.2	40.511	40.606	40.416	40.56
0.87083	40.534				52.25	40.534	40.614	40.432	40.605
0.87167	40.566				52.3	40.566	40.659	40.448	40.634
0.8725	40.595				52.35	40.595	40.686	40.448	40.65
0.87333	40.632				52.4	40.632	40.701	40.485	40.639
0.87417	40.64				52.45	40.64	40.712	40.509	40.702
0.875	40.677				52.5	40.677	40.759	40.538	40.721
0.87583	40.698				52.55	40.698	40.791	40.583	40.753
0.87667	40.748				52.6	40.748	40.815	40.585	40.766
0.8775	40.779				52.65	40.779	40.849	40.638	40.795
0.87833	40.777				52.7	40.777	40.889	40.662	40.821
0.87917	40.83				52.75	40.83	40.883	40.654	40.853
0.88	40.866				52.8	40.866	40.939	40.685	40.863
0.88083	40.89				52.85	40.89	40.957	40.691	40.882
0.88167	40.882				52.9	40.882	40.965	40.728	40.911
0.8825	40.924				52.95	40.924	41.002	40.762	40.929
0.88333	40.961				53	40.961	41.044	40.788	40.95
0.88417	40.985				53.05	40.985	41.057	40.817	40.985
0.885	41.014				53.1	41.014	41.055	40.841	41.006
0.88583	41.03				53.15	41.03	41.102	40.867	41
0.88667	41.062				53.2	41.062	41.113	40.878	41.056
0.8875	41.072				53.25	41.072	41.142	40.886	41.045
0.88833	41.098				53.3	41.098	41.181	40.917	41.066
0.88917	41.122				53.35	41.122	41.194	40.946	41.087
0.89	41.167				53.4	41.167	41.237	40.967	41.114
0.89083	41.17				53.45	41.17	41.239	40.996	41.138
0.89167	41.196				53.5	41.196	41.276	40.991	41.151
0.8925	41.236				53.55	41.236	41.266	41.025	41.169
0.89333	41.28				53.6	41.28	41.303	41.047	41.203
0.89417	41.259				53.65	41.259	41.329	41.068	41.214
0.895	41.28				53.7	41.28	41.337	41.099	41.24
0.89583	41.309				53.75	41.309	41.363	41.115	41.269
0.89667	41.344				53.8	41.344	41.371	41.139	41.275
0.8975	41.357				53.85	41.357	41.411	41.163	41.285
0.89833	41.381				53.9	41.381	41.429	41.163	41.296
0.89917	41.399				53.95	41.399	41.426	41.184	41.301
0.9	41.412				54	41.412	41.445	41.223	41.354
0.90083	41.417				54.05	41.417	41.487	41.226	41.351
0.90167	41.449				54.1	41.449	41.5	41.25	41.388
0.9025	41.486				54.15	41.486	41.5	41.26	41.406
0.90333	41.497				54.2	41.497	41.545	41.302	41.433
0.90417	41.478				54.25	41.478	41.566	41.305	41.435
0.905	41.539				54.3	41.539	41.585	41.323	41.478
0.90583	41.552				54.35	41.552	41.6	41.374	41.48
0.90667	41.594				54.4	41.594	41.635	41.347	41.483
0.9075	41.594				54.45	41.594	41.666	41.392	41.512
0.90833	41.597				54.5	41.597	41.666	41.413	41.507
0.90917	41.639				54.55	41.639	41.716	41.424	41.538
0.91	41.655				54.6	41.655	41.722	41.455	41.573
0.91083	41.665				54.65	41.665	41.769	41.458	41.583
0.91167	41.705				54.7	41.705	41.79	41.495	41.588
0.9125	41.736				54.75	41.736	41.827	41.492	41.638
0.91333	41.758				54.8	41.758	41.883	41.529	41.66
0.91417	41.768				54.85	41.768	41.898	41.555	41.704
0.915	41.821				54.9	41.821	41.97	41.577	41.704
0.91583	41.839				54.95	41.839	42.038	41.584	41.749
0.91667	41.866				55	41.866	42.093	41.645	41.805
0.9175	41.932				55.05	41.932	42.18	41.664	41.852
0.91833	41.99				55.1	41.99	42.27	41.693	41.907
0.91917	42.032				55.15	42.032	42.349	41.737	42.005
0.92	42.116				55.2	42.116	42.476	41.753	42.084
0.92083	42.164				55.25	42.164	42.576	41.816	42.208
0.92167	42.243				55.3	42.243	42.687	41.903	42.334
0.9225	42.351				55.35	42.351	42.832	41.98	42.472
0.92333	42.419				55.4	42.419	42.974	42.051	42.638
0.92417	42.527				55.45	42.527	43.172	42.141	42.817
0.925	42.657				55.5	42.657	43.393	42.251	43.07
0.92583	42.775				55.55	42.775	43.549	42.36	43.302
0.92667	42.928				55.6	42.928	43.694	42.539	43.473
0.9275	43.084				55.65	43.084	43.836	42.705	43.645
0.92833	43.239				55.7	43.239	43.955	42.876	43.803
0.92917	43.426				55.75	43.426	44.121	43.064	43.908
0.93	43.656				55.8	43.656	44.213	43.327	44.04
0.93083	43.798				55.85	43.798	44.324	43.48	44.18
0.93167	43.962				55.9	43.962	44.464	43.665	44.301
0.9325	44.12				55.95	44.12	44.553	43.791	44.404
0.93333	44.231				56	44.231	44.653	43.91	44.515
0.93417	44.347				56.05	44.347	44.754	44.021	44.623
0.935	44.468				56.1	44.468	44.83	44.134	44.747
0.93583	44.55				56.15	44.55	44.973	44.247	44.85
0.93667	44.645				56.2	44.645	45.041	44.361	44.958
0.9375	44.763				56.25	44.763	45.125	44.495	45.058
0.93833	44.845				56.3	44.845	45.241	44.619	45.163
0.93917	44.95				56.35	44.95	45.281	44.717	45.219
0.94	45.035				56.4	45.035	45.381	44.833	45.34
0.94083	45.122				56.45	45.122	45.444	44.922	45.395
0.94167	45.217				56.5	45.217	45.531	44.986	45.49
0.9425	45.29				56.55	45.29	45.608	45.107	45.554
0.94333	45.391				56.6	45.391	45.674	45.196	45.641
0.94417	45.449				56.65	45.449	45.742	45.283	45.736
0.945	45.523				56.7	45.523	45.808	45.365	45.796
0.94583	45.604				56.75	45.604	45.901	45.45	45.857
0.94667	45.681				56.8	45.681	45.943	45.505	45.915
0.9475	45.736				56.85	45.736	46.011	45.584	45.999
0.94833	45.807				56.9	45.807	46.075	45.65	46.052
0.94917	45.865				56.95	45.865	46.125	45.713	46.118
0.95	45.929				57	45.929	46.188	45.784	46.165
0.95083	45.992				57.05	45.992	46.225	45.858	46.237
0.95167	46.084				57.1	46.084	46.278	45.937	46.276
0.9525	46.121				57.15	46.121	46.343	45.99	46.334
0.95333	46.163				57.2	46.163	46.372	46.059	46.389
0.95417	46.242				57.25	46.242	46.433	46.132	46.432
0.955	46.279				57.3	46.279	46.502	46.177	46.463
0.95583	46.319				57.35	46.319	46.502	46.211	46.542
0.95667	46.371				57.4	46.371	46.578	46.264	46.569
0.9575	46.437				57.45	46.437	46.623	46.333	46.619
0.95833	46.458				57.5	46.458	46.665	46.362	46.65
0.95917	46.524				57.55	46.524	46.702	46.409	46.679
0.96	46.559				57.6	46.559	46.739	46.454	46.743
0.96083	46.603				57.65	46.603	46.789	46.509	46.756
0.96167	46.646				57.7	46.646	46.821	46.541	46.806
0.9625	46.675				57.75	46.675	46.86	46.583	46.84
0.96333	46.738				57.8	46.738	46.863	46.625	46.867
0.96417	46.754				57.85	46.754	46.9	46.662	46.909
0.965	46.785				57.9	46.785	46.976	46.718	46.964
0.96583	46.843				57.95	46.843	46.974	46.741	46.996
0.96667	46.854				58	46.854	47	46.773	46.993
0.9675	46.899				58.05	46.899	47.04	46.831	47.027
0.96833	46.922				58.1	46.922	47.063	46.839	47.062
0.96917	46.965				58.15	46.965	47.1	46.908	47.085
0.97	46.973				58.2	46.973	47.116	46.897	47.112
0.97083	47.02				58.25	47.02	47.134	46.963	47.146
0.97167	47.031				58.3	47.031	47.179	47.005	47.17
0.9725	47.062				58.35	47.062	47.192	47.013	47.178
0.97333	47.099				58.4	47.099	47.24	47.058	47.207
0.97417	47.099				58.45	47.099	47.253	47.055	47.252
0.975	47.17				58.5	47.17	47.256	47.089	47.249
0.97583	47.176				58.55	47.176	47.282	47.118	47.296
0.97667	47.199				58.6	47.199	47.322	47.153	47.31
0.9775	47.205				58.65	47.205	47.34	47.155	47.302
0.97833	47.239				58.7	47.239	47.364	47.192	47.339
0.97917	47.26				58.75	47.26	47.39	47.213	47.349
0.98	47.292				58.8	47.292	47.385	47.234	47.394
0.98083	47.302				58.85	47.302	47.406	47.269	47.397
0.98167	47.313				58.9	47.313	47.432	47.282	47.431
0.9825	47.334				58.95	47.334	47.461	47.306	47.452
0.98333	47.376				59	47.376	47.464	47.324	47.468
0.98417	47.405				59.05	47.405	47.501	47.353	47.476
0.985	47.408				59.1	47.408	47.504	47.353	47.507
0.98583	47.431				59.15	47.431	47.538	47.372	47.518
0.98667	47.466				59.2	47.466	47.54	47.398	47.528
0.9875	47.437				59.25	47.437	47.564	47.416	47.534
0.98833	47.487				59.3	47.487	47.556	47.448	47.531
0.98917	47.481				59.35	47.481	47.577	47.432	47.552
0.99	47.484				59.4	47.484	47.63	47.485	47.587
0.99083	47.524				59.45	47.524	47.62	47.485	47.592
0.99167	47.521				59.5	47.521	47.646	47.511	47.61
0.9925	47.571				59.55	47.571	47.643	47.527	47.626
0.99333	47.542				59.6	47.542	47.672	47.543	47.613
0.99417	47.584				59.65	47.584	47.688	47.561	47.632
0.995	47.603				59.7	47.603	47.675	47.569	47.635
0.99583	47.582				59.75	47.582	47.704	47.609	47.658
0.99667	47.616				59.8	47.616	47.714	47.596	47.695
0.9975	47.621				59.85	47.621	47.738	47.596	47.721
0.99833	47.629				59.9	47.629	47.714	47.617	47.695
0.99917	47.648				59.95	47.648	47.743	47.638	47.737
1	47.661				60	47.661	47.743	47.651	47.729
1.00083	47.65				60.05	47.65	47.749	47.654	47.758
1.00167	47.684				60.1	47.684	47.767	47.677	47.774
1.0025	47.692				60.15	47.692	47.794	47.68	47.75
1.00333	47.698				60.2	47.698	47.796	47.683	47.766
1.00417	47.724				60.25	47.724	47.804	47.696	47.769
1.005	47.721				60.3	47.721	47.817	47.722	47.803
1.00583	47.753				60.35	47.753	47.823	47.733	47.819
1.00667	47.732				60.4	47.732	47.82	47.727	47.842
1.0075	47.727				60.45	47.727	47.836	47.751	47.816
1.00833	47.737				60.5	47.737	47.867	47.759	47.84
1.00917	47.779				60.55	47.779	47.838	47.756	47.816
1.01	47.769				60.6	47.769	47.88	47.78	47.811
1.01083	47.793				60.65	47.793	47.885	47.793	47.853
1.01167	47.806				60.7	47.806	47.885	47.814	47.851
1.0125	47.814				60.75	47.814	47.891	47.809	47.879
1.01333	47.822				60.8	47.822	47.906	47.814	47.882
1.01417	47.803				60.85	47.803	47.912	47.809	47.895
1.015	47.827				60.9	47.827	47.899	47.822	47.884
1.01583	47.835				60.95	47.835	47.917	47.833	47.903
1.01667	47.856				61	47.856	47.935	47.836	47.893
1.0175	47.843				61.05	47.843	47.951	47.849	47.89
1.01833	47.843				61.1	47.843	47.932	47.864	47.877
1.01917	47.871				61.15	47.871	47.935	47.849	47.901
1.02	47.861				61.2	47.861	47.94	47.88	47.916
1.02083	47.871				61.25	47.871	47.953	47.883	47.945
1.02167	47.871				61.3	47.871	47.959	47.896	47.96
1.0225	47.879				61.35	47.879	47.943	47.885	47.963
1.02333	47.892				61.4	47.892	47.959	47.911	47.968
1.02417	47.916				61.45	47.916	47.969	47.917	47.963
1.025	47.898				61.5	47.898	47.951	47.911	47.96
1.02583	47.911				61.55	47.911	47.964	47.927	47.953
1.02667	47.931				61.6	47.931	47.99	47.927	47.974
1.0275	47.921				61.65	47.921	48.008	47.909	47.945
1.02833	47.924				61.7	47.924	47.98	47.927	47.945
1.02917	47.918				61.75	47.918	47.987	47.932	47.948
1.03	47.939				61.8	47.939	47.99	47.948	47.961
1.03083	47.929				61.85	47.929	48	47.94	47.963
1.03167	47.963				61.9	47.963	48	47.945	47.969
1.0325	47.952				61.95	47.952	48.016	47.956	47.966
1.03333	47.968				62	47.968	48.013	47.956	47.977
1.03417	47.945				62.05	47.945	47.993	47.966	47.982
1.035	47.968				62.1	47.968	48.008	47.943	47.982
1.03583	47.968				62.15	47.968	48.053	47.974	47.989
1.03667	47.968				62.2	47.968	48.042	47.966	47.995
1.0375	47.978				62.25	47.978	48.037	47.966	48.003
1.03833	47.981				62.3	47.981	48.042	47.974	47.994
1.03917	47.986				62.35	47.986	48.027	47.992	48.008
1.04	47.978				62.4	47.978	48.068	47.998	48.01
1.04083	47.984				62.45	47.984	48.074	48.013	48.015
1.04167	48.02				62.5	48.02	48.05	48.005	48.041
1.0425	48.007				62.55	48.007	48.066	48.005	48.002
1.04333	47.999				62.6	47.999	48.055	48.003	47.987
1.04417	47.997				62.65	47.997	48.063	48.003	47.995
1.045	48.012				62.7	48.012	48.066	48.008	48.031
1.04583	47.994				62.75	47.994	48.063	48.024	48.018
1.04667	48.028				62.8	48.028	48.079	48.011	48.016
1.0475	48.02				62.85	48.02	48.076	48.011	48.008
1.04833	48.012				62.9	48.012	48.087	48.026	47.984
1.04917	48.002				62.95	48.002	48.071	48.032	48
1.05	48.007				63	48.007	48.079	48.032	47.987
1.05083	48.023				63.05	48.023	48.11	48.021	48.005
1.05167	48.041				63.1	48.041	48.11	48.039	48.008
1.0525	48.041				63.15	48.041	48.076	48.021	47.995
1.05333	48.031				63.2	48.031	48.105	48.06	48.021
1.05417	48.044				63.25	48.044	48.079	48.034	48.026
1.055	48.065				63.3	48.065	48.115	48.055	48.003
1.05583	48.036				63.35	48.036	48.121	48.055	48
1.05667	48.052				63.4	48.052	48.094	48.068	48.016
1.0575	48.067				63.45	48.067	48.118	48.06	48.05
1.05833	48.041				63.5	48.041	48.105	48.06	48.039
1.05917	48.075				63.55	48.075	48.108	48.066	48.016
1.06	48.041				63.6	48.041	48.118	48.066	48.021
1.06083	48.046				63.65	48.046	48.126	48.066	48.032
1.06167	48.046				63.7	48.046	48.113	48.079	48.019
1.0625	48.067				63.75	48.067	48.115	48.066	48.037
1.06333	48.059				63.8	48.059	48.108	48.076	48.026
1.06417	48.065				63.85	48.065	48.128	48.076	48.029
1.065	48.07				63.9	48.07	48.118	48.094	48.003
1.06583	48.065				63.95	48.065	48.131	48.084	48.024
1.06667	48.065				64	48.065	48.1	48.079	48.045
1.0675	48.041				64.05	48.041	48.108	48.102	48.019
1.06833	48.067				64.1	48.067	48.126	48.084	48.045
1.06917	48.065				64.15	48.065	48.123	48.094	48.024
1.07	48.083				64.2	48.083	48.128	48.073	48.042
1.07083	48.091				64.25	48.091	48.126	48.081	48.055
1.07167	48.054				64.3	48.054	48.131	48.084	48.058
1.0725	48.073				64.35	48.073	48.144	48.092	48.042
1.07333	48.083				64.4	48.083	48.121	48.097	48.026
1.07417	48.062				64.45	48.062	48.136	48.115	48.06
1.075	48.075				64.5	48.075	48.134	48.12	48.058
1.07583	48.091				64.55	48.091	48.136	48.089	48.06
1.07667	48.091				64.6	48.091	48.149	48.097	48.055
1.0775	48.083				64.65	48.083	48.115	48.115	48.042
1.07833	48.106				64.7	48.106	48.134	48.115	48.05
1.07917	48.091				64.75	48.091	48.136	48.107	48.034
1.08	48.093				64.8	48.093	48.115	48.1	48.058
1.08083	48.08				64.85	48.08	48.139	48.105	48.039
1.08167	48.099				64.9	48.099	48.152	48.128	48.039
1.0825	48.088				64.95	48.088	48.131	48.105	48.047
1.08333	48.093				65	48.093	48.149	48.12	48.052
1.08417	48.104				65.05	48.104	48.126	48.126	48.045
1.085	48.104				65.1	48.104	48.147	48.118	48.066
1.08583	48.117				65.15	48.117	48.141	48.094	48.068
1.08667	48.112				65.2	48.112	48.139	48.12	48.068
1.0875	48.096				65.25	48.096	48.157	48.126	48.089
1.08833	48.117				65.3	48.117	48.136	48.113	48.081
1.08917	48.122				65.35	48.122	48.147	48.126	48.055
1.09	48.125				65.4	48.125	48.152	48.097	48.089
1.09083	48.127				65.45	48.127	48.147	48.12	48.089
1.09167	48.106				65.5	48.106	48.147	48.118	48.076
1.0925	48.114				65.55	48.114	48.144	48.141	48.068
1.09333	48.125				65.6	48.125	48.147	48.126	48.092
1.09417	48.117				65.65	48.117	48.144	48.131	48.073
1.095	48.146				65.7	48.146	48.152	48.133	48.105
1.09583	48.14				65.75	48.14	48.16	48.128	48.105
1.09667	48.12				65.8	48.12	48.134	48.128	48.086
1.0975	48.125				65.85	48.125	48.136	48.141	48.11
1.09833	48.127				65.9	48.127	48.144	48.139	48.084
1.09917	48.122				65.95	48.122	48.149	48.123	48.089
1.1	48.13				66	48.13	48.141	48.131	48.092
1.10083	48.13				66.05	48.13	48.162	48.12	48.073
1.10167	48.117				66.1	48.117	48.152	48.131	48.102
1.1025	48.143				66.15	48.143	48.128	48.133	48.084
1.10333	48.117				66.2	48.117	48.16	48.118	48.107
1.10417	48.143				66.25	48.143	48.141	48.12	48.11
1.105	48.125				66.3	48.125	48.16	48.152	48.089
1.10583	48.122				66.35	48.122	48.149	48.133	48.11
1.10667	48.114				66.4	48.114	48.162	48.147	48.086
1.1075	48.12				66.45	48.12	48.162	48.133	48.092
1.10833	48.114				66.5	48.114	48.157	48.128	48.115
1.10917	48.138				66.55	48.138	48.155	48.128	48.105
1.11	48.143				66.6	48.143	48.147	48.139	48.115
1.11083	48.161				66.65	48.161	48.157	48.131	48.12
1.11167	48.148				66.7	48.148	48.155	48.144	48.118
1.1125	48.13				66.75	48.13	48.152	48.133	48.113
1.11333	48.151				66.8	48.151	48.149	48.149	48.1
1.11417	48.148				66.85	48.148	48.149	48.139	48.118
1.115	48.164				66.9	48.164	48.162	48.136	48.113
1.11583	48.167				66.95	48.167	48.16	48.139	48.123
1.11667	48.148				67	48.148	48.155	48.131	48.115
1.1175	48.146				67.05	48.146	48.162	48.133	48.118
1.11833	48.161				67.1	48.161	48.149	48.126	48.152
1.11917	48.146				67.15	48.146	48.16	48.162	48.118
1.12	48.146				67.2	48.146	48.149	48.107	48.128
1.12083	48.156				67.25	48.156	48.147	48.139	48.133
1.12167	48.146				67.3	48.146	48.165	48.139	48.126
1.1225	48.143				67.35	48.143	48.16	48.133	48.131
1.12333	48.159				67.4	48.159	48.141	48.123	48.147
1.12417	48.154				67.45	48.154	48.144	48.141	48.126
1.125	48.148				67.5	48.148	48.155	48.131	48.115
1.12583	48.174				67.55	48.174	48.147	48.133	48.141
1.12667	48.156				67.6	48.156	48.141	48.136	48.136
1.1275	48.146				67.65	48.146	48.149	48.133	48.128
1.12833	48.143				67.7	48.143	48.152	48.118	48.139
1.12917	48.156				67.75	48.156	48.181	48.149	48.131
1.13	48.156				67.8	48.156	48.157	48.118	48.118
1.13083	48.156				67.85	48.156	48.141	48.131	48.139
1.13167	48.164				67.9	48.164	48.165	48.144	48.136
1.1325	48.164				67.95	48.164	48.173	48.131	48.141
1.13333	48.164				68	48.164	48.162	48.126	48.162
1.13417	48.148				68.05	48.148	48.162	48.126	48.133
1.135	48.164				68.1	48.164	48.16	48.136	48.144
1.13583	48.167				68.15	48.167	48.183	48.136	48.139
1.13667	48.161				68.2	48.161	48.149	48.12	48.152
1.1375	48.167				68.25	48.167	48.16	48.11	48.139
1.13833	48.151				68.3	48.151	48.17	48.147	48.139
1.13917	48.177				68.35	48.177	48.173	48.126	48.16
1.14	48.135				68.4	48.135	48.181	48.107	48.136
1.14083	48.148				68.45	48.148	48.157	48.136	48.131
1.14167	48.151				68.5	48.151	48.173	48.118	48.152
1.1425	48.138				68.55	48.138	48.173	48.126	48.139
1.14333	48.138				68.6	48.138	48.191	48.126	48.175
1.14417	48.164				68.65	48.164	48.165	48.141	48.149
1.145	48.151				68.7	48.151	48.186	48.12	48.141
1.14583	48.161				68.75	48.161	48.181	48.128	48.165
1.14667	48.154				68.8	48.154	48.183	48.12	48.157
1.1475	48.146				68.85	48.146	48.194	48.115	48.17
1.14833	48.148				68.9	48.148	48.202	48.118	48.147
1.14917	48.143				68.95	48.143	48.173	48.128	48.144
1.15	48.151				69	48.151	48.175	48.128	48.157
1.15083	48.156				69.05	48.156	48.162	48.128	48.175
1.15167	48.143				69.1	48.143	48.186	48.12	48.167
1.1525	48.159				69.15	48.159	48.178	48.144	48.165
1.15333	48.177				69.2	48.177	48.189	48.144	48.147
1.15417	48.138				69.25	48.138	48.165	48.123	48.152
1.155	48.164				69.3	48.164	48.196	48.133	48.152
1.15583	48.164				69.35	48.164	48.181	48.139	48.165
1.15667	48.154				69.4	48.154	48.194	48.133	48.141
1.1575	48.138				69.45	48.138	48.181	48.147	48.157
1.15833	48.174				69.5	48.174	48.189	48.144	48.167
1.15917	48.143				69.55	48.143	48.196	48.147	48.175
1.16	48.154				69.6	48.154	48.207	48.144	48.136
1.16083	48.159				69.65	48.159	48.191	48.141	48.17
1.16167	48.151				69.7	48.151	48.207	48.139	48.162
1.1625	48.148				69.75	48.148	48.189	48.139	48.147
1.16333	48.154				69.8	48.154	48.189	48.141	48.183
1.16417	48.127				69.85	48.127	48.194	48.147	48.144
1.165	48.154				69.9	48.154	48.196	48.152	48.16
1.16583	48.148				69.95	48.148	48.194	48.12	48.17
1.16667	48.13				70	48.13	48.202	48.141	48.178
1.1675	48.148				70.05	48.148	48.215	48.147	48.154
1.16833	48.156				70.1	48.156	48.199	48.131	48.167
1.16917	48.143				70.15	48.143	48.22	48.133	48.157
1.17	48.154				70.2	48.154	48.212	48.136	48.16
1.17083	48.151				70.25	48.151	48.215	48.147	48.167
1.17167	48.154				70.3	48.154	48.217	48.131	48.17
1.1725	48.127				70.35	48.127	48.209	48.162	48.157
1.17333	48.143				70.4	48.143	48.204	48.141	48.149
1.17417	48.151				70.45	48.151	48.209	48.131	48.165
1.175	48.14				70.5	48.14	48.207	48.136	48.167
1.17583	48.151				70.55	48.151	48.186	48.133	48.162
1.17667	48.148				70.6	48.148	48.207	48.131	48.157
1.1775	48.148				70.65	48.148	48.22	48.147	48.149
1.17833	48.14				70.7	48.14	48.222	48.141	48.165
1.17917	48.151				70.75	48.151	48.204	48.147	48.167
1.18	48.146				70.8	48.146	48.212	48.123	48.167
1.18083	48.148				70.85	48.148	48.209	48.133	48.18
1.18167	48.154				70.9	48.154	48.202	48.126	48.154
1.1825	48.143				70.95	48.143	48.22	48.149	48.154
1.18333	48.148				71	48.148	48.202	48.147	48.167
1.18417	48.156				71.05	48.156	48.228	48.141	48.175
1.185	48.138				71.1	48.138	48.212	48.141	48.157
1.18583	48.172				71.15	48.172	48.212	48.149	48.157
1.18667	48.159				71.2	48.159	48.209	48.115	48.165
1.1875	48.151				71.25	48.151	48.225	48.131	48.152
1.18833	48.172				71.3	48.172	48.217	48.152	48.16
1.18917	48.167				71.35	48.167	48.207	48.133	48.167
1.19	48.174				71.4	48.174	48.209	48.131	48.183
1.19083	48.193				71.45	48.193	48.215	48.154	48.162
1.19167	48.174				71.5	48.174	48.202	48.165	48.167
1.1925	48.167				71.55	48.167	48.238	48.162	48.154
1.19333	48.169				71.6	48.169	48.212	48.136	48.167
1.19417	48.164				71.65	48.164	48.212	48.133	48.18
1.195	48.172				71.7	48.172	48.202	48.141	48.162
1.19583	48.161				71.75	48.161	48.225	48.131	48.157
1.19667	48.172				71.8	48.172	48.202	48.149	48.16
1.1975	48.169				71.85	48.169	48.228	48.139	48.154
1.19833	48.18				71.9	48.18	48.241	48.139	48.141
1.19917	48.164				71.95	48.164	48.207	48.131	48.178
1.2	48.18				72	48.18	48.202	48.139	48.157
1.20083	48.161				72.05	48.161	48.207	48.157	48.165
1.20167	48.169				72.1	48.169	48.217	48.126	48.167
1.2025	48.169				72.15	48.169	48.23	48.128	48.165
1.20333	48.19				72.2	48.19	48.212	48.147	48.16
1.20417	48.167				72.25	48.167	48.212	48.149	48.167
1.205	48.18				72.3	48.18	48.217	48.144	48.147
1.20583	48.169				72.35	48.169	48.212	48.144	48.149
1.20667	48.161				72.4	48.161	48.212	48.16	48.157
1.2075	48.182				72.45	48.182	48.238	48.149	48.17
1.20833	48.169				72.5	48.169	48.217	48.147	48.157
1.20917	48.169				72.55	48.169	48.209	48.162	48.17
1.21	48.161				72.6	48.161	48.199	48.144	48.162
1.21083	48.169				72.65	48.169	48.22	48.139	48.178
1.21167	48.164				72.7	48.164	48.225	48.144	48.178
1.2125	48.172				72.75	48.172	48.196	48.126	48.157
1.21333	48.18				72.8	48.18	48.209	48.147	48.162
1.21417	48.169				72.85	48.169	48.22	48.16	48.165
1.215	48.174				72.9	48.174	48.196	48.136	48.18
1.21583	48.172				72.95	48.172	48.217	48.152	48.183
1.21667	48.164				73	48.164	48.225	48.162	48.175
1.2175	48.167				73.05	48.167	48.228	48.152	48.17
1.21833	48.164				73.1	48.164	48.238	48.147	48.165
1.21917	48.185				73.15	48.185	48.225	48.165	48.186
1.22	48.18				73.2	48.18	48.217	48.17	48.16
1.22083	48.18				73.25	48.18	48.217	48.154	48.178
1.22167	48.174				73.3	48.174	48.202	48.165	48.17
1.2225	48.172				73.35	48.172	48.222	48.152	48.162
1.22333	48.172				73.4	48.172	48.215	48.141	48.157
1.22417	48.185				73.45	48.185	48.212	48.154	48.183
1.225	48.174				73.5	48.174	48.202	48.147	48.167
1.22583	48.19				73.55	48.19	48.217	48.147	48.173
1.22667	48.159				73.6	48.159	48.233	48.141	48.173
1.2275	48.169				73.65	48.169	48.204	48.147	48.175
1.22833	48.172				73.7	48.172	48.202	48.136	48.139
1.22917	48.172				73.75	48.172	48.209	48.152	48.165
1.23	48.156				73.8	48.156	48.209	48.136	48.152
1.23083	48.148				73.85	48.148	48.199	48.162	48.16
1.23167	48.167				73.9	48.167	48.22	48.139	48.147
1.2325	48.154				73.95	48.154	48.196	48.167	48.17
1.23333	48.177				74	48.177	48.209	48.147	48.154
1.23417	48.169				74.05	48.169	48.228	48.162	48.128
1.235	48.164				74.1	48.164	48.202	48.154	48.139
1.23583	48.172				74.15	48.172	48.209	48.144	48.157
1.23667	48.156				74.2	48.156	48.215	48.152	48.128
1.2375	48.159				74.25	48.159	48.202	48.152	48.141
1.23833	48.198				74.3	48.198	48.207	48.149	48.149
1.23917	48.177				74.35	48.177	48.209	48.157	48.147
1.24	48.167				74.4	48.167	48.228	48.149	48.149
1.24083	48.174				74.45	48.174	48.217	48.141	48.141
1.24167	48.177				74.5	48.177	48.204	48.144	48.126
1.2425	48.182				74.55	48.182	48.212	48.139	48.12
1.24333	48.182				74.6	48.182	48.212	48.149	48.149
1.24417	48.18				74.65	48.18	48.207	48.149	48.133
1.245	48.156				74.7	48.156	48.204	48.173	48.12
1.24583	48.159				74.75	48.159	48.204	48.149	48.123
1.24667	48.177				74.8	48.177	48.204	48.139	48.133
1.2475	48.151				74.85	48.151	48.189	48.152	48.115
1.24833	48.154				74.9	48.154	48.207	48.139	48.086
1.24917	48.174				74.95	48.174	48.202	48.16	48.118
1.25	48.164				75	48.164	48.204	48.147	48.102
1.25083	48.172				75.05	48.172	48.23	48.133	48.1
1.25167	48.161				75.1	48.161	48.204	48.139	48.113
1.2525	48.172				75.15	48.172	48.212	48.152	48.128
1.25333	48.172				75.2	48.172	48.189	48.141	48.097
1.25417	48.177				75.25	48.177	48.217	48.141	48.102
1.255	48.18				75.3	48.18	48.191	48.147	48.12
1.25583	48.177				75.35	48.177	48.228	48.162	48.11
1.25667	48.172				75.4	48.172	48.202	48.162	48.11
1.2575	48.187				75.45	48.187	48.209	48.144	48.1
1.25833	48.159				75.5	48.159	48.22	48.149	48.105
1.25917	48.174				75.55	48.174	48.196	48.139	48.089
1.26	48.174				75.6	48.174	48.212	48.147	48.113
1.26083	48.172				75.65	48.172	48.194	48.133	48.089
1.26167	48.164				75.7	48.164	48.202	48.133	48.102
1.2625	48.164				75.75	48.164	48.202	48.154	48.081
1.26333	48.193				75.8	48.193	48.189	48.16	48.092
1.26417	48.154				75.85	48.154	48.196	48.167	48.086
1.265	48.187				75.9	48.187	48.204	48.157	48.086
1.26583	48.18				75.95	48.18	48.22	48.154	48.097
1.26667	48.177				76	48.177	48.199	48.139	48.097
1.2675	48.174				76.05	48.174	48.212	48.154	48.086
1.26833	48.185				76.1	48.185	48.207	48.154	48.102
1.26917	48.161				76.15	48.161	48.194	48.165	48.094
1.27	48.169				76.2	48.169	48.207	48.157	48.097
1.27083	48.167				76.25	48.167	48.228	48.149	48.094
1.27167	48.167				76.3	48.167	48.191	48.173	48.086
1.2725	48.18				76.35	48.18	48.196	48.165	48.086
1.27333	48.172				76.4	48.172	48.194	48.133	48.092
1.27417	48.182				76.45	48.182	48.204	48.147	48.092
1.275	48.174				76.5	48.174	48.212	48.17	48.107
1.27583	48.19				76.55	48.19	48.186	48.152	48.115
1.27667	48.156				76.6	48.156	48.204	48.141	48.102
1.2775	48.169				76.65	48.169	48.189	48.133	48.086
1.27833	48.172				76.7	48.172	48.189	48.165	48.105
1.27917	48.161				76.75	48.161	48.209	48.16	48.084
1.28	48.156				76.8	48.156	48.212	48.165	48.089
1.28083	48.164				76.85	48.164	48.199	48.165	48.097
1.28167	48.164				76.9	48.164	48.204	48.162	48.12
1.2825	48.164				76.95	48.164	48.199	48.17	48.11
1.28333	48.148				77	48.148	48.194	48.175	48.1
1.28417	48.159				77.05	48.159	48.207	48.152	48.097
1.285	48.177				77.1	48.177	48.215	48.17	48.12
1.28583	48.167				77.15	48.167	48.207	48.16	48.11
1.28667	48.167				77.2	48.167	48.194	48.17	48.11
1.2875	48.169				77.25	48.169	48.196	48.173	48.131
1.28833	48.164				77.3	48.164	48.199	48.131	48.123
1.28917	48.174				77.35	48.174	48.196	48.16	48.089
1.29	48.156				77.4	48.156	48.199	48.16	48.118
1.29083	48.164				77.45	48.164	48.207	48.141	48.118
1.29167	48.167				77.5	48.167	48.225	48.17	48.115
1.2925	48.172				77.55	48.172	48.196	48.173	48.133
1.29333	48.161				77.6	48.161	48.225	48.157	48.133
1.29417	48.164				77.65	48.164	48.215	48.167	48.139
1.295	48.156				77.7	48.156	48.199	48.18	48.126
1.29583	48.154				77.75	48.154	48.215	48.16	48.136
1.29667	48.167				77.8	48.167	48.199	48.173	48.118
1.2975	48.151				77.85	48.151	48.207	48.167	48.144
1.29833	48.151				77.9	48.151	48.236	48.154	48.152
1.29917	48.135				77.95	48.135	48.209	48.154	48.144
1.3	48.151				78	48.151	48.212	48.178	48.136
1.30083	48.148				78.05	48.148	48.204	48.139	48.144
1.30167	48.138				78.1	48.138	48.209	48.157	48.147
1.3025	48.154				78.15	48.154	48.204	48.165	48.141
1.30333	48.187				78.2	48.187	48.23	48.139	48.149
1.30417	48.169				78.25	48.169	48.233	48.133	48.157
1.305	48.156				78.3	48.156	48.209	48.152	48.141
1.30583	48.164				78.35	48.164	48.191	48.17	48.139
1.30667	48.172				78.4	48.172	48.217	48.16	48.144
1.3075	48.177				78.45	48.177	48.204	48.17	48.152
1.30833	48.182				78.5	48.182	48.217	48.17	48.154
1.30917	48.14				78.55	48.14	48.228	48.157	48.144
1.31	48.146				78.6	48.146	48.222	48.157	48.141
1.31083	48.151				78.65	48.151	48.233	48.165	48.154
1.31167	48.151				78.7	48.151	48.212	48.154	48.162
1.3125	48.151				78.75	48.151	48.225	48.154	48.147
1.31333	48.159				78.8	48.159	48.236	48.17	48.139
1.31417	48.164				78.85	48.164	48.212	48.144	48.154
1.315	48.135				78.9	48.135	48.225	48.167	48.141
1.31583	48.177				78.95	48.177	48.215	48.152	48.149
1.31667	48.177				79	48.177	48.225	48.157	48.128
1.3175	48.143				79.05	48.143	48.228	48.147	48.141
1.31833	48.172				79.1	48.172	48.233	48.16	48.154
1.31917	48.174				79.15	48.174	48.23	48.167	48.154
1.32	48.156				79.2	48.156	48.233	48.165	48.152
1.32083	48.174				79.25	48.174	48.207	48.167	48.152
1.32167	48.18				79.3	48.18	48.215	48.144	48.152
1.3225	48.169				79.35	48.169	48.233	48.162	48.147
1.32333	48.154				79.4	48.154	48.241	48.167	48.149
1.32417	48.156				79.45	48.156	48.233	48.141	48.147
1.325	48.193				79.5	48.193	48.228	48.149	48.139
1.32583	48.174				79.55	48.174	48.249	48.173	48.165
1.32667	48.164				79.6	48.164	48.207	48.178	48.154
1.3275	48.143				79.65	48.143	48.22	48.186	48.149
1.32833	48.164				79.7	48.164	48.236	48.188	48.149
1.32917	48.154				79.75	48.154	48.241	48.149	48.157
1.33	48.18				79.8	48.18	48.233	48.165	48.165
1.33083	48.159				79.85	48.159	48.241	48.165	48.149
1.33167	48.182				79.9	48.182	48.249	48.152	48.139
1.3325	48.172				79.95	48.172	48.215	48.152	48.157
1.33333	48.19				80	48.19	48.243	48.18	48.152
1.33417	48.161				80.05	48.161	48.246	48.17	48.157
1.335	48.159				80.1	48.159	48.23	48.175	48.16
1.33583	48.161				80.15	48.161	48.233	48.162	48.154
1.33667	48.169				80.2	48.169	48.23	48.173	48.178
1.3375	48.177				80.25	48.177	48.217	48.186	48.16
1.33833	48.151				80.3	48.151	48.222	48.178	48.173
1.33917	48.174				80.35	48.174	48.222	48.157	48.165
1.34	48.164				80.4	48.164	48.207	48.167	48.144
1.34083	48.174				80.45	48.174	48.222	48.183	48.16
1.34167	48.18				80.5	48.18	48.233	48.18	48.16
1.3425	48.182				80.55	48.182	48.241	48.17	48.16
1.34333	48.164				80.6	48.164	48.228	48.178	48.154
1.34417	48.18				80.65	48.18	48.236	48.173	48.175
1.345	48.18				80.7	48.18	48.209	48.173	48.175
1.34583	48.174				80.75	48.174	48.209	48.165	48.167
1.34667	48.18				80.8	48.18	48.212	48.152	48.162
1.3475	48.167				80.85	48.167	48.228	48.162	48.178
1.34833	48.18				80.9	48.18	48.212	48.16	48.183
1.34917	48.18				80.95	48.18	48.23	48.147	48.165
1.35	48.198				81	48.198	48.215	48.16	48.167
1.35083	48.185				81.05	48.185	48.233	48.178	48.157
1.35167	48.187				81.1	48.187	48.217	48.165	48.178
1.3525	48.182				81.15	48.182	48.238	48.162	48.16
1.35333	48.182				81.2	48.182	48.217	48.152	48.183
1.35417	48.182				81.25	48.182	48.22	48.186	48.165
1.355	48.18				81.3	48.18	48.202	48.157	48.149
1.35583	48.174				81.35	48.174	48.22	48.173	48.157
1.35667	48.177				81.4	48.177	48.233	48.18	48.173
1.3575	48.18				81.45	48.18	48.204	48.173	48.18
1.35833	48.185				81.5	48.185	48.233	48.16	48.165
1.35917	48.195				81.55	48.195	48.204	48.178	48.17
1.36	48.169				81.6	48.169	48.212	48.18	48.167
1.36083	48.208				81.65	48.208	48.222	48.165	48.162
1.36167	48.177				81.7	48.177	48.217	48.16	48.167
1.3625	48.185				81.75	48.185	48.212	48.157	48.175
1.36333	48.182				81.8	48.182	48.243	48.162	48.141
1.36417	48.198				81.85	48.198	48.207	48.157	48.173
1.365	48.187				81.9	48.187	48.212	48.165	48.186
1.36583	48.198				81.95	48.198	48.209	48.175	48.178
1.36667	48.198				82	48.198	48.215	48.154	48.18
1.3675	48.177				82.05	48.177	48.202	48.175	48.16
1.36833	48.187				82.1	48.187	48.209	48.139	48.18
1.36917	48.169				82.15	48.169	48.212	48.165	48.175
1.37	48.174				82.2	48.174	48.212	48.154	48.178
1.37083	48.18				82.25	48.18	48.222	48.165	48.191
1.37167	48.19				82.3	48.19	48.215	48.16	48.186
1.3725	48.167				82.35	48.167	48.209	48.154	48.167
1.37333	48.164				82.4	48.164	48.212	48.16	48.178
1.37417	48.187				82.45	48.187	48.207	48.162	48.18
1.375	48.193				82.5	48.193	48.212	48.152	48.201
1.37583	48.187				82.55	48.187	48.209	48.16	48.175
1.37667	48.174				82.6	48.174	48.225	48.17	48.165
1.3775	48.182				82.65	48.182	48.202	48.144	48.186
1.37833	48.182				82.7	48.182	48.212	48.157	48.191
1.37917	48.195				82.75	48.195	48.199	48.152	48.194
1.38	48.182				82.8	48.182	48.204	48.144	48.204
1.38083	48.177				82.85	48.177	48.209	48.147	48.204
1.38167	48.182				82.9	48.182	48.204	48.133	48.175
1.3825	48.193				82.95	48.193	48.194	48.147	48.196
1.38333	48.204				83	48.204	48.222	48.147	48.186
1.38417	48.191				83.05	48.191	48.215	48.149	48.196
1.385	48.161				83.1	48.161	48.236	48.147	48.18
1.38583	48.182				83.15	48.182	48.22	48.136	48.191
1.38667	48.167				83.2	48.167	48.217	48.157	48.178
1.3875	48.177				83.25	48.177	48.212	48.16	48.188
1.38833	48.18				83.3	48.18	48.22	48.139	48.175
1.38917	48.186				83.35	48.186	48.222	48.133	48.199
1.39	48.191				83.4	48.191	48.199	48.139	48.194
1.39083	48.161				83.45	48.161	48.22	48.152	48.188
1.39167	48.185				83.5	48.185	48.217	48.154	48.186
1.3925	48.156				83.55	48.156	48.215	48.149	48.188
1.39333	48.19				83.6	48.19	48.196	48.139	48.186
1.39417	48.199				83.65	48.199	48.204	48.133	48.183
1.395	48.185				83.7	48.185	48.209	48.152	48.175
1.39583	48.182				83.75	48.182	48.199	48.147	48.186
1.39667	48.187				83.8	48.187	48.2	48.147	48.18
1.3975	48.173				83.85	48.173	48.195	48.157	48.188
1.39833	48.181				83.9	48.181	48.19	48.157	48.183
1.39917	48.202				83.95	48.202	48.212	48.139	48.175
1.4	48.197				84	48.197	48.22	48.147	48.188
1.40083	48.186				84.05	48.186	48.228	48.128	48.199
1.40167	48.181				84.1	48.181	48.23	48.152	48.178
1.4025	48.183				84.15	48.183	48.212	48.118	48.167
1.40333	48.183				84.2	48.183	48.209	48.136	48.199
1.40417	48.178				84.25	48.178	48.23	48.157	48.196
1.405	48.186				84.3	48.186	48.241	48.139	48.183
1.40583	48.197				84.35	48.197	48.212	48.147	48.191
1.40667	48.17				84.4	48.17	48.203	48.139	48.191
1.4075	48.194				84.45	48.194	48.216	48.133	48.17
1.40833	48.186				84.5	48.186	48.206	48.128	48.175
1.40917	48.204				84.55	48.204	48.225	48.123	48.183
1.41	48.194				84.6	48.194	48.236	48.133	48.178
1.41083	48.199				84.65	48.199	48.225	48.136	48.199
1.41167	48.189				84.7	48.189	48.212	48.126	48.178
1.4125	48.183				84.75	48.183	48.225	48.144	48.186
1.41333	48.163				84.8	48.163	48.233	48.149	48.17
1.41417	48.197				84.85	48.197	48.217	48.139	48.162
1.415	48.186				84.9	48.186	48.236	48.139	48.191
1.41583	48.178				84.95	48.178	48.228	48.141	48.167
1.41667	48.194				85	48.194	48.23	48.141	48.175
1.4175	48.181				85.05	48.181	48.215	48.131	48.167
1.41833	48.186				85.1	48.186	48.222	48.144	48.17
1.41917	48.202				85.15	48.202	48.23	48.126	48.165
1.42	48.194				85.2	48.194	48.233	48.139	48.178
1.42083	48.181				85.25	48.181	48.212	48.12	48.157
1.42167	48.173				85.3	48.173	48.194	48.139	48.183
1.4225	48.173				85.35	48.173	48.209	48.133	48.157
1.42333	48.176				85.4	48.176	48.196	48.133	48.17
1.42417	48.181				85.45	48.181	48.204	48.131	48.162
1.425	48.163				85.5	48.163	48.168	48.126	48.175
1.42583	48.168				85.55	48.168	48.186	48.128	48.136
1.42667	48.126				85.6	48.126	48.144	48.133	48.126
1.4275	48.131				85.65	48.131	48.152	48.102	48.115
1.42833	48.126				85.7	48.126	48.113	48.094	48.105
1.42917	48.123				85.75	48.123	48.126	48.094	48.071
1.43	48.097				85.8	48.097	48.123	48.084	48.073
1.43083	48.095				85.85	48.095	48.105	48.081	48.076
1.43167	48.076				85.9	48.076	48.081	48.094	48.063
1.4325	48.076				85.95	48.076	48.058	48.071	48.021
1.43333	48.045				86	48.045	48.045	48.079	48.024
1.43417	48.027				86.05	48.027	48.013	48.058	48.005
1.435	48.003				86.1	48.003	47.982	48.024	47.966
1.43583	47.995				86.15	47.995	47.995	48.016	47.964
1.43667	47.967				86.2	47.967	47.969	48	47.938
1.4375	47.961				86.25	47.961	47.935	47.99	47.927
1.43833	47.951				86.3	47.951	47.919	47.977	47.896
1.43917	47.912				86.35	47.912	47.885	47.966	47.875
1.44	47.883				86.4	47.883	47.852	47.938	47.862
1.44083	47.865				86.45	47.865	47.846	47.938	47.814
1.44167	47.818				86.5	47.818	47.836	47.904	47.799
1.4425	47.812				86.55	47.812	47.778	47.885	47.78
1.44333	47.773				86.6	47.773	47.757	47.872	47.735
1.44417	47.759				86.65	47.759	47.738	47.851	47.696
1.445	47.731				86.7	47.731	47.685	47.812	47.691
1.44583	47.701				86.75	47.701	47.662	47.788	47.643
1.44667	47.688				86.8	47.688	47.622	47.754	47.625
1.4475	47.649				86.85	47.649	47.588	47.725	47.604
1.44833	47.614				86.9	47.614	47.535	47.685	47.556
1.44917	47.559				86.95	47.559	47.546	47.672	47.509
1.45	47.543				87	47.543	47.49	47.648	47.477
1.45083	47.512				87.05	47.512	47.453	47.614	47.445
1.45167	47.467				87.1	47.467	47.395	47.588	47.416
1.4525	47.44				87.15	47.44	47.374	47.527	47.364
1.45333	47.393				87.2	47.393	47.335	47.495	47.343
1.45417	47.369				87.25	47.369	47.289	47.474	47.292
1.455	47.338				87.3	47.338	47.255	47.437	47.261
1.45583	47.301				87.35	47.301	47.191	47.422	47.248
1.45667	47.269				87.4	47.269	47.179	47.353	47.187
1.4575	47.206				87.45	47.206	47.14	47.321	47.147
1.45833	47.169				87.5	47.169	47.116	47.285	47.105
1.45917	47.143				87.55	47.143	47.061	47.242	47.068
1.46	47.092				87.6	47.092	47.008	47.211	47.034
1.46083	47.053				87.65	47.053	46.974	47.176	46.979
1.46167	46.998				87.7	46.998	46.934	47.15	46.952
1.4625	46.953				87.75	46.953	46.868	47.111	46.905
1.46333	46.929				87.8	46.929	46.844	47.055	46.847
1.46417	46.908				87.85	46.908	46.815	47.01	46.818
1.465	46.826				87.9	46.826	46.771	46.981	46.776
1.46583	46.802				87.95	46.802	46.715	46.908	46.715
1.46667	46.768				88	46.768	46.665	46.905	46.686
1.4675	46.734				88.05	46.734	46.633	46.876	46.649
1.46833	46.66				88.1	46.66	46.586	46.81	46.61
1.46917	46.628				88.15	46.628	46.552	46.784	46.562
1.47	46.584				88.2	46.584	46.481	46.734	46.509
1.47083	46.536				88.25	46.536	46.454	46.686	46.459
1.47167	46.499				88.3	46.499	46.42	46.633	46.43
1.4725	46.457				88.35	46.457	46.362	46.615	46.356
1.47333	46.418				88.4	46.418	46.312	46.552	46.343
1.47417	46.367				88.45	46.367	46.264	46.515	46.301
1.475	46.336				88.5	46.336	46.227	46.459	46.251
1.47583	46.283				88.55	46.283	46.198	46.425	46.198
1.47667	46.246				88.6	46.246	46.156	46.393	46.143
1.4775	46.17				88.65	46.17	46.082	46.325	46.101
1.47833	46.141				88.7	46.141	46.035	46.288	46.059
1.47917	46.088				88.75	46.088	45.998	46.225	46.014
1.48	46.062				88.8	46.062	45.953	46.206	45.972
1.48083	46.006				88.85	46.006	45.903	46.14	45.924
1.48167	45.967				88.9	45.967	45.877	46.111	45.887
1.4825	45.909				88.95	45.909	45.816	46.045	45.837
1.48333	45.859				89	45.859	45.761	46.014	45.795
1.48417	45.845				89.05	45.845	45.729	45.99	45.763
1.485	45.787				89.1	45.787	45.692	45.943	45.721
1.48583	45.748				89.15	45.748	45.655	45.861	45.65
1.48667	45.703				89.2	45.703	45.592	45.829	45.616
1.4875	45.637				89.25	45.637	45.56	45.774	45.568
1.48833	45.584				89.3	45.584	45.492	45.75	45.534
1.48917	45.55				89.35	45.55	45.458	45.684	45.473
1.49	45.508				89.4	45.508	45.413	45.674	45.421
1.49083	45.447				89.45	45.447	45.4	45.618	45.41
1.49167	45.426				89.5	45.426	45.318	45.566	45.355
1.4925	45.376				89.55	45.376	45.265	45.521	45.273
1.49333	45.326				89.6	45.326	45.218	45.46	45.262
1.49417	45.265				89.65	45.265	45.178	45.452	45.218
1.495	45.228				89.7	45.228	45.12	45.389	45.154
1.49583	45.178				89.75	45.178	45.078	45.334	45.12
1.49667	45.147				89.8	45.147	45.038	45.283	45.057
1.4975	45.094				89.85	45.094	45.007	45.249	45.014
1.49833	45.041				89.9	45.041	44.954	45.204	44.972
1.49917	45.002				89.95	45.002	44.893	45.146	44.922
1.5	44.973				90	44.973	44.833	45.109	44.875
1.50083	44.907				90.05	44.907	44.801	45.049	44.841
1.50167	44.865				90.1	44.865	44.751	45.012	44.796
1.5025	44.804				90.15	44.804	44.704	44.983	44.746
1.50333	44.77				90.2	44.77	44.672	44.917	44.669
1.50417	44.738				90.25	44.738	44.632	44.864	44.635
1.505	44.691				90.3	44.691	44.58	44.84	44.588
1.50583	44.63				90.35	44.63	44.527	44.777	44.548
1.50667	44.556				90.4	44.556	44.495	44.732	44.495
1.5075	44.522				90.45	44.522	44.448	44.69	44.453
1.50833	44.485				90.5	44.485	44.386	44.64	44.411
1.50917	44.448				90.55	44.448	44.352	44.609	44.374
1.51	44.414				90.6	44.414	44.289	44.558	44.305
1.51083	44.356				90.65	44.356	44.263	44.5	44.268
1.51167	44.285				90.7	44.285	44.224	44.461	44.216
1.5125	44.253				90.75	44.253	44.176	44.398	44.163
1.51333	44.211				90.8	44.211	44.11	44.361	44.121
1.51417	44.166				90.85	44.166	44.063	44.347	44.084
1.515	44.118				90.9	44.118	44.034	44.263	44.036
1.51583	44.082				90.95	44.082	43.984	44.239	43.955
1.51667	44.016				91	44.016	43.93	44.189	43.939
1.5175	43.973				91.05	43.973	43.872	44.142	43.873
1.51833	43.939				91.1	43.939	43.814	44.092	43.847
1.51917	43.9				91.15	43.9	43.794	44.034	43.797
1.52	43.855				91.2	43.855	43.76	43.994	43.72
1.52083	43.799				91.25	43.799	43.712	43.947	43.681
1.52167	43.739				91.3	43.739	43.638	43.897	43.649
1.5225	43.694				91.35	43.694	43.612	43.833	43.58
1.52333	43.647				91.4	43.647	43.567	43.818	43.541
1.52417	43.596				91.45	43.596	43.515	43.762	43.483
1.525	43.541				91.5	43.541	43.464	43.731	43.441
1.52583	43.515				91.55	43.515	43.399	43.657	43.398
1.52667	43.454				91.6	43.454	43.377	43.609	43.333
1.5275	43.409				91.65	43.409	43.306	43.578	43.309
1.52833	43.375				91.7	43.375	43.275	43.501	43.256
1.52917	43.322				91.75	43.322	43.209	43.491	43.227
1.53	43.27				91.8	43.27	43.172	43.425	43.151
1.53083	43.206				91.85	43.206	43.119	43.38	43.121
1.53167	43.18				91.9	43.18	43.056	43.33	43.066
1.5325	43.13				91.95	43.13	43.016	43.274	43.019
1.53333	43.08				92	43.08	42.977	43.232	42.956
1.53417	43.014				92.05	43.014	42.921	43.182	42.919
1.535	42.993				92.1	42.993	42.874	43.127	42.869
1.53583	42.929				92.15	42.929	42.828	43.085	42.834
1.53667	42.9				92.2	42.9	42.788	43.061	42.763
1.5375	42.827				92.25	42.827	42.717	42.992	42.719
1.53833	42.811				92.3	42.811	42.683	42.971	42.642
1.53917	42.737				92.35	42.737	42.638	42.887	42.618
1.54	42.705				92.4	42.705	42.61	42.853	42.571
1.54083	42.658				92.45	42.658	42.547	42.813	42.518
1.54167	42.597				92.5	42.597	42.513	42.781	42.479
1.5425	42.55				92.55	42.55	42.457	42.718	42.423
1.54333	42.489				92.6	42.489	42.407	42.673	42.394
1.54417	42.442				92.65	42.442	42.349	42.602	42.352
1.545	42.402				92.7	42.402	42.325	42.573	42.294
1.54583	42.347				92.75	42.347	42.254	42.523	42.238
1.54667	42.334				92.8	42.334	42.212	42.499	42.189
1.5475	42.231				92.85	42.231	42.182	42.415	42.146
1.54833	42.22				92.9	42.22	42.124	42.378	42.086
1.54917	42.16				92.95	42.16	42.063	42.338	42.046
1.55	42.112				93	42.112	42.025	42.275	41.986
1.55083	42.08				93.05	42.08	41.983	42.257	41.959
1.55167	42.025				93.1	42.025	41.934	42.188	41.881
1.5525	41.986				93.15	41.986	41.874	42.154	41.833
1.55333	41.928				93.2	41.928	41.829	42.096	41.778
1.55417	41.862				93.25	41.862	41.784	42.035	41.769
1.555	41.822				93.3	41.822	41.739	41.972	41.693
1.55583	41.788				93.35	41.788	41.673	41.946	41.672
1.55667	41.735				93.4	41.735	41.643	41.898	41.614
1.5575	41.693				93.45	41.693	41.603	41.853	41.569
1.55833	41.638				93.5	41.638	41.532	41.803	41.517
1.55917	41.59				93.55	41.59	41.506	41.758	41.445
1.56	41.537				93.6	41.537	41.463	41.706	41.403
1.56083	41.487				93.65	41.487	41.411	41.632	41.351
1.56167	41.442				93.7	41.442	41.366	41.598	41.317
1.5625	41.395				93.75	41.395	41.342	41.569	41.248
1.56333	41.366				93.8	41.366	41.281	41.497	41.201
1.56417	41.303				93.85	41.303	41.252	41.474	41.148
1.565	41.261				93.9	41.261	41.171	41.418	41.106
1.56583	41.226				93.95	41.226	41.138	41.35	41.069
1.56667	41.174				94	41.174	41.077	41.323	41.011
1.5675	41.139				94.05	41.139	41.038	41.265	41
1.56833	41.071				94.1	41.071	41.001	41.25	40.921
1.56917	41.05				94.15	41.05	40.948	41.207	40.897
1.57	40.96				94.2	40.96	40.895	41.128	40.837
1.57083	40.934				94.25	40.934	40.867	41.07	40.792
1.57167	40.891				94.3	40.891	40.838	41.031	40.75
1.5725	40.823				94.35	40.823	40.799	41.007	40.707
1.57333	40.818				94.4	40.818	40.744	40.944	40.692
1.57417	40.77				94.45	40.77	40.728	40.907	40.681
1.575	40.754				94.5	40.754	40.707	40.859	40.679
1.57583	40.783				94.55	40.783	40.712	40.801	40.692
1.57667	40.844				94.6	40.844	40.77	40.743	40.705
1.5775	40.91				94.65	40.91	40.833	40.717	40.729
1.57833	40.989				94.7	40.989	40.873	40.672	40.745
1.57917	40.994				94.75	40.994	40.923	40.683	40.768
1.58	41.052				94.8	41.052	40.986	40.701	40.774
1.58083	41.079				94.85	41.079	41.02	40.67	40.813
1.58167	41.1				94.9	41.1	41.041	40.704	40.858
1.5825	41.123				94.95	41.123	41.063	40.728	40.908
1.58333	41.137				95	41.137	41.076	40.743	40.934
1.58417	41.147				95.05	41.147	41.089	40.762	40.958
1.585	41.155				95.1	41.155	41.115	40.815	40.982
1.58583	41.163				95.15	41.163	41.128	40.857	41.003
1.58667	41.168				95.2	41.168	41.097	40.902	41.021
1.5875	41.174				95.25	41.174	41.113	40.923	41.011
1.58833	41.166				95.3	41.166	41.107	40.941	41.029
1.58917	41.147				95.35	41.147	41.131	40.983	41.014
1.59	41.158				95.4	41.158	41.104	40.975	41.043
1.59083	41.166				95.45	41.166	41.112	40.999	41.029
1.59167	41.166				95.5	41.166	41.093	41.012	41.035
1.5925	41.166				95.55	41.166	41.101	41.033	41.043
1.59333	41.142				95.6	41.142	41.113	41.052	41.058
1.59417	41.145				95.65	41.145	41.107	41.015	41.056
1.595	41.134				95.7	41.134	41.09	41.036	41.032
1.59583	41.121				95.75	41.121	41.083	41.025	41.064
1.59667	41.137				95.8	41.137	41.088	41.031	41.061
1.5975	41.116				95.85	41.116	41.075	41.047	41.04
1.59833	41.113				95.9	41.113	41.08	41.049	41.011
1.59917	41.11				95.95	41.11	41.064	41.041	41.043
1.6	41.105				96	41.105	41.072	41.031	41.04
1.60083	41.11				96.05	41.11	41.067	41.041	41.027
1.60167	41.094				96.1	41.094	41.056	41.054	41.019
1.6025	41.084				96.15	41.084	41.047	41.031	41.016
1.60333	41.092				96.2	41.092	41.065	41.028	41.008
1.60417	41.105				96.25	41.105	41.044	41.047	41.024
1.605	41.079				96.3	41.079	41.022	41.036	41.04
1.60583	41.052				96.35	41.052	41.009	41.012	40.987
1.60667	41.044				96.4	41.044	41.001	41.025	41.006
1.6075	41.031				96.45	41.031	41.002	41.015	40.99
1.60833	41.023				96.5	41.023	40.99	41.033	40.977
1.60917	41.015				96.55	41.015	40.993	40.996	40.966
1.61	41.029				96.6	41.029	40.969	41.002	40.982
1.61083	41				96.65	41	40.962	40.978	40.95
1.61167	40.978				96.7	40.978	40.954	40.978	40.94
1.6125	40.981				96.75	40.981	40.947	40.983	40.937
1.61333	40.968				96.8	40.968	40.924	40.978	40.937
1.61417	40.968				96.85	40.968	40.919	40.973	40.927
1.615	40.949				96.9	40.949	40.893	40.952	40.911
1.61583	40.936				96.95	40.936	40.895	40.946	40.903
1.61667	40.912				97	40.912	40.858	40.931	40.9
1.6175	40.923				97.05	40.923	40.87	40.933	40.895
1.61833	40.886				97.1	40.886	40.862	40.931	40.871
1.61917	40.876				97.15	40.876	40.833	40.917	40.869
1.62	40.878				97.2	40.878	40.845	40.912	40.858
1.62083	40.87				97.25	40.87	40.8	40.883	40.845
1.62167	40.849				97.3	40.849	40.811	40.891	40.826
1.6225	40.826				97.35	40.826	40.786	40.862	40.824
1.62333	40.81				97.4	40.81	40.791	40.859	40.805
1.62417	40.807				97.45	40.807	40.754	40.849	40.816
1.625	40.789				97.5	40.789	40.722	40.849	40.779
1.62583	40.757				97.55	40.757	40.712	40.817	40.761
1.62667	40.746				97.6	40.746	40.674	40.817	40.726
1.6275	40.741				97.65	40.741	40.675	40.822	40.742
1.62833	40.704				97.7	40.704	40.649	40.796	40.71
1.62917	40.707				97.75	40.707	40.625	40.77	40.676
1.63	40.67				97.8	40.67	40.625	40.754	40.689
1.63083	40.665				97.85	40.665	40.612	40.728	40.655
1.63167	40.646				97.9	40.646	40.576	40.712	40.623
1.6325	40.633				97.95	40.633	40.532	40.709	40.587
1.63333	40.588				98	40.588	40.508	40.688	40.56
1.63417	40.58				98.05	40.58	40.493	40.68	40.565
1.635	40.564				98.1	40.564	40.485	40.646	40.51
1.63583	40.525				98.15	40.525	40.461	40.619	40.51
1.63667	40.525				98.2	40.525	40.427	40.604	40.478
1.6375	40.475				98.25	40.475	40.402	40.575	40.444
1.63833	40.47				98.3	40.47	40.379	40.583	40.407
1.63917	40.462				98.35	40.462	40.336	40.532	40.391
1.64	40.446				98.4	40.446	40.335	40.514	40.333
1.64083	40.39				98.45	40.39	40.252	40.48	40.31
1.64167	40.356				98.5	40.356	40.255	40.472	40.275
1.6425	40.354				98.55	40.354	40.21	40.456	40.249
1.64333	40.317				98.6	40.317	40.211	40.432	40.236
1.64417	40.285				98.65	40.285	40.173	40.406	40.181
1.645	40.269				98.7	40.269	40.134	40.387	40.188
1.64583	40.23				98.75	40.23	40.089	40.343	40.123
1.64667	40.206				98.8	40.206	40.07	40.303	40.099
1.6475	40.18				98.85	40.18	40.039	40.285	40.049
1.64833	40.143				98.9	40.143	39.992	40.258	40.009
1.64917	40.116				98.95	40.116	39.942	40.232	39.978
1.65	40.056				99	40.056	39.918	40.19	39.943
1.65083	40.058				99.05	40.058	39.907	40.145	39.898
1.65167	40.019				99.1	40.019	39.875	40.137	39.843
1.6525	40				99.15	40	39.831	40.095	39.827
1.65333	39.948				99.2	39.948	39.78	40.045	39.788
1.65417	39.934				99.25	39.934	39.751	39.995	39.761
1.655	39.879				99.3	39.879	39.728	39.976	39.706
1.65583	39.834				99.35	39.834	39.693	39.942	39.682
1.65667	39.829				99.4	39.829	39.651	39.889	39.656
1.6575	39.776				99.45	39.776	39.609	39.879	39.593
1.65833	39.758				99.5	39.758	39.564	39.826	39.516
1.65917	39.705				99.55	39.705	39.548	39.797	39.492
1.66	39.668				99.6	39.668	39.501	39.742	39.442
1.66083	39.636				99.65	39.636	39.48	39.715	39.347
1.66167	39.597				99.7	39.597	39.446	39.691	39.316
1.6625	39.549				99.75	39.549	39.4	39.631	39.258
1.66333	39.513				99.8	39.513	39.367	39.586	39.192
1.66417	39.497				99.85	39.497	39.306	39.544	39.126
1.665	39.436				99.9	39.436	39.278	39.52	39.076
[truncated: 658,013+ more rows]

## Sheet: 3g+3h
ratio	Thermal Conductivity/W/mK				ratio	Thermal Conductivity/W/mK		Thermal Conductivity/W/mK
	mean	standard deviation				mean	standard deviation	mean	standard deviation
pure paraffin	0.21	0				parellel to magentic field		perpendicular to magnetic field
0.1584	2.97	0.04			0.1584	2.97	0.04	2.36	0.13
0.1912	3.11	0.02			0.1912	3.11	0.02	2.41	0.01
0.2331	3.41	0.06			0.2331	3.41	0.06	2.65	0.08
