# Supplementary material for: Magnetically tightened form-stable phase change materials with modular assembly and geometric conformality features
Source: Nat Commun. 2022 Mar 16;13:1397. doi: 10.1038/s41467-022-29090-1 (PMC8927617; doi:10.1038/s41467-022-29090-1)
Supplement: Supplementary file 11 — Source Data [file 41467_2022_29090_MOESM11_ESM.zip › Source Data/Figure 4.xlsx]

## Sheet: 4a
pure paraffin		0.1584		0.1912		0.2331
Strain/%	Stress/Mpa	Strain/%	Stress/Mpa	Strain/%	Stress/Mpa	Strain/%	Stress/Mpa
0	0	-0.000553641	0.18025	0.000380506	0.16238	-0.000331254	0.20087
0	0	0.00316	0.23668	0.00483	0.20537	0.005	0.25064
0	0	0.01252	0.29136	0.01322	0.26282	0.01605	0.30806
0	0	0.02295	0.33026	0.02346	0.31354	0.02697	0.35802
0	0	0.0325	0.36649	0.03226	0.36514	0.03695	0.40639
0	0	0.04348	0.40302	0.04076	0.42325	0.04905	0.47592
0	0	0.05451	0.441	0.05142	0.48352	0.06096	0.52657
0	0	0.0652	0.48136	0.06068	0.53331	0.07133	0.56304
0	0	0.07639	0.51957	0.0691	0.58608	0.08296	0.62144
0	0	0.08845	0.55061	0.07908	0.64845	0.09489	0.66232
0	0	0.09817	0.581	0.08886	0.69408	0.10514	0.70058
0	0	0.10788	0.61211	0.0976	0.74985	0.11583	0.75783
0	0	0.11934	0.65093	0.10821	0.80038	0.12818	0.79755
0	0	0.12958	0.67101	0.11922	0.84495	0.14024	0.82653
0	0	0.13931	0.71354	0.12836	0.87809	0.15251	0.87576
0	0	0.15099	0.7564	0.13826	0.92689	0.16551	0.92895
0	0	0.16207	0.78165	0.14931	0.96633	0.17657	0.96889
0	0	0.17177	0.82406	0.15942	1.00492	0.18762	1.00563
0	0	0.18248	0.86628	0.16948	1.05014	0.20077	1.05116
0	0	0.19314	0.88957	0.1814	1.09906	0.21305	1.08396
0	0	0.20227	0.91476	0.19264	1.13266	0.22447	1.12032
0	0	0.21245	0.96663	0.20261	1.17967	0.23715	1.17428
0	-0.000596165	0.22378	0.99512	0.21394	1.22129	0.24958	1.20772
0	0	0.23414	1.02332	0.22525	1.25538	0.26095	1.23985
0	0	0.24494	1.06844	0.23517	1.28894	0.27255	1.2966
0.000497045	0	0.25706	1.11458	0.24661	1.34573	0.28574	1.34527
0.00256	0.00119	0.26786	1.13799	0.2581	1.37887	0.2974	1.3783
0.00717	0.00313	0.27793	1.17078	0.2675	1.41355	0.30931	1.42076
0.01537	0.00566	0.28894	1.20902	0.27843	1.45802	0.32188	1.46093
0.02665	0.00879	0.29917	1.232	0.29005	1.50896	0.33344	1.49548
0.04051	0.01192	0.30807	1.26702	0.30126	1.54692	0.34325	1.53577
0.05588	0.01572	0.31835	1.31069	0.31212	1.58954	0.35534	1.58896
0.07178	0.01885	0.33017	1.34339	0.32438	1.63456	0.36754	1.62472
0.08769	0.02198	0.34024	1.37756	0.33531	1.6607	0.37924	1.65956
0.10256	0.02511	0.35096	1.41966	0.34469	1.69905	0.39136	1.71694
0.11742	0.03018	0.36264	1.46061	0.35576	1.74858	0.40458	1.758
0.13229	0.03652	0.37348	1.48893	0.36704	1.78304	0.41635	1.78693
0.14667	0.04337	0.38375	1.51967	0.37803	1.81639	0.42822	1.83435
0.16102	0.05097	0.39501	1.56719	0.38888	1.86842	0.44064	1.88561
0.17538	0.05977	0.40607	1.59046	0.40141	1.91184	0.45266	1.91719
0.18922	0.06923	0.41566	1.62121	0.41214	1.93832	0.46401	1.9613
0.20358	0.07869	0.42648	1.66423	0.42331	1.97903	0.47666	2.01876
0.21793	0.08875	0.43801	1.7107	0.43572	2.02535	0.4897	2.04617
0.23229	0.09941	0.4477	1.73215	0.44706	2.04906	0.50075	2.08958
0.24665	0.11081	0.4586	1.77036	0.45837	2.08119	0.51333	2.14579
0.26204	0.12214	0.47042	1.81416	0.47057	2.13965	0.52642	2.19184
0.27743	0.13153	0.48191	1.8404	0.48325	2.17432	0.53874	2.22651
0.29282	0.14166	0.49253	1.87174	0.49469	2.20019	0.5506	2.27835
0.30769	0.14979	0.50471	1.92032	0.50673	2.2539	0.5643	2.32345
0.3205	0.15672	0.5164	1.94817	0.51995	2.29609	0.57704	2.35423
0.33333	0.16491	0.52642	1.98066	0.53157	2.32462	0.58785	2.40779
0.34564	0.17438	0.53802	2.02701	0.54351	2.35463	0.60092	2.45657
0.35845	0.18317	0.55031	2.05294	0.55647	2.40081	0.61365	2.49298
0.37076	0.19077	0.56084	2.08453	0.56919	2.42285	0.62551	2.53454
0.38307	0.1989	0.57178	2.13064	0.58137	2.45379	0.63836	2.58943
0.3959	0.20836	0.58499	2.17393	0.59386	2.49801	0.65104	2.63695
0.4087	0.21842	0.59677	2.1926	0.60742	2.53121	0.663	2.67087
0.42153	0.22855	0.60793	2.23379	0.61879	2.55507	0.67478	2.72318
0.43537	0.23862	0.62106	2.28055	0.63088	2.59602	0.68734	2.77613
0.44921	0.24994	0.63266	2.30257	0.64399	2.63246	0.69977	2.8107
0.46307	0.2606	0.64392	2.33072	0.65592	2.65897	0.71052	2.85574
0.47691	0.27319	0.65574	2.3693	0.66779	2.7014	0.72238	2.91532
0.48974	0.28519	0.66823	2.39914	0.6813	2.73946	0.7347	2.94825
0.50255	0.29652	0.67909	2.42317	0.69372	2.76212	0.74596	2.99625
0.51435	0.30852	0.69063	2.46593	0.706	2.78905	0.75892	3.05931
0.52562	0.31984	0.70353	2.51109	0.71953	2.83813	0.77282	3.09332
0.53742	0.3337	0.71549	2.53909	0.73336	2.85602	0.7849	3.14171
0.54922	0.3463	0.72673	2.57386	0.74545	2.88342	0.7977	3.20161
0.56049	0.35949	0.73943	2.60378	0.75896	2.93005	0.81126	3.24838
0.57179	0.37394	0.75129	2.62627	0.77304	2.96015	0.82259	3.27597
0.58256	0.38974	0.76169	2.64965	0.78583	2.98035	0.833	3.31953
0.59383	0.40547	0.77368	2.69139	0.79911	3.02457	0.84513	3.37485
0.6046	0.42246	0.78661	2.72811	0.81248	3.05426	0.85712	3.42341
0.6159	0.44072	0.79804	2.75289	0.82533	3.06057	0.86913	3.45862
0.62819	0.46024	0.81045	2.8035	0.83709	3.09155	0.88221	3.53723
0.63998	0.47976	0.82387	2.83398	0.85028	3.13379	0.89613	3.5833
0.65229	0.49862	0.83514	2.85303	0.86382	3.15473	0.90852	3.62549
0.66409	0.51628	0.84624	2.88571	0.87698	3.17961	0.92119	3.6874
0.67485	0.53327	0.85896	2.92169	0.89112	3.22599	0.93397	3.74019
0.68563	0.55093	0.87039	2.94049	0.90622	3.25638	0.94581	3.77679
0.69691	0.57038	0.88195	2.97416	0.92005	3.27553	0.95744	3.83133
0.70768	0.58871	0.89433	3.01986	0.93379	3.31207	0.97095	3.89197
0.71846	0.6063	0.9073	3.05067	0.94816	3.34769	0.98374	3.93521
0.72922	0.62456	0.91907	3.08104	0.96188	3.35932	0.99617	3.98268
0.73998	0.64408	0.93087	3.11994	0.97484	3.38885	1.00959	4.05043
0.75025	0.66361	0.94435	3.16071	0.98918	3.43062	1.02256	4.0997
0.76101	0.68373	0.95684	3.17777	1.00326	3.44848	1.03423	4.14088
0.77178	0.70646	0.96941	3.2124	1.01691	3.47653	1.04616	4.20417
0.78307	0.72971	0.98251	3.25383	1.0313	3.51696	1.05871	4.25661
0.79487	0.75236	0.99547	3.26667	1.04683	3.54483	1.07019	4.28732
0.80667	0.77442	1.0068	3.297	1.06035	3.56805	1.08204	4.33894
0.81794	0.79581	1.01994	3.34253	1.07429	3.60591	1.09536	4.40882
0.82871	0.81347	1.03283	3.37168	1.089	3.63746	1.10921	4.45342
0.83897	0.83232	1.04493	3.39024	1.10279	3.6478	1.12231	4.50059
0.8487	0.85185	1.05771	3.44491	1.11561	3.67943	1.13581	4.57872
0.85845	0.87137	1.07185	3.47371	1.13034	3.723	1.14961	4.62169
0.8682	0.89276	1.08445	3.49243	1.1458	3.7485	1.16231	4.65973
0.87845	0.91422	1.0966	3.53899	1.1597	3.77602	1.17469	4.72877
0.8882	0.93561	1.11022	3.57739	1.17389	3.82705	1.18864	4.77985
0.89845	0.95573	1.1231	3.59678	1.18959	3.85777	1.20157	4.81237
0.90871	0.97719	1.13541	3.62235	1.20313	3.87433	1.21449	4.8769
0.91896	0.99858	1.14848	3.66618	1.21705	3.9168	1.22873	4.93708
0.92922	1.01996	1.1622	3.68641	1.232	3.95552	1.24163	4.96998
0.93896	1.04202	1.17413	3.70095	1.24642	3.97213	1.25422	5.01932
0.94922	1.06654	1.1866	3.75179	1.26014	4.0136	1.26821	5.08172
0.95998	1.09299	1.20067	3.784	1.27518	4.04729	1.28183	5.12243
0.97126	1.11632	1.21302	3.79382	1.28952	4.07414	1.29425	5.16225
0.98256	1.13711	1.2256	3.83419	1.30292	4.09799	1.30744	5.22494
0.99281	1.1579	1.23949	3.86842	1.31739	4.14263	1.32141	5.27059
1.00357	1.17743	1.25177	3.87815	1.33225	4.17166	1.33331	5.28975
1.01384	1.19688	1.2636	3.89647	1.34579	4.19039	1.34548	5.34629
1.02359	1.21767	1.27668	3.94294	1.35968	4.23818	1.35911	5.40063
1.03383	1.23973	1.29053	3.9556	1.37535	4.26468	1.37211	5.43649
1.0441	1.26052	1.30222	3.98001	1.38911	4.28701	1.3846	5.48749
1.05383	1.28004	1.3156	4.02257	1.40212	4.31843	1.39852	5.54718
1.06358	1.30016	1.32959	4.05106	1.41681	4.36452	1.41296	5.58971
1.07385	1.32155	1.34238	4.06958	1.43211	4.38313	1.42634	5.62413
1.08409	1.34234	1.35479	4.0998	1.44532	4.41487	1.43988	5.68022
1.09384	1.3638	1.36891	4.13776	1.46039	4.46379	1.45465	5.73225
1.10409	1.38705	1.382	4.14868	1.47618	4.49542	1.46755	5.7579
1.11487	1.41224	1.39445	4.17626	1.49018	4.5195	1.48047	5.80599
1.12563	1.43743	1.40832	4.21829	1.50432	4.56184	1.49438	5.84997
1.13691	1.46262	1.42233	4.23023	1.51965	4.6044	1.50811	5.88427
1.14768	1.484	1.43493	4.25261	1.53366	4.62004	1.52067	5.92654
1.15897	1.5042	1.44882	4.29233	1.54711	4.65464	1.53493	5.98574
1.16922	1.52559	1.46313	4.32538	1.56217	4.69601	1.54952	6.02025
1.17949	1.54511	1.47566	4.32749	1.57648	4.72118	1.56244	6.06022
1.19025	1.56523	1.48928	4.35888	1.5902	4.74558	1.57611	6.11183
1.2005	1.58602	1.50332	4.39057	1.60507	4.80408	1.59041	6.15051
1.21076	1.60681	1.5163	4.39435	1.62091	4.83462	1.60317	6.16817
1.22153	1.62887	1.5282	4.40956	1.63553	4.86005	1.61626	6.21213
1.23231	1.65026	1.54204	4.44993	1.64995	4.91009	1.63074	6.271
1.24307	1.67038	1.55601	4.46814	1.66591	4.9406	1.64535	6.29424
1.25383	1.69303	1.56901	4.48813	1.67985	4.95327	1.65997	6.33778
1.26462	1.71763	1.58316	4.5262	1.69329	4.98788	1.67507	6.40275
1.27639	1.74028	1.59765	4.54114	1.70828	5.03769	1.69037	6.42419
1.28819	1.76361	1.61124	4.55213	1.72357	5.06158	1.7044	6.4452
1.29998	1.78812	1.62404	4.58452	1.73781	5.0906	1.71852	6.49262
1.31281	1.81078	1.63882	4.60502	1.75273	5.14378	1.73292	6.52643
1.32564	1.82717	1.65219	4.60962	1.76832	5.1764	1.74624	6.54594
1.33692	1.84163	1.66517	4.62848	1.78253	5.18372	1.75961	6.59024
1.34871	1.85616	1.67938	4.66517	1.79657	5.23148	1.77464	6.63271
1.35999	1.87188	1.69345	4.66481	1.81207	5.2561	1.78899	6.64915
1.37127	1.88575	1.70631	4.67836	1.82643	5.27581	1.80264	6.69046
1.38255	1.90147	1.72055	4.71148	1.84053	5.31816	1.81784	6.7324
1.39434	1.9166	1.73463	4.73018	1.8561	5.3562	1.83331	6.74534
1.40562	1.92979	1.74759	4.73095	1.8717	5.37303	1.84779	6.77992
1.41742	1.94365	1.76148	4.76191	1.88578	5.39811	1.86299	6.81126
1.42921	1.95565	1.77595	4.77655	1.90148	5.4354	1.8785	6.8385
1.44051	1.96951	1.78932	4.78042	1.91719	5.46691	1.89208	6.84178
1.45231	1.98776	1.80261	4.78959	1.93229	5.47948	1.90595	6.87687
1.46512	2.00408	1.81656	4.81901	1.94715	5.51886	1.92112	6.91556
1.47794	2.01608	1.83107	4.81644	1.96289	5.54473	1.9354	6.93176
1.49127	2.02428	1.84467	4.83759	1.97695	5.5501	1.94961	6.95275
1.50358	2.03054	1.85862	4.86223	1.99085	5.5796	1.9642	7.00069
1.51589	2.03434	1.8733	4.87087	2.00602	5.61862	1.97938	7.01413
1.5282	2.03874	1.88644	4.87276	2.02049	5.62808	1.99314	7.03472
1.54	2.04507	1.9004	4.90307	2.03477	5.65369	2.00794	7.07837
1.55229	2.05133	1.91512	4.91704	2.04981	5.69201	2.02374	7.09657
1.5646	2.0564	1.92862	4.91122	2.06546	5.70927	2.03844	7.10482
1.57691	2.06206	1.94222	4.92416	2.0799	5.72449	2.05321	7.14435
1.58974	2.06705	1.95685	4.94158	2.09551	5.76792	2.06929	7.17261
1.60205	2.07272	1.97088	4.9431	2.11161	5.7918	2.08359	7.17242
1.61486	2.08159	1.98445	4.96066	2.12635	5.80039	2.09801	7.20077
1.6282	2.08852	1.99904	4.99159	2.14109	5.82611	2.11366	7.24671
1.64204	2.09478	2.01463	4.99757	2.15723	5.86553	2.12943	7.25597
1.65588	2.09984	2.02843	4.99699	2.17266	5.8672	2.14418	7.27419
1.66973	2.1023	2.04299	5.02279	2.18747	5.88804	2.16023	7.30778
1.68359	2.10357	2.05822	5.03331	2.20385	5.92703	2.17661	7.31697
1.69743	2.10171	2.0716	5.01141	2.22042	5.94199	2.19167	7.31358
1.71075	2.09858	2.08492	5.02742	2.23583	5.95105	2.20668	7.33781
1.72409	2.09664	2.09987	5.05331	2.25193	5.99427	2.22218	7.36213
1.73742	2.09478	2.11449	5.05469	2.26852	6.00235	2.23679	7.37088
1.75076	2.09165	2.12921	5.05044	2.28336	6.00841	2.25186	7.39622
1.76409	2.08911	2.14423	5.08427	2.29802	6.02641	2.26887	7.43938
1.77692	2.08598	2.15974	5.0934	2.31379	6.05554	2.28547	7.44007
1.79024	2.08405	2.17361	5.08444	2.32954	6.05986	2.30046	7.45536
1.80307	2.08218	2.18798	5.1024	2.34401	6.08054	2.31574	7.48848
1.81639	2.08218	2.20302	5.10642	2.36084	6.12687	2.33204	7.49062
1.82974	2.08345	2.21735	5.09124	2.37749	6.13237	2.34623	7.48253
1.84358	2.08598	2.23099	5.11037	2.39267	6.13715	2.36177	7.51826
1.85793	2.08852	2.24625	5.12463	2.40889	6.16218	2.37797	7.52303
1.87281	2.08598	2.2612	5.12179	2.42514	6.1749	2.39349	7.52375
1.88667	2.07779	2.27476	5.12592	2.44015	6.17177	2.40863	7.5389
1.90051	2.07085	2.28995	5.14874	2.45532	6.19551	2.42463	7.57442
1.91332	2.06646	2.30529	5.14142	2.47179	6.21567	2.43977	7.56813
1.92614	2.06079	2.31935	5.13551	2.4875	6.20753	2.45481	7.57198
1.93897	2.05699	2.3343	5.14935	2.50295	6.2277	2.47045	7.59517
1.95126	2.05766	2.34916	5.15476	2.5198	6.25825	2.48635	7.58805
1.96461	2.05699	2.36328	5.1328	2.53623	6.2586	2.50071	7.58627
1.97743	2.05386	2.37652	5.14839	2.55172	6.25516	2.51572	7.61151
1.98973	2.05319	2.39153	5.158	2.5673	6.2809	2.53215	7.62801
2.00255	2.05386	2.40617	5.15154	2.58317	6.27867	2.5477	7.61987
2.01538	2.05073	2.4196	5.15117	2.59802	6.27296	2.56285	7.64648
2.02767	2.05386	2.43468	5.16786	2.61322	6.28638	2.57967	7.66714
2.0405	2.0564	2.44974	5.16064	2.62931	6.31276	2.59636	7.66319
2.05434	2.05886	2.46345	5.15102	2.64522	6.30885	2.61176	7.66987
2.06717	2.05886	2.47764	5.17229	2.66004	6.31586	2.62819	7.69243
2.08049	2.05699	2.49341	5.1751	2.67668	6.3509	2.645	7.68588
2.09384	2.05446	2.50797	5.16158	2.69379	6.34306	2.65998	7.68197
2.10716	2.05073	2.52201	5.17347	2.70947	6.34962	2.67573	7.70898
2.11947	2.04693	2.53709	5.17509	2.72608	6.37681	2.69288	7.71162
2.13179	2.04313	2.55145	5.16407	2.74275	6.36819	2.70872	7.7023
2.14461	2.0438	2.56481	5.16174	2.7587	6.36542	2.72401	7.71756
2.15691	2.0438	2.58034	5.18305	2.77445	6.38839	2.74077	7.73862
2.16973	2.04254	2.59672	5.18332	2.79187	6.39303	2.75729	7.72887
2.18204	2.03941	2.61113	5.17199	2.80803	6.38439	2.7731	7.73437
2.19485	2.03561	2.62671	5.19498	2.82383	6.39781	2.79036	7.76668
2.20716	2.03494	2.64257	5.17925	2.84098	6.41613	2.80737	7.75895
2.21999	2.03367	2.65647	5.16478	2.85757	6.4089	2.82302	7.74424
2.23282	2.03367	2.67075	5.16573	2.87307	6.41405	2.83902	7.7676
2.24563	2.03687	2.68573	5.17938	2.88911	6.43787	2.85527	7.77399
2.25897	2.03747	2.70028	5.16259	2.90589	6.43119	2.87115	7.76403
2.2723	2.03494	2.71441	5.16377	2.92152	6.42755	2.88685	7.78595
2.28564	2.03307	2.72956	5.19123	2.93711	6.43901	2.90453	7.80139
2.29897	2.02927	2.74554	5.18207	2.95416	6.4479	2.92059	7.78987
2.31229	2.02361	2.76003	5.17098	2.97087	6.43772	2.9363	7.79503
2.32512	2.01795	2.77547	5.17945	2.98696	6.44304	2.95324	7.81022
2.33794	2.01422	2.79067	5.16594	3.00436	6.46876	2.97057	7.80001
2.35075	2.01169	2.80513	5.15087	3.02132	6.45764	2.98563	7.78349
2.36358	2.01101	2.81934	5.15636	3.03739	6.45488	3.00185	7.80719
2.37742	2.00535	2.83527	5.16434	3.0543	6.47158	3.01838	7.79605
2.39077	1.99842	2.85057	5.13854	3.07187	6.46261	3.0342	7.7883
2.40357	1.99149	2.86489	5.14059	3.08764	6.452	3.0495	7.80429
2.41692	1.98583	2.88057	5.14909	3.1037	6.46252	3.06751	7.8228
2.43024	1.98337	2.89596	5.13659	3.12102	6.4596	3.08408	7.81205
2.44359	1.9821	2.91006	5.12399	3.13699	6.44856	3.09982	7.81527
2.45743	1.97644	2.92478	5.12736	3.1526	6.45593	3.11658	7.82663
2.47178	1.97137	2.93975	5.10884	3.16986	6.47149	3.13291	7.79981
2.48562	1.96444	2.9535	5.09072	3.18727	6.46584	3.14791	7.78434
2.49897	1.95624	2.9673	5.09132	3.20378	6.46294	3.1632	7.81219
2.51281	1.94931	2.98281	5.09219	3.2208	6.47125	3.17988	7.81111
2.52615	1.94111	2.99762	5.07804	3.2379	6.45309	3.1952	7.79513
2.53999	1.93359	3.01179	5.07534	3.25324	6.43789	3.21127	7.81197
2.55332	1.92479	3.02706	5.08802	3.2693	6.44409	3.22821	7.82969
2.56666	1.91406	3.04221	5.06628	3.28631	6.44627	3.24406	7.80527
2.57999	1.90587	3.05639	5.05948	3.30273	6.43317	3.25972	7.80133
2.5923	1.89707	3.07138	5.06073	3.31903	6.43365	3.27631	7.81751
2.60513	1.88888	3.08732	5.04779	3.33691	6.45443	3.29304	7.81188
2.61845	1.88575	3.10204	5.03083	3.35448	6.43423	3.30819	7.79081
2.63179	1.88008	3.11711	5.02802	3.37023	6.43119	3.3246	7.81201
2.64512	1.87501	3.13399	5.0241	3.38721	6.43606	3.34167	7.80944
2.65896	1.86935	3.14925	5.00992	3.4042	6.42373	3.35814	7.79992
2.67332	1.85996	3.16403	4.99939	3.41971	6.40855	3.37396	7.81113
2.68718	1.84983	3.18003	5.00571	3.43559	6.42469	3.39127	7.82712
2.70102	1.83723	3.19563	4.97606	3.45346	6.42563	3.40728	7.80493
2.71434	1.82464	3.21087	4.97033	3.46992	6.40786	3.42346	7.81076
2.72769	1.81398	3.22661	4.96694	3.48647	6.41398	3.44126	7.83183
2.74051	1.80325	3.24243	4.95067	3.50396	6.41884	3.45795	7.79968
2.75332	1.79505	3.2576	4.92117	3.52096	6.39741	3.47387	7.77901
2.76666	1.78499	3.27271	4.91407	3.53738	6.3917	3.49042	7.80231
2.77999	1.77493	3.28868	4.91548	3.55488	6.40278	3.5075	7.79877
2.79282	1.76361	3.30393	4.88964	3.57278	6.38293	3.52383	7.7853
2.80614	1.75414	3.319	4.88787	3.58914	6.36089	3.54012	7.79367
2.81897	1.74594	3.33525	4.89112	3.60563	6.3624	3.55773	7.80189
2.83229	1.73715	3.35147	4.86263	3.62367	6.35803	3.57444	7.77916
2.84564	1.72836	3.36634	4.83841	3.64035	6.3368	3.59049	7.78358
2.85896	1.72076	3.38269	4.84842	3.65748	6.34063	3.60761	7.79775
2.87332	1.70943	3.39864	4.83028	3.67601	6.33204	3.62453	7.77847
2.88666	1.69624	3.41345	4.79527	3.69376	6.30965	3.64099	7.76502
2.90102	1.68551	3.42819	4.80055	3.71104	6.29177	3.65823	7.78295
2.91434	1.67291	3.44414	4.78543	3.72937	6.29427	3.67528	7.76549
2.9282	1.65972	3.45927	4.75121	3.7478	6.26837	3.69163	7.73929
2.94153	1.64713	3.47374	4.74525	3.76545	6.24192	3.70792	7.75661
2.95537	1.6326	3.49064	4.74324	3.78352	6.24051	3.72474	7.75892
2.9682	1.61941	3.50668	4.72741	3.80307	6.21628	3.74183	7.73179
2.98152	1.60614	3.52157	4.71372	3.82091	6.17927	3.75853	7.74234
2.99538	1.59042	3.53742	4.70554	3.83831	6.16779	3.77588	7.73581
3.00871	1.57529	3.55326	4.67785	3.85722	6.15825	3.79268	7.71108
3.02153	1.56337	3.56741	4.6512	3.87612	6.12967	3.80771	7.69436
3.03486	1.55264	3.58231	4.65045	3.89352	6.10904	3.82379	7.69752
3.0487	1.54258	3.59837	4.63911	3.91215	6.10254	3.84024	7.68931
3.06256	1.52998	3.61315	4.6202	3.93058	6.0603	3.85618	7.66521
3.07743	1.51359	3.62771	4.61477	3.94701	6.0325	3.87306	7.68476
3.09179	1.49787	3.64422	4.61795	3.96431	6.02433	3.8912	7.6877
3.10563	1.48087	3.65971	4.5969	3.9822	6.00954	3.90774	7.65897
3.11897	1.46388	3.67423	4.57869	3.99951	5.98265	3.92429	7.65859
3.13178	1.44943	3.68972	4.58241	4.01623	5.98185	3.94206	7.65711
3.14409	1.4343	3.70541	4.55355	4.03522	5.98463	3.95913	7.63216
3.15641	1.42357	3.72002	4.53665	4.053	5.95333	3.97529	7.61196
3.16921	1.41477	3.73501	4.53743	4.07011	5.93958	3.99276	7.62297
3.18204	1.40531	3.75131	4.52963	4.08824	5.93991	4.01075	7.59829
3.19487	1.39339	3.76636	4.51136	4.10633	5.90648	4.0273	7.58294
3.20716	1.38266	3.78138	4.50823	4.12291	5.8842	4.04432	7.58841
3.21999	1.37386	3.7972	4.50484	4.14069	5.88532	4.06305	7.58274
3.23282	1.36693	3.81327	4.47492	4.15891	5.86664	4.08028	7.55079
3.24562	1.35806	3.82799	4.47633	4.1759	5.84104	4.09718	7.53975
3.25845	1.34868	3.84407	4.4675	4.19324	5.83786	4.11487	7.53253
3.27178	1.34107	3.85964	4.44545	4.21205	5.83626	4.13223	7.48706
3.28564	1.33101	3.87355	4.42922	4.22973	5.80471	4.14869	7.46218
3.29948	1.31842	3.88857	4.42859	4.24721	5.79345	4.16574	7.48054
3.31231	1.3065	3.90482	4.42229	4.26565	5.78014	4.18395	7.45012
3.3246	1.29577	3.9197	4.39738	4.28336	5.74328	4.20126	7.43699
3.33742	1.2863	3.9349	4.39037	4.30061	5.71385	4.21898	7.43649
3.34974	1.27564	3.95089	4.38804	4.31811	5.71607	4.23798	7.41967
3.36256	1.26618	3.96617	4.36599	4.33715	5.69752	4.25572	7.38541
3.37434	1.25739	3.98079	4.35759	4.35491	5.6792	4.27285	7.37211
3.38665	1.24725	3.99659	4.36334	4.37329	5.67628	4.29108	7.36107
3.39896	1.23846	4.01261	4.33954	4.39301	5.65815	4.30839	7.3319
3.41024	1.23093	4.02672	4.32518	4.41081	5.62424	4.32548	7.31466
3.42204	1.22586	4.04193	4.32737	4.428	5.60844	4.34383	7.3089
3.43435	1.21961	4.05771	4.30417	4.4467	5.60143	4.36193	7.27682
3.44718	1.21454	4.07206	4.28315	4.46459	5.57531	4.3791	7.24552
3.45998	1.20887	4.08683	4.28167	4.48126	5.55009	4.39637	7.23911
3.47333	1.20194	4.10284	4.28568	4.49911	5.54716	4.4142	7.21456
3.48717	1.19248	4.11859	4.26092	4.51734	5.5171	4.43094	7.18882
3.50049	1.18115	4.13288	4.24434	4.53365	5.48766	4.44829	7.17885
3.51384	1.17422	4.14887	4.24519	4.55064	5.48503	4.46659	7.17087
3.52716	1.16543	4.16367	4.21514	4.5693	5.46751	4.48371	7.13673
3.53999	1.15343	4.17738	4.19112	4.58665	5.43881	4.50027	7.1119
3.55282	1.14531	4.19195	4.19403	4.60297	5.42558	4.51781	7.11582
3.56511	1.13711	4.20738	4.17801	4.62112	5.41778	4.53534	7.09728
3.57742	1.13145	4.22162	4.16336	4.6387	5.38119	4.55231	7.07358
3.59025	1.12385	4.23664	4.16908	4.6543	5.35569	4.56934	7.0754
3.60308	1.11759	4.25336	4.16861	4.67102	5.34797	4.58738	7.07228
3.61537	1.11125	4.26923	4.14281	4.68831	5.32177	4.60479	7.04258
3.6282	1.10499	4.28403	4.1361	4.70513	5.29539	4.62166	7.0395
3.64152	1.09993	4.29999	4.13478	4.72188	5.28928	4.64005	7.03653
3.65486	1.09553	4.31539	4.11256	4.74008	5.26758	4.65748	7.0018
3.66871	1.08986	4.32949	4.09839	4.75731	5.23894	4.67422	6.99126
3.68255	1.0798	4.34447	4.10029	4.77442	5.21428	4.69174	6.98953
3.69589	1.07161	4.36078	4.0843	4.79196	5.20516	4.70972	6.96366
3.70872	1.06468	4.37502	4.06923	4.80918	5.16728	4.72624	6.94543
3.72204	1.05715	4.38912	4.06332	4.82536	5.14117	4.7437	6.96084
3.73487	1.05082	4.40415	4.06317	4.84284	5.12928	4.76205	6.95791
3.74768	1.04329	4.41849	4.04737	4.86041	5.101	4.77901	6.93231
3.76051	1.03383	4.43287	4.0384	4.87703	5.06607	4.79606	6.93606
3.7723	1.02563	4.44848	4.03814	4.89394	5.06853	4.81432	6.92556
3.78461	1.01996	4.46419	4.01026	4.91176	5.05471	4.83136	6.88675
3.7969	1.01557	4.47843	3.99554	4.92994	5.01952	4.84733	6.88011
3.80973	1.01117	4.49407	4.00139	4.94662	5.01167	4.86486	6.88557
3.82204	1.0061	4.51059	3.99837	4.96532	4.99491	4.88248	6.87457
3.83537	1.00044	4.52635	3.97507	4.98253	4.95681	4.89943	6.85322
3.8482	0.99731	4.54231	3.98966	4.99889	4.92927	4.9168	6.86991
3.86152	0.99224	4.55814	3.9852	5.01641	4.92841	4.93561	6.85118
3.87538	0.98539	4.57273	3.95944	5.03468	4.90882	4.95261	6.82083
3.88922	0.97525	4.58691	3.94926	5.05138	4.8818	4.97008	6.82849
3.90205	0.96586	4.60241	3.95572	5.06924	4.8889	4.98824	6.81718
3.91384	0.95893	4.61805	3.93515	5.08698	4.87585	5.00463	6.78993
3.92614	0.95327	4.6329	3.91809	5.10427	4.84343	5.02074	6.79414
3.93896	0.9476	4.64822	3.92196	5.12023	4.83732	5.0382	6.80735
3.95076	0.94194	4.66351	3.91523	5.13816	4.82396	5.05558	6.78138
3.96307	0.93687	4.67726	3.90019	5.15514	4.79811	5.07213	6.76933
3.97588	0.93054	4.6914	3.89967	5.1712	4.78363	5.08935	6.78229
3.98819	0.92555	4.70771	3.88822	5.18871	4.79332	5.10715	6.76848
4.0005	0.91862	4.7224	3.87394	5.20594	4.76806	5.12398	6.74556
4.01281	0.91422	4.73699	3.87624	5.22221	4.74739	5.14128	6.75183
4.02512	0.91169	4.75265	3.88139	5.23913	4.75647	5.15932	6.74514
4.03793	0.90789	4.76794	3.85262	5.25705	4.73963	5.17558	6.71746
4.05179	0.90349	4.78164	3.83515	5.27406	4.71294	5.19147	6.71496
4.06512	0.89783	4.79647	3.85222	5.29037	4.71494	5.20857	6.71992
4.07846	0.89089	4.81209	3.84046	5.30848	4.69958	5.22555	6.7009
4.09127	0.88396	4.82682	3.82714	5.32557	4.66451	5.24176	6.68932
4.1041	0.87644	4.84139	3.83163	5.34146	4.6539	5.2586	6.69918
4.11641	0.86951	4.85803	3.83113	5.35836	4.65428	5.27641	6.69338
4.1287	0.86444	4.87351	3.81321	5.37547	4.64194	5.29372	6.66525
4.14101	0.86071	4.88815	3.81209	5.39135	4.6167	5.31055	6.68074
4.15332	0.85624	4.90413	3.82075	5.40807	4.62732	5.32885	6.6741
4.16564	0.85058	4.91886	3.7972	5.42598	4.61865	5.34622	6.64589
4.17795	0.84559	4.93267	3.78941	5.44272	4.5996	5.36299	6.64483
4.19024	0.84119	4.94764	3.79098	5.45876	4.5999	5.38036	6.65539
4.20307	0.83798	4.96259	3.78037	5.47675	4.6003	5.39833	6.63059
4.21538	0.83486	4.97701	3.76651	5.49327	4.58067	5.41458	6.61701
4.22922	0.83105	4.99175	3.77622	5.50892	4.57229	5.43238	6.6452
4.24256	0.82666	5.0081	3.77801	5.52652	4.57939	5.4508	6.62608
4.2564	0.81846	5.02374	3.76368	5.54338	4.55739	5.46737	6.60697
4.26973	0.80967	5.03861	3.77176	5.5596	4.541	5.48462	6.61288
4.28204	0.80147	5.05453	3.77051	5.57602	4.55733	5.50253	6.60822
4.29383	0.79581	5.06949	3.74899	5.59339	4.54709	5.51935	6.5722
4.30563	0.79081	5.0831	3.73629	5.61	4.53003	5.53554	6.56699
4.31742	0.78701	5.098	3.74845	5.62658	4.53718	5.55255	6.57967
4.32922	0.78075	5.1135	3.73808	5.64417	4.52988	5.56964	6.55761
4.3405	0.77569	5.12812	3.73134	5.66075	4.50679	5.58572	6.54937
4.35229	0.77256	5.14353	3.74675	5.67576	4.49407	5.60294	6.57544
4.36409	0.77002	5.15985	3.73953	5.69236	4.50382	5.62091	6.56397
4.37589	0.76622	5.17487	3.716	5.7092	4.49089	5.63762	6.54763
4.38768	0.76309	5.18935	3.71833	5.72538	4.47907	5.65426	6.55353
4.39999	0.75869	5.20434	3.71963	5.74251	4.50049	5.67167	6.54049
4.4123	0.75557	5.21892	3.70071	5.76015	4.49106	5.6882	6.51355
4.4241	0.75303	5.23309	3.7012	5.77657	4.48164	5.70508	6.51656
4.43691	0.74796	5.24864	3.69937	5.79281	4.48156	5.7228	6.52376
4.44922	0.7423	5.26396	3.69393	5.81	4.484	5.74009	6.50273
4.46101	0.73731	5.27887	3.68171	5.82622	4.45825	5.75677	6.49515
4.47281	0.73351	5.29376	3.69207	5.84216	4.46076	5.77411	6.52175
4.4846	0.72971	5.31005	3.6854	5.85934	4.46939	5.79131	6.49596
4.49588	0.72658	5.32477	3.67203	5.87655	4.45481	5.80822	6.4869
4.50768	0.72218	5.33951	3.67823	5.89211	4.44734	5.82505	6.4855
4.51947	0.71905	5.35569	3.67398	5.9088	4.4593	5.84279	6.4734
4.53075	0.71778	5.37033	3.64716	5.92666	4.45333	5.85865	6.44625
4.54306	0.71272	5.38405	3.64401	5.94242	4.43273	5.87455	6.4448
4.55434	0.70892	5.39926	3.65256	5.95833	4.44223	5.89169	6.46484
4.56562	0.70579	5.41488	3.63947	5.9754	4.43273	5.90877	6.45481
4.57742	0.70325	5.42938	3.62299	5.99135	4.40972	5.92501	6.44931
4.58872	0.70266	5.44375	3.63803	6.00611	4.40645	5.94203	6.46811
4.60101	0.70198	5.45995	3.62978	6.02273	4.41967	5.96002	6.44961
4.61332	0.69953	5.47428	3.61455	6.03957	4.40715	5.97691	6.43252
4.62666	0.69505	5.48879	3.61798	6.05551	4.40146	5.99424	6.44918
4.63846	0.69192	5.5049	3.62096	6.07224	4.42105	6.01273	6.43818
4.65075	0.68753	5.51971	3.60837	6.0898	4.41456	6.02972	6.41257
4.66306	0.68313	5.53409	3.60896	6.10619	4.39402	6.04648	6.4191
4.67486	0.67933	5.54938	3.61408	6.12258	4.40525	6.06405	6.42475
4.68614	0.6762	5.56455	3.59664	6.13948	4.40256	6.08091	6.40111
4.69793	0.6724	5.57897	3.59152	6.15575	4.37899	6.09698	6.3945
4.70923	0.66987	5.59398	3.60604	6.1716	4.37946	6.11366	6.40775
4.72103	0.66741	5.61033	3.60104	6.18815	4.38976	6.13112	6.3899
4.73282	0.66547	5.62562	3.5809	6.20499	4.37281	6.14725	6.37703
4.74511	0.6642	5.64071	3.58372	6.2208	4.35829	6.16398	6.39674
4.75742	0.66107	5.65671	3.58187	6.23736	4.38028	6.18172	6.38097
4.76974	0.66048	5.67162	3.55932	6.25517	4.37094	6.1981	6.35997
4.78306	0.65854	5.686	3.55489	6.27107	4.35987	6.215	6.35851
4.79589	0.65668	5.70157	3.56227	6.28775	4.36974	6.23226	6.36617
4.80973	0.65228	5.71727	3.55506	6.30542	4.36996	6.24959	6.3444
4.82307	0.64721	5.73164	3.54658	6.32205	4.34527	6.26584	6.34606
4.83588	0.64155	5.7471	3.5591	6.33831	4.34686	6.28402	6.3599
4.84819	0.63715	5.76322	3.55702	6.35508	4.35649	6.30264	6.34617
4.8605	0.63529	5.77856	3.53578	6.37215	4.34603	6.31941	6.3377
4.87282	0.63216	5.79401	3.53962	6.38787	4.33934	6.33682	6.34764
4.88461	0.62963	5.81047	3.53805	6.40505	4.3567	6.35446	6.32982
4.89692	0.62642	5.82575	3.51126	6.42263	4.34216	6.37097	6.30995
4.90872	0.62456	5.8404	3.51508	6.43904	4.33083	6.38782	6.30746
4.92153	0.62202	5.85623	3.51862	6.45557	4.34125	6.4053	6.30112
4.93332	0.62016	5.87165	3.49603	6.47365	4.33373	6.42201	6.28396
4.94615	0.61763	5.88593	3.48464	6.48998	4.31545	6.43874	6.27601
4.95896	0.6145	5.90126	3.49453	6.50594	4.31645	6.45644	6.2976
4.97178	0.61383	5.91733	3.48555	6.52296	4.31437	6.47449	6.27593
4.98461	0.61137	5.93212	3.46811	6.53959	4.29939	6.49133	6.26199
4.99794	0.60816	5.94715	3.46717	6.55506	4.30376	6.50863	6.27211
5.01076	0.60503	5.96309	3.45513	6.57243	4.32087	6.52605	6.248
5.02357	0.60131	5.97777	3.42845	6.59035	4.30728	6.54186	6.21957
5.03588	0.59684	5.99258	3.42888	6.6073	4.29712	6.55864	6.21741
5.04768	0.59371	6.00862	3.43238	6.62435	4.31016	6.57627	6.22426
5.05999	0.59244	6.02497	3.41841	6.64233	4.29643	6.59318	6.21156
5.07179	0.58931	6.04017	3.40862	6.65782	4.27231	6.60969	6.2045
5.0841	0.58678	6.05579	3.41549	6.67341	4.27669	6.62742	6.21662
5.09589	0.58491	6.07232	3.40771	6.69015	4.28618	6.64517	6.19559
5.1082	0.58365	6.08749	3.39062	6.70673	4.27042	6.66148	6.1806
5.1205	0.58298	6.1029	3.39515	6.7221	4.27037	6.6788	6.18909
5.13281	0.58111	6.1189	3.39158	6.73895	4.28885	6.69625	6.16607
5.1446	0.58052	6.1341	3.37017	6.75685	4.27382	6.71241	6.15242
5.15743	0.58052	6.14877	3.3667	6.77234	4.25801	6.72875	6.15678
5.17127	0.57858	6.1647	3.37068	6.7895	4.26987	6.74653	6.15869
5.18461	0.57672	6.18081	3.35488	6.8062	4.2551	6.7636	6.13562
5.19742	0.57291	6.19553	3.346	6.82216	4.23614	6.7803	6.13097
5.21025	0.57105	6.21138	3.35582	6.8383	4.24408	6.79837	6.13866
5.22306	0.56979	6.2279	3.34584	6.85576	4.24488	6.81562	6.12347
5.23589	0.56792	6.24334	3.33635	6.87299	4.22499	6.83282	6.10458
5.2482	0.56539	6.25876	3.34038	6.88943	4.2229	6.85054	6.11032
5.26051	0.56285	6.27521	3.32957	6.90724	4.23879	6.8683	6.09428
5.2728	0.56159	6.29048	3.3089	6.92482	4.21713	6.88505	6.06262
5.28511	0.55846	6.3052	3.30505	6.94152	4.20804	6.90179	6.07655
5.29691	0.55592	6.32099	3.31325	6.9591	4.21034	6.91935	6.06582
5.3087	0.55466	6.33685	3.29964	6.97701	4.19739	6.93691	6.05001
5.3205	0.55406	6.35188	3.30221	6.9933	4.17501	6.95347	6.04928
5.33333	0.55466	6.3678	3.31332	7.00985	4.1782	6.9711	6.05688
5.34614	0.55406	6.38456	3.29734	7.02716	4.179	6.98821	6.03782
5.35948	0.55212	6.39942	3.28384	7.04398	4.16287	7.00478	6.02704
5.3728	0.54899	6.41519	3.2944	7.06037	4.15572	7.02253	6.03299
5.38615	0.5446	6.43112	3.28664	7.07748	4.16538	7.04034	6.01769
5.39846	0.5408	6.44596	3.26867	7.09551	4.14244	7.05719	5.9995
5.41025	0.53767	6.46105	3.27321	7.11125	4.13192	7.07412	6.00185
5.42205	0.53513	6.47671	3.27147	7.128	4.13921	7.09194	5.98921
5.43384	0.53387	6.49228	3.25504	7.14612	4.13042	7.10875	5.96601
5.44512	0.532	6.50649	3.24945	7.16307	4.1093	7.12504	5.97295
5.45692	0.53014	6.52177	3.27063	7.18001	4.11154	7.14302	5.97703
5.46871	0.52887	6.5377	3.26503	7.19832	4.10333	7.161	5.95794
5.47948	0.5282	6.55261	3.2547	7.21528	4.08128	7.17754	5.94043
5.49127	0.52634	6.56797	3.25786	7.23165	4.08566	7.19539	5.94652
5.50307	0.52448	6.58343	3.24789	7.24916	4.09175	7.21264	5.92122
5.51486	0.52194	6.59755	3.23242	7.26651	4.07837	7.22857	5.8932
5.52717	0.52068	6.61182	3.23394	7.28232	4.06952	7.24466	5.89579
5.53897	0.52008	6.62728	3.24613	7.29958	4.0713	7.26172	5.89636
5.55178	0.52008	6.64213	3.23761	7.31705	4.05639	7.27803	5.87046
5.56409	0.51688	6.65687	3.22485	7.33329	4.03501	7.29452	5.87192
5.5764	0.51248	6.67221	3.24364	7.34982	4.03922	7.31223	5.88501
5.58768	0.50994	6.68817	3.23238	7.36732	4.04101	7.32981	5.85868
5.59947	0.50808	6.70263	3.22641	7.38386	4.02163	7.34642	5.84855
5.61075	0.50555	6.71757	3.22853	7.40011	4.02116	7.36361	5.85057
5.62203	0.50428	6.73369	3.22399	7.41792	4.03941	7.38157	5.83315
5.63282	0.50369	6.74828	3.20542	7.43602	4.02239	7.398	5.81137
5.64409	0.50242	6.76273	3.2173	7.45291	4.01568	7.41455	5.8148
5.65589	0.50056	6.77839	3.22208	7.47027	4.01656	7.43263	5.80999
5.66665	0.49862	6.79375	3.21205	7.48781	4.00762	7.44915	5.78726
5.67793	0.49735	6.80823	3.20555	7.50432	3.98614	7.46603	5.7887
5.68973	0.49608	6.8241	3.22495	7.52057	3.99094	7.48388	5.79415
5.70103	0.49608	6.83989	3.2138	7.53857	3.98635	7.50132	5.77129
5.71332	0.49608	6.85478	3.20301	7.55565	3.9666	7.51802	5.76353
5.72563	0.49489	6.86998	3.21114	7.5723	3.97146	7.53524	5.76368
5.73794	0.49169	6.88573	3.20187	7.59013	3.98345	7.55272	5.73964
5.74974	0.48923	6.90031	3.18885	7.60736	3.96123	7.56871	5.72197
5.76205	0.48602	6.91457	3.19153	7.6235	3.95248	7.58535	5.72427
5.77384	0.48289	6.93036	3.20373	7.64011	3.9548	7.60282	5.73286
5.78512	0.48356	6.94572	3.18514	7.65725	3.93571	7.61999	5.71458
5.79743	0.48163	6.96028	3.18627	7.67292	3.92348	7.63641	5.71946
5.80923	0.4785	6.976	3.20189	7.68875	3.92506	7.65488	5.73002
5.82102	0.47663	6.9918	3.18502	7.70654	3.93735	7.67224	5.70408
5.83332	0.47343	7.00647	3.17786	7.72342	3.92407	7.6888	5.69413
5.84511	0.47097	7.02142	3.18854	7.7406	3.9202	7.70611	5.70284
5.85691	0.4697	7.03765	3.18255	7.75906	3.93244	7.72357	5.68268
5.86922	0.46844	7.05189	3.16615	7.77635	3.91072	7.74033	5.66415
5.88153	0.46717	7.06623	3.17453	7.79322	3.90793	7.75776	5.67506
5.89436	0.4665	7.08208	3.17671	7.81034	3.91363	7.77527	5.66446
5.90768	0.46523	7.09704	3.15813	7.82762	3.90118	7.79156	5.63669
5.92051	0.4621	7.11133	3.1661	7.84407	3.87741	7.80738	5.63881
5.93332	0.45838	7.12686	3.17746	7.86064	3.88734	7.8253	5.64308
5.94614	0.45711	7.14238	3.16571	7.87806	3.88244	7.84248	5.61619
5.95846	0.45584	7.15696	3.15783	7.89449	3.86124	7.85859	5.61561
5.97126	0.45331	7.17205	3.16658	7.91044	3.86359	7.87631	5.62908
5.98358	0.45078	7.18743	3.1574	7.92786	3.86254	7.89338	5.59707
5.99537	0.44824	7.20069	3.13863	7.94494	3.85813	7.90976	5.57973
6.00717	0.44578	7.21453	3.14779	7.96139	3.85018	7.92641	5.58933
6.01896	0.44511	7.22987	3.15003	7.9783	3.8578	7.94339	5.57794
6.03024	0.44325	7.24449	3.13931	7.99555	3.84325	7.95975	5.56243
6.04204	0.44198	7.25869	3.14577	8.01209	3.83157	7.97619	5.57182
6.05383	0.44258	7.27409	3.16484	8.02876	3.83452	7.99449	5.5783
6.06614	0.44198	7.28992	3.15151	8.04665	3.83604	8.01175	5.55928
6.07845	0.44131	7.30419	3.14904	8.06327	3.82038	8.0284	5.54623
6.09178	0.44072	7.31916	3.15809	8.07989	3.82302	8.04575	5.55693
6.10461	0.43945	7.33512	3.155	8.09732	3.83684	8.063	5.53575
6.11743	0.43691	7.3497	3.1439	8.11418	3.81362	8.07864	5.51481
6.13024	0.43378	7.36426	3.15521	8.13083	3.81842	8.0951	5.51978
6.14204	0.43125	7.38008	3.15716	8.14797	3.81805	8.11268	5.51235
6.15332	0.42998	7.39483	3.14108	8.16562	3.80435	8.12877	5.49652
6.16511	0.42812	7.40875	3.1469	8.18158	3.7939	8.1454	5.50521
6.17691	0.42626	7.42478	3.15962	8.19784	3.79734	8.16334	5.51325
6.18819	0.42685	7.4405	3.15186	8.21475	3.79452	8.18047	5.49163
6.19998	0.42626	7.45478	3.14039	8.23097	3.78258	8.19734	5.49025
6.21229	0.42372	7.46992	3.15136	8.24705	3.78371	8.21534	5.49692
6.22409	0.42179	7.48559	3.13824	8.26492	3.80051	8.23226	5.46814
6.23588	0.42179	7.49954	3.13316	8.28194	3.78975	8.24871	5.45187
6.24819	0.42059	7.51404	3.13874	8.29843	3.78793	8.26562	5.46895
6.26102	0.41992	7.53008	3.14564	8.31573	3.79452	8.28327	5.45549
6.27435	0.41933	7.54548	3.13578	8.33326	3.77779	8.30005	5.44371
6.28717	0.41739	7.56024	3.14641	8.34933	3.76537	8.31738	5.45204
6.3005	0.41366	7.57613	3.1573	8.36532	3.77293	8.33549	5.45417
6.31281	0.41046	7.59238	3.1453	8.38251	3.77537	8.35274	5.42812
6.32461	0.40919	7.60691	3.13345	8.39901	3.76806	8.36919	5.42519
6.33692	0.4086	7.62308	3.1444	8.41544	3.76962	8.38685	5.42784
6.34871	0.40733	7.63954	3.13807	8.43323	3.77778	8.40405	5.40094
6.36102	0.40547	7.654	3.13068	8.45042	3.76768	8.42031	5.39435
6.37332	0.40353	7.66923	3.13434	8.46655	3.75473	8.43755	5.39967
6.38511	0.40167	7.6852	3.13091	8.4837	3.76307	8.45534	5.39212
6.39691	0.40107	7.70001	3.11971	8.50009	3.74954	8.47167	5.3684
6.40922	0.4004	7.7142	3.12238	8.51589	3.73703	8.48848	5.37915
6.42153	0.39913	7.72973	3.13876	8.53173	3.75055	8.50593	5.37825
6.43436	0.39787	7.7449	3.12291	8.5488	3.75032	8.5225	5.35748
6.44665	0.39667	7.75963	3.11631	8.56471	3.73397	8.53938	5.36375
6.45948	0.39541	7.77491	3.128	8.58095	3.74084	8.55675	5.35881
6.4728	0.39347	7.79068	3.11934	8.59821	3.75395	8.57371	5.33524
6.48511	0.39161	7.80422	3.1029	8.6151	3.74044	8.58953	5.31471
6.49691	0.38907	7.81878	3.11093	8.63133	3.74134	8.60638	5.31859
6.50922	0.38654	7.83415	3.11803	8.64823	3.74429	8.62333	5.31971
6.52101	0.38408	7.8493	3.1057	8.66525	3.73066	8.63948	5.30392
6.53178	0.38214	7.86366	3.11232	8.68051	3.7177	8.65599	5.31942
6.54308	0.38155	7.87981	3.12436	8.69656	3.73325	8.67362	5.30738
6.55436	0.38088	7.89598	3.10356	8.71348	3.73157	8.69031	5.29571
6.56563	0.37961	7.91057	3.10522	8.7296	3.72144	8.70697	5.29474
6.57691	0.37834	7.92603	3.11522	8.74509	3.72216	8.7247	5.29475
6.58718	0.37715	7.94181	3.10101	8.76222	3.73158	8.74171	5.27332
6.59846	0.37521	7.95623	3.08829	8.7786	3.71722	8.75798	5.26776
6.60922	0.37394	7.97142	3.1008	8.79383	3.71441	8.7747	5.28098
6.61998	0.37462	7.98785	3.0998	8.8104	3.72853	8.79244	5.26481
6.63178	0.37394	8.00242	3.08853	8.82718	3.72244	8.8086	5.24525
6.64409	0.37394	8.0169	3.09598	8.84288	3.70909	8.82564	5.26337
6.6564	0.37208	8.03344	3.1115	8.85913	3.72732	8.84312	5.26091
6.6682	0.36955	8.04966	3.09873	8.87625	3.72171	8.86027	5.24302
6.67948	0.36701	8.06502	3.09848	8.89221	3.71097	8.87705	5.24714
6.69024	0.36388	8.08083	3.10978	8.90854	3.71924	8.89481	5.24822
6.70102	0.36262	8.0973	3.09272	8.92621	3.72426	8.91201	5.21632
6.71127	0.36135	8.11192	3.07828	8.94311	3.71465	8.92786	5.20146
6.72255	0.36135	8.12688	3.08421	8.95942	3.71715	8.94455	5.21907
6.73333	0.36008	8.14306	3.0937	8.97695	3.71874	8.96198	5.20588
6.74409	0.35822	8.1586	3.08147	8.99383	3.70271	8.97787	5.19083
6.75436	0.35636	8.17386	3.08823	9.00934	3.68999	8.99503	5.20594
6.76512	0.35442	8.19048	3.0994	9.02547	3.70351	9.01261	5.21304
6.77588	0.35442	8.20686	3.07405	9.04267	3.69628	9.02982	5.19315
6.78667	0.35382	8.22197	3.07434	9.05806	3.6926	9.04599	5.19595
6.79743	0.35323	8.23779	3.08139	9.07446	3.69623	9.06393	5.19569
6.80871	0.35323	8.25346	3.06697	9.09316	3.70942	9.08111	5.17003
6.8205	0.35256	8.26762	3.05613	9.11005	3.68994	9.0975	5.16951
6.8323	0.35002	8.28238	3.06474	9.12673	3.69459	9.11491	5.17812
6.84358	0.34876	8.29896	3.07006	9.14448	3.69884	9.13245	5.1602
6.85486	0.34689	8.3141	3.05063	9.16168	3.68225	9.1481	5.14051
6.86564	0.34563	8.32947	3.0606	9.17747	3.67662	9.16546	5.1564
6.87589	0.34436	8.34636	3.06958	9.19452	3.68912	9.18303	5.14504
6.88665	0.34376	8.36211	3.04473	9.2121	3.67765	9.19991	5.12655
6.89691	0.34309	8.37711	3.05373	9.22784	3.66603	9.21611	5.12832
6.90819	0.3425
6.91999	0.34183
6.93127	0.34063
6.94205	0.33996
6.95385	0.3387
6.96564	0.3381
6.97744	0.33743
6.98973	0.33743
7.00204	0.33557
7.01435	0.33303
7.02615	0.3305
7.03794	0.3305
7.04974	0.32864
7.0605	0.32677
7.07128	0.32484
7.08204	0.32424
7.09281	0.32297
7.10359	0.32297
7.11487	0.32357
7.12615	0.32238
7.13743	0.32238
7.14974	0.32238
7.16205	0.32111
7.17434	0.31984
7.18614	0.31791
7.19744	0.31545
7.2082	0.31478
7.21896	0.31351
7.22974	0.31224
7.23999	0.31224
7.25075	0.31097
7.26153	0.31097
7.27281	0.31038
7.28358	0.31038
7.29436	0.30911
7.30614	0.30852
7.31743	0.30911
7.32973	0.30852
7.34152	0.30784
7.35383	0.30658
7.36563	0.30471
7.37742	0.30345
7.3887	0.30345
7.39998	0.30218
7.41178	0.30218
7.42307	0.30218
7.43487	0.30091
7.44666	0.29965
7.45794	0.29965
7.46974	0.29838
7.48153	0.29719
7.49333	0.29778
7.50614	0.29719
7.51845	0.29592
7.53076	0.29465
7.54256	0.29272
7.55332	0.29212
7.5646	0.29085
7.57538	0.28959
7.58614	0.28899
7.59691	0.28959
7.6082	0.28832
7.61948	0.28832
7.63025	0.28772
7.64153	0.28705
7.6528	0.28772
7.66408	0.28772
7.67588	0.28646
7.68871	0.28579
7.70102	0.28459
7.71333	0.28266
7.72512	0.28079
7.7364	0.28012
7.74717	0.27893
7.75845	0.27766
7.76923	0.27766
7.78051	0.27699
7.79127	0.27573
7.80255	0.27513
7.81333	0.27513
7.82461	0.27573
7.83589	0.27573
7.84768	0.2764
7.86051	0.2764
7.8728	0.27446
7.88563	0.27386
7.89743	0.272
7.90974	0.27073
7.92102	0.27006
7.9323	0.27006
7.94358	0.2688
7.95537	0.2688
7.96717	0.2688
7.97896	0.2688
7.99127	0.2682
8.00307	0.26753
8.01538	0.26693
8.02769	0.26693
8.03998	0.26693
8.05333	0.26567
8.06614	0.2638
8.07793	0.26313
8.09024	0.26254
8.10204	0.2606
8.11383	0.2606
8.12563	0.26
8.13794	0.25874
8.14922	0.25874
8.16153	0.25814
8.17333	0.25687
8.18512	0.25494
8.1964	0.25561
8.20871	0.2562
8.22154	0.25494
8.23486	0.25374
8.24769	0.25307
8.25998	0.25121
8.27229	0.24994
8.28357	0.24994
8.29537	0.24927
8.30665	0.24927
8.31795	0.24868
8.32974	0.24741
8.34203	0.24681
8.35434	0.24614
8.36666	0.24487
		--	--
		--	--
		--	--
		--	--
		--	--
		--	--
		--	--
		--	--
		--	--
		--	--
		--	--
		--	--
		--	--
		--	--
		--	--
		--	--
		--	--
		--	--
		--	--
		--	--
		--	--
		--	--
		--	--
		--	--
		--	--
		--	--
		--	--
		--	--
		--	--
		--	--
		--	--
		--	--
		--	--
		--	--
		--	--
		--	--
		--	--
		--	--
		--	--
		--	--
		--	--
		--	--
		--	--
		--	--
		--	--
		--	--
		--	--
		--	--
		--	--
		--	--
		--	--
		--	--
		--	--
		--	--
		--	--
		--	--
		--	--
		--	--
		--	--
		--	--
		--	--
		--	--
		--	--
		--	--
		--	--
		--	--
		--	--
		--	--
		--	--
		--	--
		--	--
		--	--
		--	--
		--	--
		--	--
		--	--
		--	--
		--	--
		--	--
		--	--
		--	--
		--	--
		--	--
		--	--
		--	--
		--	--
		--	--
		--	--
		--	--
		--	--
		--	--
		--	--
		--	--
		--	--
		--	--
		--	--
		--	--
		--	--
		--	--
		--	--
		--	--
		--	--
		--	--
		--	--
		--	--
		--	--
		--	--
		--	--
		--	--
		--	--
		--	--
		--	--
		--	--
		--	--
		--	--
		--	--
		--	--
		--	--
		--	--
		--	--
		--	--
		--	--
		--	--
		--	--
		--	--
		--	--
		--	--
		--	--
		--	--
		--	--
		--	--
		--	--
		--	--
		--	--
		--	--
		--	--
		--	--
		--	--
		--	--
		--	--
		--	--
		--	--
		--	--
		--	--
		--	--
		--	--
		--	--
		--	--
		--	--
		--	--
		--	--
		--	--
		--	--
		--	--
		--	--
		--	--
		--	--
		--	--
		--	--
		--	--
		--	--
		--	--
		--	--
		--	--
		--	--
		--	--
		--	--
		--	--
		--	--
		--	--
		--	--
		--	--
		--	--
		--	--
		--	--
		--	--
		--	--
		--	--
		--	--
		--	--
		--	--
		--	--
		--	--
		--	--
		--	--
		--	--
		--	--
		--	--
		--	--
		--	--
		--	--
		--	--
		--	--
		--	--
		--	--
		--	--
		--	--
		--	--
		--	--
		--	--
		--	--
		--	--
		--	--
		--	--
		--	--
		--	--
		--	--
		--	--
		--	--
		--	--
		--	--
		--	--
		--	--
		--	--
		--	--
		--	--
		--	--
		--	--
		--	--
		--	--
		--	--
		--	--
		--	--
		--	--
		--	--
		--	--
		--	--
		--	--
		--	--
		--	--
		--	--
		--	--
		--	--
		--	--
		--	--
		--	--
		--	--
		--	--

## Sheet: 4b
0.1584		0.1912		0.2331
Strain/%	Stress/Mpa	Strain/%	Stress/Mpa	Strain/%	Stress/Mpa
0.00579	-0.00409	0.000789046	-0.00707	-0.00152	-0.00138
0.01694	-0.00271	0.00194	-0.00495	0.000244552	2.68107e-05
0.02606	-0.00222	0.00843	-0.00297	0.00739	0.00062787
0.03813	-0.0031	0.02574	0.0013	0.02341	-0.000314872
0.0536	-0.00538	0.03998	5.95387e-05	0.04931	0.000635377
0.06508	-0.00487	0.04916	-0.00162	0.07441	0.00258
0.07742	-0.00368	0.07118	-0.000873846	0.0881	0.00211
0.09385	-0.00125	0.09185	-0.00268	0.10495	0.00108
0.1074	-0.00317	0.10645	-0.00583	0.1251	0.00115
0.12767	-0.00309	0.12721	-0.00386	0.14433	0.00232
0.14419	-0.00326	0.14491	-0.00308	0.16091	0.00179
0.15718	-0.00377	0.16848	-0.00184	0.1708	0.00255
0.16681	-0.00549	0.18533	-0.00155	0.18993	0.00314
0.18029	-0.00591	0.19544	-0.0013	0.21275	0.00342
0.18852	-0.00692	0.20971	-0.00466	0.22237	0.00382
0.20713	-0.0063	0.23477	-0.00681	0.23266	0.00306
0.22613	-0.00518	0.24948	-0.00633	0.25616	0.00191
0.24214	-0.00482	0.26877	-0.00376	0.27967	0.00105
0.2477	-0.00471	0.28162	-0.00559	0.29296	0.00259
0.26032	-0.00488	0.29535	-0.00561	0.30999	0.0019
0.27564	-0.00661	0.31663	-0.00526	0.33868	0.0011
0.28498	-0.00578	0.32674	-0.00505	0.35206	-0.000616381
0.30484	-0.0048	0.34268	-0.00738	0.36609	4.79737e-05
0.32458	-0.00506	0.37445	-0.00774	0.38474	-5.74099e-05
0.33945	-0.00684	0.37957	-0.00702	0.40689	0.000261335
0.35627	-0.00694	0.40114	-0.0054	0.42151	0.00151
0.37523	-0.00703	0.4192	-0.00494	0.44159	0.00286
0.39497	-0.00666	0.43741	-0.00567	0.45615	0.00314
0.41307	-0.00458	0.45026	-0.00648	0.46887	0.00198
0.42427	-0.00445	0.46821	-0.00533	0.47863	-3.41012e-05
0.44016	-0.00322	0.49239	-0.00335	0.50341	-0.00246
0.45653	-0.00369	0.49806	-0.000855708	0.51591	-0.00238
0.47134	-0.00565	0.5172	-0.00082386	0.52756	-6.83636e-06
0.48432	-0.00656	0.52722	-0.00273	0.54369	0.00181
0.50256	-0.00351	0.54975	-0.00428	0.55556	0.00153
0.5199	0.00054571	0.57142	-0.00491	0.57949	0.0016
0.53126	0.00152	0.58936	-0.00391	0.5971	0.00156
0.54654	-0.000141654	0.60588	-0.00342	0.62226	0.000428107
0.57237	-0.00161	0.61494	-0.00374	0.63605	0.000159252
0.58548	-0.00203	0.6341	-0.00422	0.65074	-0.00081414
0.60458	-0.000413789	0.66095	-0.00263	0.6678	0.000148019
0.61752	-0.00108	0.66458	-0.000554737	0.67414	0.00117
0.64099	-0.00342	0.68258	-0.00175	0.69159	0.00347
0.66004	-0.00591	0.70613	-0.0036	0.69346	0.00328
0.67612	-0.00807	0.7261	-0.00483	0.71369	0.0033
0.69326	-0.00758	0.73969	-0.00591	0.72355	0.00251
0.6989	-0.00758	0.75062	-0.0051	0.74549	0.00171
0.71601	-0.00517	0.77214	-0.00456	0.7604	0.000282703
0.72861	-0.00552	0.78682	-0.00445	0.78412	0.000635538
0.74675	-0.00306	0.80173	-0.00728	0.80362	0.000945044
0.76878	-0.00302	0.81425	-0.00457	0.81955	0.00258
0.77766	-0.0014	0.84193	-0.000701936	0.83641	0.00467
0.80122	-0.00259	0.84917	-0.00158	0.85297	0.00389
0.82018	-0.00186	0.86619	-0.005	0.87101	0.00218
0.82877	-0.00225	0.88863	-0.00566	0.88738	0.0029
0.84678	-0.00135	0.90584	-0.00456	0.89855	0.00432
0.87191	-0.000111221	0.92054	-0.00588	0.91496	0.0042
0.88561	-0.000975748	0.93294	-0.00377	0.93107	0.00348
0.89471	-0.000923213	0.94709	-0.0031	0.95154	0.00481
0.91915	-0.00222	0.95819	-0.00389	0.96819	0.00401
0.93782	-0.00204	0.96615	-0.00431	0.98871	0.00328
0.95213	-0.00252	0.99315	-0.00188	0.99938	0.00105
0.9657	-0.00222	1.01154	-0.00113	1.01232	0.00102
0.98074	-0.00206	1.03783	-0.00142	1.03696	0.00199
1.00232	-0.00127	1.04354	-0.00332	1.05129	0.00197
1.01249	-0.00046773	1.0579	-0.00107	1.06265	0.00211
1.03409	-0.000265261	1.07811	-0.00254	1.08846	0.00219
1.05291	0.000507083	1.10106	-0.00522	1.09848	0.00206
1.07533	0.00141	1.11477	-0.00658	1.12306	-0.000154418
1.09306	0.00121	1.12706	-0.00236	1.14299	0.000172833
1.11412	0.00139	1.14395	-0.00218	1.15405	-7.91962e-06
1.13005	-0.00124	1.15627	-0.00392	1.16616	-0.000158795
1.14726	-0.00286	1.17955	-0.00448	1.17606	7.54592e-05
1.1636	-0.00205	1.20464	-0.0026	1.20707	0.000448843
1.17553	0.00132	1.21373	-0.00254	1.22386	0.00104
1.20421	-0.000866129	1.22758	-0.00467	1.23313	0.00162
1.22574	-0.00436	1.25286	-0.00607	1.24314	0.00096139
1.24225	-0.00416	1.27603	-0.00266	1.25246	0.000662059
1.26464	0.000791162	1.29291	0.000260442	1.26883	0.000725408
1.28453	0.00271	1.30595	-6.70263e-05	1.2783	0.00278
1.29416	-0.000846585	1.32128	-0.00122	1.30481	0.00314
1.31096	-0.00398	1.33592	-0.000553928	1.31347	0.00655
1.3328	-0.00486	1.34759	-0.00169	1.33423	0.00564
1.34272	-0.00208	1.36143	-0.00279	1.35029	0.00448
1.35311	-0.00257	1.36841	-0.00417	1.36747	0.0041
1.36711	-0.00228	1.38968	-0.0033	1.39096	0.00458
1.39273	-0.00188	1.40991	-0.00372	1.41609	0.00488
1.41242	-0.00145	1.41894	-0.00198	1.43537	0.00236
1.42794	-0.00281	1.4389	-0.00281	1.45434	0.00277
1.44698	-0.00265	1.45527	-0.00345	1.47268	0.00321
1.45795	5.01516e-05	1.47566	-0.00356	1.48899	0.0063
1.47329	0.000718433	1.49325	-0.0014	1.49991	0.00489
1.50197	5.12417e-05	1.52115	-0.00136	1.52158	0.00591
1.52587	-0.000499922	1.5396	-0.00187	1.53815	0.00442
1.54101	-0.000532872	1.55311	-0.00145	1.5479	0.00337
1.55357	0.0008854	1.57668	-0.000113227	1.5635	0.00284
1.57407	0.00144	1.59759	0.00127	1.58451	0.00484
1.58848	0.000858115	1.61125	0.00177	1.60088	0.00517
1.60669	0.0002699	1.6134	0.00195	1.61759	0.00466
1.63317	0.00127	1.63982	0.000752365	1.631	0.00393
1.64886	0.00189	1.64799	-0.0014	1.65045	0.00469
1.66542	0.00231	1.66088	-0.000997869	1.66621	0.00454
1.67826	0.00334	1.67975	-0.000618321	1.68342	0.00389
1.69792	0.00384	1.69822	-0.00187	1.696	0.00286
1.71099	0.00149	1.72779	-0.00341	1.71461	0.00394
1.72973	-0.0013	1.73698	-0.00327	1.72731	0.00525
1.74929	-0.00203	1.76041	-0.00361	1.75213	0.00606
1.76594	-0.00137	1.76709	-0.00254	1.76629	0.00577
1.78854	-0.000165557	1.78373	-0.00288	1.78341	0.00505
1.8111	-0.000935755	1.80042	-0.00364	1.80176	0.00653
1.83007	0.000828337	1.81655	-0.00302	1.80969	0.00699
1.83745	-0.000494252	1.83403	-0.00116	1.82404	0.0056
1.85644	-0.000639126	1.85097	-0.00277	1.84285	0.0046
1.87742	-0.00198	1.86376	-0.00532	1.86079	0.00714
1.89763	-0.00075986	1.88974	-0.0062	1.87269	0.00804
1.92146	-0.00149	1.90748	-0.00389	1.89604	0.00535
1.93073	-0.000556086	1.92076	-0.00157	1.91553	0.00378
1.94428	-0.000170039	1.94397	-0.000791282	1.92344	0.0057
1.962	-0.000691452	1.96537	-0.00258	1.94692	0.00717
1.98359	0.00040282	1.97944	-0.00207	1.95758	0.00535
2.00023	-0.000178265	2.00236	-0.00226	1.9658	0.00701
2.0182	-0.0019	2.00205	-0.00276	1.98129	0.00717
2.03807	-0.00443	1.99576	-0.00277	2.00259	0.00531
2.0537	-0.0027	2.0202	-0.00187	2.02433	0.00396
2.06036	-0.00263	2.02802	-0.00317	2.03418	0.00549
2.07961	-0.00158	2.03914	-0.00237	2.05428	0.00502
2.10501	-0.00199	2.05516	-0.0013	2.0668	0.00339
2.11918	-0.00223	2.07356	-0.00132	2.07726	0.00393
2.1334	-0.00331	2.09598	-0.00211	2.10473	0.00379
2.14723	-0.00166	2.11203	-0.00243	2.12027	0.00409
2.17118	-0.000261178	2.12642	-0.00191	2.12886	0.00445
2.18181	-0.00118	2.1546	-0.00265	2.15445	0.00441
2.19665	-0.00343	2.16558	-0.00199	2.17255	0.00424
2.20621	-0.0047	2.18995	-0.00519	2.18594	0.00345
2.22041	-0.00415	2.21068	-0.00497	2.20167	0.00347
2.24414	-0.00293	2.22317	-0.00472	2.21802	0.00405
2.2656	-0.00111	2.24798	-0.00319	2.24408	0.00688
2.2739	-0.00205	2.26262	-0.00415	2.25634	0.00698
2.29363	-0.00331	2.26951	-0.00256	2.27461	0.00678
2.30329	-0.00384	2.28675	-0.00389	2.2897	0.00659
2.31904	-0.00234	2.29168	-0.00418	2.30763	0.00899
2.33552	-0.00137	2.31301	-0.00234	2.32632	0.00857
2.34843	0.000213907	2.33471	0.000533846	2.33831	0.00615
2.36831	0.00112	2.34999	0.000784305	2.35221	0.00303
2.37516	0.000570223	2.35181	-0.00272	2.36427	0.00521
2.40879	-0.00214	2.37091	-0.00276	2.38481	0.00644
2.42215	-0.00357	2.3983	-0.000522682	2.40078	0.0072
2.43886	-0.00153	2.41178	0.00296	2.41491	0.00556
2.45294	-0.000455231	2.4333	0.0022	2.42442	0.0055
2.47059	-0.00234	2.45583	0.000462102	2.44179	0.00496
2.48765	-0.00355	2.47438	-0.00266	2.46649	0.00635
2.49952	-0.00381	2.47777	-0.00424	2.47878	0.00674
2.51419	-0.00312	2.50082	-0.00323	2.49606	0.00625
2.53658	-0.0037	2.51905	-0.00115	2.51916	0.00556
2.5525	-6.82831e-05	2.55318	-0.00141	2.52629	0.00538
2.56269	0.000393384	2.575	-0.00232	2.53406	0.00523
2.59115	-0.000158086	2.5866	-0.00284	2.55191	0.00436
2.59344	-0.00229	2.60137	-0.00342	2.58419	0.005
2.60469	-0.0013	2.61975	-0.00306	2.59877	0.00442
2.61899	-0.00213	2.63194	-0.00392	2.61248	0.0056
2.63913	-0.00363	2.64298	-0.00328	2.62534	0.00529
2.64937	-0.00225	2.66269	-0.00229	2.64194	0.00559
2.6652	-0.00199	2.68804	-0.00157	2.64997	0.00422
2.68786	-0.000792537	2.69173	-0.00269	2.66775	0.0047
2.69943	-0.00134	2.71027	-0.00264	2.68424	0.00297
2.71739	-0.000478758	2.72231	-0.000817721	2.7083	0.00306
2.73927	-0.00118	2.74053	-0.0014	2.72396	0.00365
2.75766	-0.00046515	2.76133	-0.00233	2.74065	0.00592
2.77909	-0.000638999	2.78348	-0.0028	2.75477	0.00746
2.79562	-0.000464843	2.80791	-0.00075097	2.77675	0.00719
2.80812	-0.00132	2.82771	-0.000213734	2.79087	0.005
2.82439	7.98154e-05	2.83859	-0.00114	2.8026	0.00305
2.83784	0.0014	2.85332	-0.00234	2.81835	0.00427
2.84787	0.000980199	2.86882	-0.0017	2.83647	0.00519
2.86866	0.000944913	2.88835	0.000240177	2.85833	0.00759
2.87838	0.00314	2.89956	-0.000218205	2.87233	0.00777
2.89174	0.00227	2.91165	-0.00123	2.88508	0.00843
2.90904	-0.00225	2.93539	-0.00174	2.90754	0.00667
2.92346	-0.00219	2.9407	-0.00361	2.92218	0.00726
2.94892	-4.44732e-05	2.9641	-0.00649	2.93849	0.00591
2.96608	0.00166	2.97874	-0.00424	2.96495	0.00704
2.96981	0.00233	2.99274	-0.00195	2.96963	0.00591
2.98831	0.00402	3.01641	-0.00269	2.98429	0.00596
3.01438	0.00337	3.03384	-0.00296	3.00021	0.00502
3.03088	0.00313	3.04145	-0.00144	3.01753	0.00546
3.04641	0.00304	3.06091	-0.00343	3.03301	0.00579
3.06508	0.00334	3.08319	-0.00445	3.0432	0.00664
3.08192	0.00342	3.09864	-0.00311	3.06036	0.00601
3.09756	0.00266	3.1238	-0.00327	3.07238	0.00557
3.10539	0.00319	3.14125	-0.00267	3.08823	0.00562
3.11456	0.00462	3.1517	-0.000261838	3.10978	0.00826
3.13173	0.00313	3.16609	-0.000527183	3.12308	0.00845
3.15162	0.00153	3.17727	-0.00345	3.13684	0.00743
3.15538	0.00149	3.19865	-0.00347	3.15958	0.0064
3.1683	0.00275	3.21011	-0.00244	3.1822	0.00831
3.18447	0.000952097	3.227	-0.00135	3.20148	0.0084
3.20222	0.0021	3.24998	-0.000111659	3.21713	0.00625
3.21198	0.00177	3.2649	-0.00191	3.22894	0.0048
3.23604	-7.47497e-05	3.28144	-0.00271	3.25118	0.00644
3.25537	-0.00216	3.30031	-0.00154	3.26779	0.00683
3.27282	-0.00103	3.31322	0.000868515	3.29072	0.00502
3.28956	-0.00251	3.33574	0.000444912	3.29805	0.00249
3.2959	-0.0031	3.347	-0.00128	3.32127	0.00395
3.31271	-0.00252	3.36497	-0.000331616	3.33865	0.00493
3.33225	0.000892667	3.38063	-0.00169	3.34571	0.0059
3.35399	0.000740059	3.40323	0.000234149	3.35875	0.00675
3.36476	0.00124	3.42148	-0.00161	3.38151	0.00771
3.37875	0.00205	3.43647	-0.000779207	3.39633	0.00448
3.39064	0.00228	3.45313	-0.00103	3.41242	0.00312
3.40784	0.000460636	3.46796	0.00229	3.437	0.00591
3.42654	-0.00132	3.48062	0.00225	3.45218	0.00774
3.44259	-0.00218	3.5033	0.000996455	3.4664	0.00694
3.45949	-0.00207	3.52798	-0.00175	3.47909	0.00566
3.47986	-0.00271	3.54322	-0.000592185	3.49965	0.00624
3.49202	-0.00262	3.5599	-0.000963147	3.51786	0.00717
3.50708	-0.00301	3.57734	0.0015	3.52284	0.00816
3.52701	-0.00261	3.60252	0.00199	3.546	0.00591
3.55021	-0.000292932	3.6037	0.00349	3.55859	0.00413
3.56682	0.000392921	3.62228	0.00261	3.57581	0.00692
3.58209	-0.000126305	3.64643	0.00103	3.5917	0.00784
3.59926	-0.00159	3.66165	0.00243	3.6101	0.00714
3.6187	-0.00111	3.67037	0.00134	3.62734	0.00508
3.6348	-0.000300522	3.6891	0.00279	3.63682	0.00669
3.6569	0.00122	3.71516	0.00104	3.64886	0.00743
3.6654	0.00134	3.72896	0.00207	3.66033	0.00715
3.67959	0.000179729	3.73362	-0.00283	3.67811	0.00723
3.70144	-0.00117	3.75828	-0.00331	3.70409	0.00913
3.71272	-0.00227	3.76431	-0.00264	3.71433	0.01027
3.72599	-0.00167	3.78197	-0.00158	3.73723	0.0092
3.74562	0.00109	3.81032	-0.00372	3.7549	0.00665
3.75912	0.00215	3.83673	-0.00116	3.76791	0.00582
3.77466	0.00181	3.83882	0.000345771	3.78061	0.00693
3.78776	0.00152	3.85934	0.000396217	3.80424	0.00814
3.80397	0.00277	3.87872	-0.000804871	3.81559	0.00782
3.81737	0.00207	3.89119	-0.00211	3.834	0.00642
3.83664	0.00145	3.91278	-0.004	3.85275	0.00719
3.86194	-0.000457567	3.92773	-0.00333	3.87383	0.00663
3.86844	0.000869457	3.93343	-0.000806224	3.88365	0.00806
3.88755	0.00245	3.96149	-0.000903321	3.89825	0.00998
3.90804	0.00431	3.98075	-0.00144	3.91413	0.01215
3.92068	0.00216	3.98665	-0.00173	3.9283	0.01069
3.9359	0.000932893	3.99764	-0.00306	3.94869	0.00798
3.95976	0.00207	4.02016	-0.00203	3.96172	0.00541
3.97576	0.00255	4.03863	-0.000275487	3.98104	0.00515
3.98646	0.00139	4.06025	-0.00076063	4.00889	0.00693
4.0077	0.000586719	4.07448	-0.00472	4.02328	0.00846
4.01869	-8.60489e-05	4.0998	-0.00568	4.02775	0.00704
4.03438	-0.000234439	4.10254	-0.00269	4.0507	0.00427
4.05072	0.000452049	4.12222	-3.99329e-05	4.05762	0.00593
4.06617	0.000528455	4.13519	0.000864857	4.07834	0.0076
4.08206	-0.00187	4.15546	0.000419935	4.0821	0.00695
4.09612	-0.00172	4.15858	0.00079126	4.09041	0.00426
4.10859	-0.00191	4.18099	0.00151	4.11697	0.00593
4.11728	-0.000851122	4.20458	0.00244	4.1248	0.00956
4.1467	-0.000894298	4.21576	0.00192	4.14737	0.01059
4.16624	0.000652033	4.23704	-0.000280412	4.1676	0.00861
4.18069	0.00245	4.25923	-0.000902344	4.18295	0.00763
4.19434	0.00269	4.26341	-0.00102	4.19048	0.00897
4.2119	0.00132	4.27967	-0.000666728	4.20846	0.011
4.23278	-0.000587717	4.2967	-0.00247	4.23096	0.01007
4.24487	-0.000645054	4.32539	2.03365e-05	4.25514	0.00833
4.26213	-0.00142	4.33727	0.00194	4.27111	0.00987
4.27704	-0.00169	4.35624	0.00347	4.27574	0.01348
4.29651	-0.000585532	4.37109	0.00157	4.3023	0.01261
4.30893	0.000735752	4.38855	0.00204	4.32021	0.00984
4.32851	0.00199	4.40778	0.00285	4.34085	0.00831
4.3423	0.00331	4.43271	0.00402	4.35448	0.00838
4.35706	0.00288	4.43949	0.00385	4.36649	0.01035
4.37144	0.00021417	4.45966	0.003	4.38484	0.00877
4.38962	-0.00106	4.48164	0.00347	4.40809	0.0065
4.40002	0.000170143	4.49658	0.00369	4.40948	0.00484
4.41131	0.00107	4.51254	0.00177	4.41861	0.00963
4.42746	-0.00207	4.53104	0.000234072	4.44084	0.01123
4.45084	-0.00114	4.55371	0.00191	4.46225	0.011
4.45796	0.00119	4.56866	0.00502	4.4702	0.01012
4.47589	0.00349	4.58387	0.00279	4.47882	0.01035
4.4935	-0.000216167	4.60647	0.000862293	4.50135	0.0119
4.49969	0.000437674	4.60977	-0.00226	4.52385	0.01209
4.51792	0.00264	4.63334	-0.00158	4.5401	0.01143
4.53849	0.00412	4.64306	-0.00206	4.56062	0.00975
4.55184	0.0031	4.66455	-0.00289	4.58392	0.01114
4.56549	0.00321	4.6796	-0.00497	4.60407	0.01102
4.58736	0.00298	4.69874	-0.00425	4.621	0.01066
4.6102	7.72025e-05	4.71388	-0.000855117	4.63544	0.00918
4.62082	-0.00243	4.72928	0.00162	4.64936	0.00922
4.64349	-0.00414	4.74767	0.00104	4.66819	0.01113
4.67155	-0.00341	4.76161	0.000208466	4.69128	0.01279
4.6783	-0.00206	4.78064	-0.000834683	4.704	0.01231
4.68888	0.00249	4.79529	-4.88585e-05	4.71384	0.00892
4.70157	0.00426	4.81162	-0.00139	4.72765	0.00688
4.71695	0.00398	4.82957	0.000100584	4.74608	0.00673
4.7351	-0.000991705	4.84813	0.00142	4.75713	0.00921
4.75539	-0.00497	4.86249	0.00313	4.77411	0.0109
4.77681	-0.00608	4.87826	0.0035	4.79056	0.00958
4.78005	-0.002	4.89055	0.00362	4.80771	0.00947
4.80522	0.00258	4.90159	0.0029	4.82994	0.00939
4.82494	0.00298	4.92451	0.00258	4.84877	0.0112
4.84304	0.000627705	4.94254	0.00146	4.86617	0.01131
4.85079	-0.000967846	4.96565	0.00127	4.87858	0.012
4.86988	-0.000576807	4.98131	0.000223012	4.89741	0.0123
4.88669	-0.00126	4.99305	0.000621397	4.90631	0.01333
4.90006	-0.00281	5.01441	-0.000679545	4.92889	0.01263
4.9172	-0.00185	5.02955	-0.00116	4.94675	0.01268
4.93209	0.000682232	5.04008	-0.00128	4.96571	0.01203
4.95168	0.00231	5.05774	-0.000402608	4.9837	0.0123
4.97322	0.00188	5.07603	-0.00247	5.0012	0.0133
4.98886	0.000538158	5.08513	-0.000991543	5.00766	0.0119
4.99815	0.000585418	5.10283	0.000599198	5.03114	0.0098
5.02204	0.00039302	5.11467	0.00191	5.04254	0.00946
5.03471	9.85587e-05	5.12531	-0.00092681	5.06692	0.01272
5.04975	-0.00059437	5.14342	0.00208	5.08251	0.01218
5.07321	0.00126	5.16579	0.00201	5.09069	0.01343
5.09645	0.00305	5.18447	-0.00014652	5.10954	0.01353
5.10632	0.00396	5.19856	-0.000261561	5.13193	0.0138
5.10744	0.00413	5.21894	0.00288	5.1454	0.0111
5.13215	0.00359	5.24566	0.00216	5.16329	0.01087
5.14122	0.00323	5.2579	-0.000942843	5.18372	0.01111
5.15823	0.000504802	5.27762	-0.00181	5.19014	0.01181
5.18015	-0.00067683	5.29365	0.00013594	5.2015	0.01293
5.2064	0.000528781	5.31342	0.00287	5.22877	0.01336
5.2286	0.00175	5.33234	0.00251	5.24333	0.01316
5.24858	0.000800049	5.34027	-0.000319122	5.25927	0.01257
5.26575	0.00163	5.35225	-0.00123	5.27183	0.0134
5.28002	0.00158	5.37123	0.000368163	5.29421	0.01315
5.29465	0.00016151	5.38454	0.00122	5.30643	0.01231
5.31144	-7.76403e-05	5.39115	0.003	5.32436	0.01406
5.33459	0.00378	5.4174	0.00245	5.3449	0.01387
5.35341	0.0058	5.42142	0.000737509	5.3596	0.01132
5.36118	0.00366	5.4446	0.00116	5.37643	0.00947
5.3749	0.00237	5.46761	0.00491	5.39672	0.01112
5.38307	0.00443	5.47664	0.00389	5.41157	0.01449
5.39687	0.00513	5.50191	0.00121	5.41953	0.01629
5.41299	0.00166	5.5233	2.21318e-05	5.43448	0.01925
5.43015	0.000309032	5.54061	0.00195	5.46017	0.01655
5.4358	0.0013	5.55384	0.00236	5.46235	0.01466
5.45776	0.00399	5.5727	0.00181	5.47533	0.0119
5.47368	0.0041	5.58889	0.00172	5.50702	0.01415
5.49679	0.0038	5.59814	0.00309	5.52172	0.0159
5.5188	0.00429	5.61143	0.00405	5.54086	0.01593
5.52908	0.0067	5.62798	0.00448	5.55481	0.01405
5.54266	0.00711	5.63875	0.00363	5.56797	0.01387
5.55998	0.00436	5.6609	0.00389	5.57901	0.01302
5.58172	0.00269	5.68588	0.00326	5.59182	0.01246
5.59832	0.00385	5.69872	0.00379	5.61718	0.0132
5.6169	0.00501	5.72012	0.00374	5.63653	0.01448
5.63425	0.00355	5.74423	0.00404	5.65464	0.01457
5.64969	0.00161	5.75911	0.00479	5.66588	0.01249
5.67287	0.00387	5.76944	0.00419	5.68177	0.01201
5.69042	0.00524	5.79279	0.00288	5.69293	0.01308
5.7063	0.00768	5.80309	0.00102	5.71635	0.01573
5.71974	0.00706	5.80928	0.00426	5.72689	0.01515
5.73613	0.00433	5.82306	0.00726	5.74613	0.01372
5.75042	0.00297	5.82803	0.007	5.76683	0.0128
5.75918	0.00533	5.853	0.0036	5.78102	0.01381
5.78195	0.00573	5.8756	0.00369	5.78589	0.01499
5.79784	0.00568	5.89423	0.00454	5.81103	0.01475
5.81553	0.00385	5.91506	0.00428	5.82352	0.01368
5.832	0.00528	5.92934	0.00682	5.84	0.01322
5.85053	0.00444	5.94916	0.00843	5.8624	0.01353
5.86102	0.00526	5.96861	0.00527	5.87903	0.01323
5.87056	0.00535	5.98203	0.00124	5.89801	0.0122
5.89246	0.00678	5.99129	0.00174	5.91132	0.01192
5.90374	0.00639	6.01029	0.00391	5.9299	0.01333
5.91527	0.00393	6.01987	0.00432	5.93805	0.01176
5.93476	0.00239	6.04294	0.00497	5.95943	0.01163
5.96314	0.00465	6.05886	0.00519	5.97729	0.01331
5.98423	0.00734	6.08161	0.00821	5.99181	0.01623
6.00777	0.00727	6.09928	0.00867	6.0009	0.01657
6.0204	0.00502	6.12475	0.00757	6.0293	0.01645
6.036	0.00491	6.13614	0.0051	6.03983	0.01568
6.05504	0.00278	6.14839	0.00479	6.05733	0.01783
6.06686	0.00259	6.1673	0.00227	6.08098	0.01679
6.07584	0.00346	6.18925	0.00353	6.08773	0.01669
6.09307	0.0054	6.20539	0.00494	6.09857	0.01503
6.10612	0.00517	6.21377	0.00452	6.12697	0.01699
6.11372	0.0075	6.23984	0.00158	6.13916	0.0166
6.12667	0.00714	6.24488	0.00272	6.15083	0.01633
6.13766	0.00578	6.26719	0.0052	6.17663	0.01489
6.15652	0.00431	6.28416	0.00515	6.18952	0.01541
6.16835	0.00327	6.28793	0.00428	6.2098	0.01695
6.192	0.00292	6.30374	0.00291	6.21933	0.01498
6.20746	0.00328	6.32154	0.00314	6.23004	0.01264
6.22401	0.00504	6.33348	0.00227	6.25794	0.01212
6.24983	0.00461	6.34942	0.00345	6.27505	0.01395
6.26233	0.00482	6.36303	0.00422	6.28338	0.01508
6.2697	0.00472	6.38017	0.00502	6.29839	0.01423
6.2828	0.0059	6.39507	0.00446	6.31355	0.01416
6.29291	0.00541	6.42034	0.00507	6.33845	0.01659
6.30844	0.00579	6.44947	0.0051	6.35319	0.01788
6.33399	0.00375	6.47131	0.00481	6.37187	0.01663
6.34842	0.00503	6.48593	0.00338	6.38914	0.01585
6.36543	0.00706	6.49536	0.00368	6.40671	0.01489
6.38154	0.00787	6.50464	0.00501	6.42275	0.01385
6.40449	0.00758	6.52995	0.00975	6.43611	0.0141
6.42347	0.00684	6.54888	0.01086	6.45267	0.01648
6.45279	0.0078	6.56591	0.0087	6.47324	0.01568
6.46885	0.00693	6.57711	0.00517	6.48802	0.01513
6.48923	0.00561	6.5917	0.00471	6.4949	0.01494
6.5173	0.00537	6.61295	0.00408	6.51403	0.01521
6.53669	0.00576	6.63212	0.00271	6.53403	0.01474
6.5481	0.00499	6.64675	0.00308	6.54893	0.01633
6.56132	0.00276	6.66384	0.0039	6.5676	0.01738
6.56996	0.00577	6.68555	0.00617	6.58373	0.0154
6.58276	0.00671	6.69318	0.00726	6.59578	0.01364
6.5961	0.00623	6.7095	0.00659	6.60907	0.01495
6.60037	0.00586	6.72838	0.00473	6.62852	0.01594
6.62665	0.00866	6.75066	0.00484	6.6518	0.01694
6.64843	0.0062	6.76116	0.00656	6.66628	0.01775
6.67554	0.00314	6.78144	0.00676	6.68013	0.01753
6.69476	1.66008e-05	6.80351	0.00758	6.69326	0.01469
6.71275	0.00255	6.81531	0.00836	6.7125	0.01406
6.71863	0.00543	6.82888	0.00888	6.73272	0.01523
6.73118	0.00882	6.85742	0.00689	6.75206	0.01583
6.74543	0.00764	6.87937	0.00673	6.76528	0.01583
6.76067	0.00582	6.89334	0.00709	6.77889	0.01632
6.77316	0.00541	6.90855	0.00796	6.79331	0.01824
6.78278	0.0065	6.91572	0.00842	6.81085	0.01634
6.79763	0.00554	6.93449	0.00924	6.82491	0.0164
6.8138	0.00297	6.95951	0.00804	6.84819	0.01628
6.8292	0.00455	6.97171	0.00505	6.86554	0.01715
6.8469	0.00843	6.98511	0.00347	6.87634	0.0156
6.87089	0.00813	7.0086	0.00254	6.89638	0.01776
6.8952	0.00689	7.02671	0.00222	6.91067	0.01981
6.91529	0.00725	7.03052	0.00239	6.92653	0.02128
6.93412	0.00625	7.04852	0.00507	6.94783	0.01867
6.95859	0.00349	7.06606	0.00661	6.96208	0.01819
6.97563	0.00346	7.08564	0.00622	6.97047	0.01805
6.99013	0.00486	7.09901	0.00685	6.99384	0.01894
7.00638	0.00605	7.11852	0.00732	7.01633	0.01697
7.01205	0.00735	7.13762	0.0066	7.03513	0.01718
7.02752	0.00825	7.15383	0.00481	7.04077	0.01914
7.04493	0.00569	7.17301	0.00514	7.05126	0.01949
7.06183	0.00445	7.17822	0.00565	7.07061	0.01633
7.08596	0.00271	7.20598	0.00695	7.09185	0.01448
7.10892	0.00368	7.22838	0.00694	7.10024	0.01617
7.12834	0.00297	7.23715	0.00609	7.11737	0.01792
7.13755	0.00162	7.25176	0.00519	7.12955	0.01792
7.1497	0.00152	7.2758	0.00625	7.15025	0.0191
7.15775	0.00205	7.29666	0.00758	7.17814	0.02006
7.16697	0.00231	7.31044	0.00643	7.19584	0.01941
7.18592	0.00185	7.3165	0.00765	7.20234	0.01732
7.20049	0.00438	7.33462	0.0078	7.22141	0.01636
7.21994	0.00534	7.34756	0.00778	7.24023	0.01751
7.24148	0.00474	7.36721	0.00746	7.25493	0.01804
7.25955	0.00395	7.37961	0.0087	7.25772	0.01618
7.28178	0.00485	7.39157	0.00649	7.27807	0.01434
7.29923	0.00357	7.41143	0.00525	7.29919	0.01504
7.3158	0.00246	7.42663	0.00748	7.30808	0.01807
7.32658	0.00188	7.44577	0.0088	7.31214	0.01888
7.34331	0.00237	7.46223	0.00745	7.33214	0.01722
7.35815	0.00184	7.46844	0.00562	7.35071	0.01441
7.37955	0.00356	7.49144	0.00543	7.37703	0.01364
7.40447	0.0054	7.52146	0.00684	7.38346	0.01357
7.42608	0.0063	7.54394	0.0063	7.40156	0.01543
7.43707	0.0079	7.55437	0.00526	7.42173	0.01673
7.45407	0.00738	7.57099	0.00802	7.43278	0.0191
7.46495	0.00723	7.58074	0.01055	7.45711	0.01835
7.48014	0.00797	7.60581	0.00865	7.4772	0.01927
7.48645	0.00786	7.62081	0.00775	7.48896	0.01625
7.50171	0.00705	7.63278	0.00773	7.50501	0.01726
7.52286	0.00714	7.64975	0.0072	7.5211	0.01545
7.53806	0.00688	7.67013	0.00665	7.53117	0.01691
7.54953	0.00522	7.68892	0.00982	7.5517	0.01612
7.56988	0.00587	7.69192	0.00858	7.57253	0.01916
7.5945	0.00515	7.70446	0.00902	7.58917	0.02123
7.6075	0.00753	7.72665	0.00934	7.60178	0.0214
7.62725	0.00751	7.75084	0.01121	7.60732	0.02059
7.6435	0.00875	7.77224	0.00928	7.62481	0.02129
7.65869	0.00723	7.7937	0.00854	7.64981	0.01955
7.67807	0.00847	7.81835	0.00808	7.66369	0.01711
7.68856	0.00569	7.82771	0.00688	7.68487	0.01671
7.70871	0.00645	7.84661	0.00481	7.70603	0.01921
7.73376	0.0059	7.86031	0.00636	7.7274	0.02058
7.75459	0.00731	7.86761	0.00993	7.73933	0.0184
7.76957	0.00855	7.88013	0.01104	7.75143	0.01574
7.78458	0.00916	7.9095	0.00674	7.76907	0.01662
7.80903	0.00642	7.91967	0.00179	7.77364	0.02047
7.82349	0.00587	7.93784	0.00155	7.79289	0.02104
7.82841	0.00684	7.95619	0.00572	7.81152	0.0213
7.83283	0.00901	7.9786	0.00783	7.81826	0.02167
7.84408	0.00877	7.9864	0.00931	7.8385	0.02069
7.85826	0.00606	8.0099	0.00927	7.85341	0.01896
7.87858	0.00381	8.02396	0.00873	7.87763	0.02065
7.89782	0.00535	8.03929	0.00595	7.89211	0.0218
7.92093	0.00803	8.04841	0.00646	7.90527	0.02233
7.94311	0.00735	8.06666	0.00686	7.93656	0.02048
7.96566	0.00518	8.08518	0.00826	7.94263	0.02075
7.98293	0.00547	8.11776	0.00765	7.96219	0.02186
8.00629	0.00833	8.14001	0.006	7.97189	0.02178
8.01975	0.00832	8.14862	0.00704	7.99185	0.02053
8.04361	0.00559	8.16319	0.00981	8.01159	0.01922
8.06114	0.0069	8.17435	0.0107	8.01976	0.02085
8.07339	0.00805	8.19674	0.00706	8.04748	0.0224
8.08442	0.008	8.20935	0.00525	8.06338	0.0228
8.09582	0.00636	8.2216	0.00513	8.06928	0.02215
8.10322	0.00782	8.23907	0.0066	8.08205	0.02038
8.11886	0.00722	8.24909	0.00875	8.10499	0.02119
8.14219	0.00622	8.26971	0.01043	8.13262	0.02282
8.15646	0.00395	8.29138	0.01103	8.15067	0.02604
8.16801	0.00659	8.31634	0.00863	8.16381	0.02509
8.18209	0.00694	8.33276	0.00856	8.18219	0.02341
8.19997	0.00471	8.34371	0.00786	8.20126	0.02181
8.21582	0.00389	8.35994	0.00774	8.21472	0.02236
8.22636	0.00509	8.37417	0.00694	8.23958	0.02303
8.23718	0.00506	8.39317	0.00625	8.25978	0.02243
8.24999	0.00414	8.40745	0.00638	8.27112	0.02159
8.26683	0.00652	8.41385	0.00788	8.28256	0.02301
8.29715	0.00657	8.437	0.00882	8.29216	0.02449
8.32216	0.00724	8.44823	0.00556	8.31432	0.02455
8.33739	0.007	8.46223	0.00562	8.33048	0.02467
8.34899	0.00725	8.47704	0.00894	8.3439	0.02507
8.37269	0.0087	8.49865	0.01236	8.35954	0.02364
8.38191	0.00949	8.51585	0.01044	8.37943	0.02208
8.40336	0.0111	8.52597	0.00925	8.40077	0.02084
8.42497	0.01088	8.54693	0.00963	8.41026	0.02152
8.44245	0.01252	8.55377	0.00849	8.43145	0.02323
8.45445	0.01146	8.57996	0.00831	8.44995	0.02415
8.46634	0.01028	8.59082	0.00752	8.46315	0.02435
8.4874	0.00866	8.61092	0.00923	8.47704	0.02285
8.50325	0.00953	8.62115	0.00795	8.49624	0.02088
8.53016	0.00958	8.63648	0.00815	8.51053	0.01999
8.54794	0.00778	8.66126	0.00805	8.53046	0.02117
8.55872	0.00707	8.68699	0.00873	8.54347	0.02225
8.56561	0.00723	8.69951	0.00891	8.56468	0.0224
8.58199	0.00784	8.7072	0.00957	8.57704	0.02252
8.60691	0.00907	8.72803	0.00939	8.5969	0.02189
8.62112	0.01057	8.76003	0.01135	8.60944	0.02275
8.6425	0.01121	8.77389	0.01188	8.62946	0.02306
8.66262	0.01096	8.79471	0.01164	8.64835	0.02231
8.68641	0.00945	8.8097	0.00924	8.66924	0.02172
8.70718	0.00644	8.81564	0.01035	8.67742	0.02237
8.72487	0.00532	8.82654	0.01087	8.69997	0.0244
8.73603	0.00636	8.8407	0.01342	8.71149	0.02448
8.7547	0.00695	8.84988	0.01313	8.71426	0.02372
8.7781	0.00648	8.86703	0.00987	8.73521	0.02071
8.7869	0.00676	8.89619	0.00826	8.75893	0.02039
8.7947	0.00597	8.90567	0.01013	8.78105	0.02052
8.80932	0.0075	8.92572	0.01209	8.79286	0.02207
8.81791	0.00888	8.95535	0.01129	8.81003	0.02038
8.83354	0.01073	8.97583	0.01187	8.82465	0.02208
8.85764	0.00855	8.98442	0.00972	8.84149	0.02262
8.88173	0.00757	9.00171	0.00792	8.85895	0.02422
8.89997	0.00567	9.01487	0.00611	8.87972	0.02344
8.91454	0.00482	9.03571	0.00885	8.88966	0.02436
8.92139	0.00531	9.05094	0.00848	8.90802	0.02315
8.93697	0.00492	9.0767	0.00862	8.91989	0.02276
8.94874	0.00569	9.08264	0.00743	8.93217	0.02212
8.96158	0.00532	9.09181	0.0095	8.9459	0.02108
8.97066	0.00657	9.1097	0.00932	8.96155	0.02077
8.98622	0.00359	9.13009	0.00986	8.97098	0.02179
8.9929	0.00402	9.14309	0.01001	8.99224	0.02471
9.00742	0.00506	9.15995	0.01008	9.01447	0.02471
9.02656	0.00675	9.16765	0.01111	9.02864	0.0232
9.05226	0.00602	9.18283	0.0123	9.04073	0.02163
9.0698	0.00546	9.20662	0.01164	9.05875	0.02446
9.08884	0.00471	9.22662	0.01027	9.08086	0.02659
9.106	0.00276	9.24992	0.01119	9.09192	0.02484
9.12995	0.00468	9.26532	0.01364	9.11914	0.02261
9.15573	0.00679	9.28689	0.01445	9.1332	0.02187
9.17596	0.0088	9.30054	0.01304	9.14484	0.02277
9.18862	0.0101	9.31223	0.01095	9.1586	0.0242
9.20674	0.01027	9.33226	0.00901	9.17558	0.02288
9.2291	0.0095	9.34268	0.00885	9.19207	0.0224
9.23802	0.00858	9.35419	0.01061	9.20645	0.02033
9.26099	0.00974	9.36333	0.01213	9.22873	0.02406
9.27254	0.00935	9.37204	0.011	9.24281	0.02445
9.28533	0.00958	9.39538	0.00832	9.26274	0.02473
9.30584	0.00819	9.41487	0.00659	9.28852	0.02494
9.32209	0.00805	9.44347	0.00816	9.30113	0.02558
9.33705	0.00995	9.4528	0.00971	9.32499	0.02492
9.35734	0.01032	9.46721	0.01166	9.33409	0.02269
9.36811	0.00886	9.48098	0.01462	9.35709	0.02553
9.37502	0.00613	9.49421	0.01613	9.37447	0.02583
9.38365	0.00555	9.51306	0.01578	9.38227	0.02402
9.39946	0.00623	9.53845	0.01286	9.39927	0.02292
9.42127	0.00747	9.55332	0.01269	9.42134	0.02585
9.43152	0.00664	9.56781	0.00994	9.43411	0.0266
9.44486	0.00471	9.57726	0.01043	9.45526	0.02556
9.46331	0.00488	9.59721	0.01079	9.46778	0.02542
9.48133	0.00546	9.61606	0.01069	9.47845	0.02674
9.50504	0.00486	9.62972	0.00952	9.50665	0.02618
9.53434	0.005	9.64948	0.00972	9.51614	0.0261
9.56551	0.00769	9.665	0.01159	9.54721	0.02838
9.58101	0.00905	9.68192	0.01082	9.56515	0.02998
9.59962	0.00872	9.69453	0.00968	9.589	0.02996
9.61073	0.00802	9.71175	0.00768	9.59859	0.02816
9.63013	0.00514	9.73003	0.01045	9.62165	0.02814
9.64411	0.00197	9.74442	0.0135	9.63185	0.02894
9.66119	0.00344	9.76532	0.01492	9.64898	0.02896
9.67799	0.00747	9.78077	0.01237	9.66946	0.02791
9.68982	0.00604	9.79281	0.01177	9.68485	0.02834
9.70642	0.00546	9.81025	0.0124	9.70566	0.02944
9.73036	0.00613	9.82612	0.01241	9.71729	0.02971
9.7519	0.00742	9.83583	0.01191	9.72297	0.02847
9.76909	0.00648	9.84513	0.01151	9.74129	0.02732
9.77195	0.00927	9.86518	0.0122	9.75852	0.02598
9.78158	0.00964	9.89204	0.01247	9.77415	0.02816
9.7988	0.00951	9.9067	0.01314	9.77819	0.02979
9.8134	0.00635	9.92379	0.01382	9.79956	0.02883
9.82327	0.00671	9.93961	0.01329	9.81336	0.02551
9.84182	0.00495	9.95284	0.01209	9.83223	0.02667
9.8547	0.00859	9.97384	0.01129	9.86116	0.02883
9.86964	0.00847	9.98562	0.01089	9.87582	0.0288
9.87945	0.00933	9.99473	0.01062	9.89786	0.02674
9.89749	0.00542	10.0119	0.01221	9.92571	0.02667
9.91131	0.00777	10.0239	0.01428	9.93898	0.02771
9.94244	0.00793	10.0439	0.01505	9.95526	0.02822
9.96659	0.00735	10.0722	0.01376	9.97979	0.02957
9.98255	0.00688	10.0898	0.01083	9.99594	0.03053
9.99401	0.00828	10.0971	0.00984	10.0149	0.02967
10.0191	0.0078	10.1086	0.01143	10.0255	0.02802
10.0443	0.00563	10.1246	0.01416	10.0283	0.02717
10.0594	0.00583	10.1432	0.01376	10.0454	0.02905
10.078	0.00644	10.1548	0.01289	10.0715	0.02755
10.0938	0.00719	10.1707	0.01324	10.0902	0.02585
10.1074	0.00754	10.1848	0.01271	10.1113	0.02416
10.125	0.00803	10.2112	0.01238	10.125	0.02777
10.1372	0.00731	10.2298	0.01338	10.1383	0.02959
10.1527	0.008	10.2479	0.01556	10.17	0.03094
10.1642	0.0084	10.2572	0.01431	10.1852	0.02851
10.1813	0.00904	10.2663	0.01322	10.1975	0.02886
10.189	0.00801	10.2895	0.01324	10.2221	0.03058
10.2011	0.00828	10.3059	0.01399	10.2398	0.0334
10.2156	0.00863	10.3247	0.01428	10.2524	0.03102
10.2382	0.00855	10.3474	0.01575	10.2751	0.02819
10.2644	0.01039	10.3697	0.0143	10.2964	0.02827
10.2893	0.01117	10.3788	0.0137	10.3168	0.02902
10.3117	0.00904	10.3851	0.01368	10.3302	0.02881
10.3222	0.0058	10.4074	0.01325	10.3545	0.02769
10.335	0.00653	10.4207	0.01222	10.3666	0.02918
10.3547	0.00903	10.437	0.01254	10.391	0.02976
10.369	0.00967	10.4566	0.01091	10.4023	0.02992
10.3696	0.00842	10.4677	0.01027	10.4128	0.02775
10.3814	0.00567	10.4857	0.01247	10.4324	0.02726
10.4025	0.00671	10.5065	0.01382	10.4409	0.02868
10.418	0.00688	10.5087	0.01284	10.458	0.03052
10.4301	0.00773	10.5355	0.01285	10.4749	0.03131
10.447	0.00778	10.5501	0.01418	10.4938	0.03328
10.4725	0.00929	10.5602	0.01555	10.5165	0.03288
10.4837	0.01019	10.577	0.01608	10.5259	0.03252
10.4951	0.01082	10.5955	0.01493	10.5393	0.03248
10.5126	0.01082	10.6123	0.0149	10.5736	0.03246
10.526	0.00992	10.6258	0.01802	10.5864	0.03035
10.5459	0.01025	10.6411	0.01822	10.5879	0.02941
10.5743	0.00912	10.6664	0.01451	10.6147	0.02849
10.5911	0.00699	10.6888	0.0123	10.6347	0.02663
10.6009	0.00976	10.7052	0.01188	10.6479	0.02952
10.6196	0.011	10.7256	0.01319	10.6671	0.03347
10.6443	0.00958	10.7438	0.01423	10.6864	0.03285
10.6459	0.00588	10.7416	0.01676	10.7057	0.02973
10.6666	0.00811	10.753	0.01531	10.7239	0.02895
10.6849	0.0091	10.7725	0.01302	10.742	0.02945
10.6931	0.00833	10.7875	0.01315	10.7545	0.02898
10.704	0.00765	10.7935	0.01258	10.7657	0.02972
10.7281	0.00801	10.8181	0.01242	10.7866	0.03047
10.7456	0.0098	10.8374	0.01257	10.8036	0.03081
10.7627	0.01039	10.8504	0.01511	10.8162	0.03117
10.7868	0.01209	10.8724	0.01471	10.838	0.03077
10.798	0.01098	10.8907	0.01574	10.8626	0.0309
10.8079	0.00892	10.8925	0.01584	10.8621	0.03107
10.8234	0.00832	10.9036	0.0154	10.878	0.03029
10.8527	0.00973	10.935	0.01433	10.8989	0.03065
10.8636	0.01041	10.9567	0.01704	10.9208	0.03091
10.8822	0.00946	10.9664	0.01857	10.9349	0.03114
10.909	0.0099	10.9787	0.01694	10.9516	0.03072
10.9235	0.01106	10.9995	0.0146	10.9679	0.03128
10.945	0.01209	11.0245	0.01536	10.988	0.03283
10.9627	0.01018	11.0415	0.01872	10.9993	0.03306
10.9871	0.00769	11.0546	0.01831	11.0195	0.03457
10.9933	0.00722	11.0618	0.0151	11.0319	0.03254
11.0153	0.01013	11.0762	0.01438	11.0441	0.03339
11.0342	0.01074	11.1018	0.01485	11.0635	0.03183
11.0477	0.0103	11.1195	0.01318	11.0784	0.03443
11.0623	0.00922	11.1366	0.01221	11.0996	0.035
11.0809	0.01067	11.1549	0.0164	11.125	0.03547
11.0969	0.00914	11.1669	0.01699	11.1405	0.03432
11.1086	0.0076	11.1809	0.01608	11.1518	0.03486
11.1237	0.00817	11.1887	0.01628	11.1726	0.03405
11.1331	0.01106	11.212	0.01683	11.1927	0.0326
11.1513	0.01051	11.2248	0.01469	11.2076	0.03137
11.1755	0.00859	11.2424	0.01446	11.2284	0.03186
11.193	0.00824	11.2738	0.01407	11.2475	0.03326
11.2111	0.00861	11.2873	0.01492	11.2591	0.03301
11.2357	0.00788	11.2993	0.01739	11.273	0.03125
11.2549	0.0076	11.3169	0.01977	11.2952	0.03011
11.2685	0.00834	11.3268	0.01825	11.3131	0.0343
11.2756	0.0067	11.3366	0.01766	11.3253	0.03639
11.2862	0.00534	11.3613	0.01786	11.3425	0.03307
11.3084	0.00356	11.3803	0.019	11.357	0.02985
11.3151	0.00588	11.3967	0.01666	11.3706	0.03057
11.3378	0.00652	11.4055	0.01607	11.3826	0.03433
11.3509	0.00678	11.4239	0.01641	11.4113	0.03459
11.367	0.00753	11.4343	0.01769	11.424	0.03352
11.3885	0.01022	11.4554	0.01649	11.442	0.03183
11.4098	0.00985	11.4747	0.01519	11.4693	0.03216
11.4149	0.00837	11.4925	0.01583	11.4839	0.03425
11.4303	0.01007	11.5028	0.01509	11.4957	0.03265
11.4581	0.00923	11.5234	0.01657	11.5154	0.0323
11.4824	0.00804	11.5372	0.0154	11.5248	0.03054
11.4946	0.00884	11.5602	0.016	11.5515	0.03043
11.5118	0.01206	11.5726	0.01534	11.5714	0.03157
11.5314	0.01224	11.5972	0.01664	11.5836	0.03462
11.5447	0.01119	11.6127	0.01563	11.5972	0.03579
11.5594	0.00926	11.6268	0.01541	11.6087	0.0346
11.5833	0.00874	11.6499	0.01665	11.633	0.03583
11.5924	0.01099	11.6557	0.01658	11.6467	0.03427
11.6085	0.01144	11.6678	0.0157	11.6608	0.03366
11.6238	0.01026	11.6924	0.01485	11.6859	0.03364
11.6431	0.01071	11.7002	0.01573	11.6996	0.03433
11.6567	0.00959	11.7155	0.01586	11.7162	0.03242
11.6776	0.00983	11.7295	0.01501	11.7332	0.02993
11.6985	0.00912	11.7514	0.01614	11.7538	0.03056
11.701	0.00963	11.766	0.01622	11.7675	0.03171
11.7184	0.00931	11.7872	0.01716	11.7781	0.03258
11.7377	0.01026	11.807	0.0156	11.7903	0.03221
11.7518	0.01171	11.81	0.01653	11.8044	0.03369
11.7741	0.0106	11.8236	0.01621	11.825	0.0335
11.7974	0.00973	11.8442	0.01761	11.842	0.03395
11.8135	0.0066	11.8541	0.02032	11.861	0.03349
11.8291	0.00756	11.8709	0.02205	11.8675	0.03524
11.8511	0.00913	11.8935	0.02045	11.8936	0.03574
11.8535	0.00985	11.9086	0.0167	11.9029	0.03615
11.8729	0.01063	11.9305	0.01619	11.9104	0.03527
11.8862	0.0119	11.9543	0.01591	11.9304	0.03462
11.8917	0.01194	11.9674	0.01731	11.9521	0.03611
11.9108	0.01008	11.9811	0.0184	11.9636	0.03628
11.9221	0.01197	12.0014	0.01983	11.972	0.03605
11.9405	0.01374	12.008	0.01919	11.9994	0.035
11.95	0.013	12.0258	0.01642	12.02	0.0364
11.9651	0.00888	12.0342	0.01488	12.0354	0.03718
11.9906	0.00858	12.0443	0.01636	12.0549	0.03622
12.007	0.01165	12.0574	0.01925	12.0751	0.03454
12.0258	0.01523	12.07	0.01934	12.0877	0.0353
12.0461	0.01389	12.0961	0.01837	12.1077	0.03672
12.0732	0.01286	12.1206	0.01897	12.1176	0.03632
12.0875	0.01183	12.1329	0.01752	12.141	0.0344
12.1079	0.01111	12.1677	0.0184	12.161	0.03305
12.1234	0.01055	12.1811	0.01906	12.1743	0.03396
12.1416	0.0124	12.2002	0.01853	12.1907	0.0345
12.153	0.01345	12.2152	0.01597	12.2029	0.0347
12.1741	0.01229	12.2261	0.01765	12.2199	0.03676
12.2028	0.01191	12.2374	0.01913	12.2451	0.03761
12.2209	0.01139	12.2512	0.01667	12.256	0.03789
12.2381	0.01256	12.2762	0.01449	12.2742	0.0363
12.2639	0.0139	12.2916	0.01516	12.2994	0.03744
12.2859	0.01473	12.3131	0.01686	12.3091	0.03481
12.295	0.0148	12.3277	0.01561	12.3236	0.03411
12.3091	0.01248	12.345	0.01421	12.3383	0.03514
12.3275	0.01147	12.3535	0.0137	12.3538	0.03677
12.3332	0.00917	12.3547	0.01544	12.3689	0.0362
12.3452	0.01068	12.3711	0.01701	12.3912	0.03263
12.3523	0.0143	12.3935	0.0164	12.4135	0.03223
12.3659	0.01337	12.4161	0.01467	12.4322	0.0327
12.3817	0.01236	12.4362	0.01148	12.4406	0.03505
12.402	0.01144	12.4578	0.01239	12.4539	0.0361
12.4088	0.01518	12.4641	0.01564	12.4725	0.03588
12.4394	0.01376	12.4804	0.01941	12.4838	0.03698
12.4606	0.01375	12.5064	0.01785	12.503	0.0355
12.4838	0.01394	12.5127	0.01546	12.5217	0.03553
12.5132	0.01503	12.523	0.01432	12.5413	0.03528
12.5318	0.01629	12.5453	0.01464	12.5564	0.03784
12.5472	0.01577	12.5691	0.01557	12.5784	0.03751
12.5687	0.01432	12.5839	0.01631	12.5862	0.03646
12.5817	0.01241	12.6041	0.01674	12.6051	0.03571
12.5979	0.01348	12.6195	0.01627	12.6173	0.03485
12.6128	0.01373	12.636	0.01625	12.6401	0.03595
12.6178	0.01386	12.6524	0.01719	12.6557	0.03703
12.6382	0.01416	12.6611	0.01594	12.6739	0.03705
12.6489	0.01594	12.6797	0.0167	12.6941	0.03573
12.6468	0.01645	12.6962	0.01711	12.7059	0.03579
12.6733	0.01637	12.7158	0.01946	12.7148	0.03472
12.6976	0.01367	12.7309	0.01867	12.7357	0.03583
12.7077	0.01192	12.7436	0.01832	12.7568	0.0353
12.7244	0.0126	12.7541	0.01659	12.7822	0.03703
12.7515	0.0151	12.7756	0.01699	12.7937	0.03784
12.7664	0.01437	12.7881	0.01672	12.8038	0.04046
12.7905	0.01276	12.8023	0.01731	12.8153	0.03863
12.8025	0.01226	12.8301	0.01785	12.831	0.03938
12.8129	0.01389	12.8448	0.01926	12.849	0.0408
12.8367	0.01548	12.8537	0.01946	12.8584	0.04027
12.8612	0.01743	12.8644	0.0196	12.8757	0.03783
12.876	0.01898	12.8783	0.01984	12.9008	0.03801
12.8931	0.01862	12.8958	0.01906	12.9199	0.03858
12.901	0.01741	12.916	0.01838	12.9409	0.03803
12.9266	0.01686	12.934	0.01769	12.9554	0.03845
12.9455	0.01869	12.9508	0.01764	12.9715	0.03799
12.9544	0.01735	12.9544	0.01802	12.9861	0.03619
12.9712	0.01618	12.9663	0.01746	13.0083	0.03558
12.9798	0.01568	12.9778	0.01683	13.027	0.03747
13.002	0.0172	12.99	0.01645	13.0393	0.03852
13.0213	0.01697	13.0134	0.0157	13.0689	0.03868
13.0386	0.01548	13.0298	0.01621	13.082	0.0383
13.05	0.01641	13.0376	0.01763	13.0953	0.03861
13.0685	0.01786	13.0539	0.01954	13.1122	0.03774
13.0939	0.01828	13.066	0.0177	13.1299	0.03882
13.1144	0.01779	13.078	0.01814	13.1481	0.03845
13.1351	0.01802	13.0988	0.02033	13.1612	0.03804
13.1513	0.01577	13.1282	0.02152	13.1737	0.03917
13.1695	0.01352	13.1456	0.01965	13.1784	0.04231
13.1873	0.01465	13.154	0.01906	13.188	0.04214
13.2009	0.017	13.167	0.01861	13.2058	0.0409
13.2079	0.01359	13.1881	0.01676	13.2354	0.0393
13.2261	0.01359	13.2034	0.01599	13.2428	0.04076
13.2365	0.01615	13.2181	0.01399	13.2589	0.04019
13.2457	0.01852	13.2368	0.0152	13.2831	0.03967
13.2714	0.01693	13.2503	0.01873	13.2983	0.0377
13.2917	0.01791	13.2702	0.01987	13.3195	0.0407
13.3078	0.01949	13.2838	0.01663	13.3343	0.04125
13.3277	0.01928	13.2898	0.01403	13.3561	0.03832
13.3471	0.01465	13.3063	0.01777	13.37	0.03781
13.3613	0.01245	13.3306	0.01802	13.3887	0.04067
13.3775	0.01321	13.3438	0.01904	13.4026	0.04157
13.3946	0.01865	13.3564	0.01806	13.4189	0.04176
13.414	0.02008	13.3758	0.01835	13.44	0.04064
13.4326	0.02001	13.3927	0.01852	13.4553	0.03878
13.4426	0.01852	13.4085	0.01902	13.4827	0.0372
13.4579	0.01572	13.4208	0.01873	13.4922	0.03916
13.4692	0.01504	13.4348	0.0178	13.51	0.04125
13.4778	0.01423	13.4476	0.01901	13.5247	0.04168
13.487	0.01552	13.4511	0.02006	13.5387	0.04131
13.5101	0.01402	13.4708	0.01992	13.5592	0.03991
13.5243	0.01603	13.4922	0.02023	13.573	0.03696
13.5329	0.01774	13.5003	0.02194	13.5852	0.03683
13.5501	0.01766	13.5201	0.02192	13.6038	0.03963
13.5674	0.01662	13.5358	0.02192	13.6315	0.04291
13.5863	0.01689	13.553	0.02041	13.6356	0.04212
13.6131	0.01723	13.5648	0.01983	13.6559	0.04109
13.6262	0.01687	13.5821	0.01915	13.6791	0.04145
13.6399	0.01588	13.6001	0.01997	13.6954	0.04131
13.6583	0.01623	13.6154	0.0215	13.7124	0.04069
13.674	0.01695	13.6289	0.02296	13.7314	0.04094
13.6859	0.01882	13.6401	0.02347	13.7469	0.04249
13.702	0.01997	13.6586	0.02391	13.7604	0.04403
13.7195	0.01871	13.6731	0.02369	13.7804	0.04465
13.7309	0.01704	13.6887	0.02549	13.7942	0.0431
13.7474	0.01652	13.7099	0.0223	13.8169	0.04277
13.7619	0.0183	13.7172	0.02263	13.8286	0.04172
13.7729	0.01778	13.7337	0.0226	13.8477	0.041
13.7949	0.01542	13.7404	0.02367	13.8645	0.03869
13.8144	0.01584	13.7606	0.02224	13.8802	0.03908
13.8289	0.01733	13.7827	0.02338	13.8985	0.03889
13.8401	0.01699	13.7902	0.0232	13.9069	0.04025
13.8534	0.01565	13.8002	0.0215	13.9174	0.03965
13.8736	0.01551	13.8165	0.01996	13.9412	0.04043
13.8947	0.01481	13.8438	0.02075	13.9629	0.03983
13.9121	0.0153	13.8537	0.02042	13.9836	0.03972
13.9399	0.01706	13.8651	0.02131	13.9964	0.04048
13.9541	0.01929	13.8815	0.02211	14.0108	0.04269
13.9708	0.01943	13.8964	0.02369	14.0207	0.0436
14.0031	0.01903	13.9041	0.02421	14.0384	0.0416
14.0317	0.01628	13.919	0.0223	14.0544	0.04149
14.0512	0.01488	13.9382	0.02116	14.0678	0.04015
14.0722	0.01359	13.9545	0.02046	14.0847	0.04164
14.0901	0.01406	13.9661	0.02355	14.0996	0.04289
14.1015	0.01505	13.9794	0.02263	14.1279	0.04272
14.1179	0.01575	14.0006	0.01966	14.1425	0.04099
14.1256	0.01837	14.0165	0.0167	14.1568	0.0427
14.1354	0.01784	14.0283	0.01903	14.1818	0.04388
14.1427	0.01855	14.0355	0.02231	14.1906	0.04238
14.1546	0.01541	14.0513	0.02373	14.2121	0.04157
14.1733	0.01397	14.0719	0.02016	14.2336	0.04272
14.1934	0.01477	14.0904	0.01791	14.2552	0.0442
14.2152	0.01804	14.0978	0.01916	14.2595	0.04303
14.2296	0.02023	14.1104	0.02146	14.2692	0.04234
14.2462	0.01897	14.1364	0.02251	14.2946	0.04041
14.2675	0.01905	14.1473	0.02123	14.3082	0.04149
14.2899	0.01952	14.1575	0.02118	14.3219	0.04329
14.3028	0.01912	14.174	0.02061	14.3387	0.04543
14.3217	0.01909	14.1884	0.02216	14.359	0.0464
14.3461	0.01815	14.2058	0.02244	14.3707	0.04578
14.3616	0.01933	14.2264	0.02323	14.3826	0.04336
14.3826	0.02027	14.2324	0.02625	14.4085	0.04175
14.4104	0.02224	14.2505	0.02471	14.4287	0.04199
14.4268	0.02181	14.262	0.02206	14.4502	0.04214
14.4407	0.02079	14.271	0.02073	14.4682	0.04056
14.4614	0.02104	14.2795	0.02257	14.4796	0.0412
14.4814	0.02293	14.2937	0.02323	14.496	0.04254
14.4838	0.02074	14.3114	0.0223	14.5145	0.04266
14.4999	0.02026	14.3324	0.02224	14.5346	0.0428
14.519	0.01988	14.3449	0.02084	14.5421	0.04346
14.5424	0.02015	14.3622	0.02049	14.5501	0.0437
14.5585	0.01912	14.3808	0.02218	14.5625	0.04052
14.5774	0.02021	14.4023	0.02358	14.5836	0.04155
14.5909	0.01956	14.4198	0.02288	14.6103	0.04365
14.6119	0.01775	14.4415	0.02282	14.6266	0.04444
14.6254	0.01848	14.4552	0.02441	14.6446	0.04189
14.6401	0.01862	14.4716	0.02354	14.664	0.04324
14.6521	0.01738	14.4839	0.0211	14.6838	0.04414
14.6631	0.01688	14.5006	0.02191	14.7014	0.04457
14.6818	0.01828	14.5174	0.0241	14.7129	0.04426
14.7025	0.01802	14.5326	0.02399	14.7267	0.04489
14.713	0.01656	14.5447	0.02245	14.7441	0.04355
14.7375	0.01556	14.5527	0.02209	14.7647	0.04274
14.7581	0.01854	14.5704	0.02266	14.7803	0.043
14.7706	0.01994	14.5885	0.02422	14.801	0.04442
14.7928	0.01968	14.6031	0.02489	14.8176	0.04553
14.8072	0.01918	14.618	0.02353	14.8339	0.04484
14.8185	0.01707	14.6303	0.0216	14.8551	0.04418
14.8361	0.01516	14.6479	0.02099	14.8679	0.04463
14.863	0.01511	14.6603	0.02172	14.8865	0.04635
14.8779	0.01808	14.6817	0.02375	14.9049	0.0455
14.8911	0.02013	14.697	0.02397	14.9235	0.04431
14.8989	0.02135	14.7206	0.02051	14.932	0.0441
14.9305	0.02127	14.7343	0.01972	14.9509	0.04258
14.9484	0.01864	14.7398	0.02161	14.9705	0.04178
14.9632	0.01884	14.7592	0.02521	14.9853	0.04276
14.9802	0.02003	14.7794	0.0245	15.0007	0.04531
14.9967	0.01945	14.7895	0.02331	15.0128	0.04411
15.0114	0.01917	14.8103	0.0201	15.0386	0.04513
15.0218	0.01752	14.8278	0.02151	15.0439	0.04592
15.0412	0.01981	14.8386	0.02165	15.0633	0.04701
15.0619	0.01943	14.8525	0.02193	15.0815	0.0466
15.0798	0.01948	14.8623	0.02296	15.1047	0.04678
15.0993	0.01718	14.884	0.02327	15.1167	0.04662
15.1162	0.01776	14.9064	0.02347	15.136	0.04709
15.1249	0.01713	14.9203	0.02117	15.1523	0.0487
15.1365	0.01673	14.9324	0.02205	15.1644	0.04814
15.1477	0.01706	14.9408	0.02295	15.1773	0.0467
15.1682	0.01949	14.9607	0.02507	15.1901	0.04601
15.1807	0.02083	14.9726	0.02282	15.2074	0.04917
15.1995	0.01961	14.9849	0.02065	15.2233	0.05098
15.2266	0.01696	14.9967	0.02045	15.2472	0.05061
15.2428	0.01703	15.0034	0.02307	15.2654	0.04732
15.2608	0.018	15.0311	0.02314	15.2834	0.04616
15.2721	0.01865	15.0509	0.02361	15.3009	0.046
15.2937	0.01862	15.0649	0.02455	15.3236	0.0464
15.3118	0.02065	15.076	0.02523	15.3365	0.04686
15.327	0.02084	15.0892	0.02419	15.3526	0.04638
15.3385	0.02107	15.1032	0.02508	15.372	0.04694
15.3637	0.02048	15.1188	0.02839	15.3842	0.04694
15.381	0.02307	15.1408	0.02595	15.399	0.0495
15.3957	0.02223	15.1568	0.02611	15.4119	0.04953
15.4117	0.02194	15.1749	0.02394	15.4316	0.04822
15.429	0.02223	15.1917	0.02402	15.4559	0.04603
15.4515	0.02261	15.2085	0.02026	15.473	0.04506
15.4727	0.02007	15.2196	0.02323	15.4871	0.04549
15.4845	0.01885	15.235	0.02378	15.5079	0.04791
15.4927	0.02061	15.2502	0.02368	15.5141	0.05084
15.5079	0.02081	15.263	0.02224	15.5353	0.05061
15.5341	0.02168	15.2756	0.0229	15.5489	0.04883
15.5395	0.0232	15.298	0.02152	15.563	0.04855
15.5568	0.02407	15.3132	0.02055	15.5768	0.05057
15.5702	0.02235	15.3322	0.02246	15.5907	0.05209
15.5822	0.02098	15.3462	0.02416	15.6113	0.05057
15.5965	0.02213	15.3609	0.02232	15.6322	0.04852
15.6177	0.02448	15.37	0.0219	15.6416	0.04855
15.6446	0.02305	15.3819	0.02384	15.6669	0.05005
15.6602	0.02136	15.4016	0.02454	15.6847	0.05146
15.6725	0.01933	15.4219	0.02338	15.6871	0.05067
15.6958	0.02031	15.4303	0.0255	15.7104	0.05015
15.7116	0.01879	15.4443	0.02712	15.7322	0.04963
15.7296	0.01966	15.4547	0.02442	15.751	0.05025
15.7521	0.02032	15.4695	0.02129	15.7757	0.04822
15.7724	0.02132	15.4886	0.02361	15.7843	0.04702
15.7808	0.02183	15.5065	0.02552	15.7972	0.04896
15.8023	0.02137	15.5161	0.02498	15.8085	0.05157
15.8158	0.0213	15.5353	0.02385	15.8305	0.05171
15.8313	0.02051	15.5554	0.02603	15.8514	0.04988
15.8429	0.02256	15.5689	0.02534	15.8663	0.04864
15.8645	0.0245	15.5884	0.02438	15.8796	0.04921
15.8721	0.02591	15.6049	0.02171	15.894	0.04897
15.8899	0.02346	15.617	0.02171	15.9068	0.04809
15.9115	0.02142	15.6326	0.02148	15.9177	0.04739
15.9302	0.02221	15.6482	0.02316	15.93	0.0482
15.9464	0.02448	15.6607	0.02526	15.9495	0.04814
15.9705	0.02354	15.6757	0.0267	15.9624	0.04979
15.9871	0.02254	15.6997	0.02662	15.9889	0.05103
16.0026	0.02199	15.7079	0.02425	15.9996	0.05167
16.0209	0.02255	15.7174	0.02503	16.0227	0.05094
16.0331	0.02155	15.7337	0.02558	16.0387	0.05195
16.049	0.02332	15.7546	0.02469	16.05	0.05301
16.0703	0.02509	15.7708	0.02398	16.059	0.05324
16.0865	0.02707	15.7918	0.02515	16.0825	0.05174
16.1083	0.02452	15.807	0.02593	16.1045	0.05008
16.1223	0.02482	15.8216	0.02469	16.1244	0.05125
16.1332	0.0242	15.833	0.02544	16.1448	0.05154
16.1558	0.02333	15.8511	0.02574	16.1606	0.05157
16.1695	0.02038	15.8542	0.02607	16.178	0.0507
16.187	0.02226	15.8553	0.0254	16.1955	0.04884
16.2076	0.02194	15.8707	0.02584	16.2144	0.04533
16.2316	0.02143	15.8921	0.02648	16.2438	0.04534
16.2448	0.02199	15.9082	0.0281	16.2489	0.0479
16.2609	0.02362	15.9201	0.02799	16.2673	0.0504
16.2746	0.02315	15.9329	0.02642	16.2854	0.05105
16.291	0.02077	15.9531	0.02497	16.3016	0.05165
16.3066	0.02127	15.9661	0.02406	16.3152	0.04961
16.3136	0.01991	15.984	0.02364	16.3361	0.04802
16.3315	0.02037	16.0002	0.02367	16.348	0.04712
16.3406	0.01992	16.0187	0.02514	16.3606	0.04963
16.3611	0.02091	16.0401	0.02658	16.3727	0.05082
16.3865	0.02035	16.0609	0.02856	16.3883	0.05213
16.4057	0.02074	16.0733	0.02845	16.4078	0.0512
16.4293	0.02153	16.0891	0.02582	16.4167	0.05212
16.4471	0.02354	16.1116	0.02531	16.4422	0.05165
16.4577	0.02489	16.1279	0.02662	16.4359	0.05176
16.4737	0.02383	16.1405	0.02801	16.4529	0.05106
16.4986	0.02313	16.1628	0.02781	16.4852	0.05279
16.5107	0.02157	16.1806	0.02904	16.4928	0.05357
16.5249	0.01937	16.1871	0.0292	16.5045	0.05391
16.549	0.01992	16.2012	0.02673	16.5258	0.05453
16.5695	0.02134	16.2163	0.0252	16.5387	0.05406
16.5872	0.0222	16.2286	0.02457	16.5584	0.05259
16.604	0.02088	16.2459	0.02449	16.5692	0.05381
16.6288	0.02071	16.2592	0.02391	16.5955	0.0548
16.6463	0.02096	16.2802	0.02568	16.6187	0.05353
16.6445	0.02152	16.2992	0.02811	16.6381	0.05078
16.6717	0.02258	16.3129	0.02806	16.6486	0.04931
16.6886	0.02125	16.3158	0.02734	16.669	0.05015
16.7084	0.02281	16.3357	0.02709	16.6863	0.0522
16.7252	0.02384	16.3508	0.02728	16.7025	0.055
16.7379	0.02609	16.3635	0.02786	16.7298	0.05512
16.762	0.02501	16.3778	0.02865	16.7363	0.05337
16.7784	0.02333	16.3864	0.02909	16.7523	0.0526
16.7895	0.02363	16.4109	0.02841	16.7702	0.05118
16.8086	0.02248	16.4218	0.02889	16.7849	0.05243
16.8242	0.0217	16.4425	0.02815	16.7857	0.05311
16.8444	0.02197	16.4612	0.0287	16.8142	0.0551
16.8755	0.02232	16.4781	0.03026	16.839	0.05384
16.8968	0.02303	16.4919	0.03157	16.8523	0.05322
16.9475	0.02275	16.503	0.03076	16.8678	0.05357
16.9904	0.02422	16.5182	0.02954	16.8913	0.05299
17.0011	0.02302	16.5369	0.02963	16.9147	0.05413
17.0114	0.02417	16.5547	0.02728	16.9229	0.05588
17.0287	0.02098	16.5766	0.02763	16.9458	0.05773
17.0479	0.02031	16.5927	0.02815	16.9546	0.05617
17.0648	0.01966	16.6138	0.02923	16.9692	0.05552
17.0721	0.02023	16.6245	0.02786	17.0001	0.05536
17.0864	0.02012	16.6373	0.02966	17.0121	0.05551
17.0972	0.02137	16.6492	0.03113	17.0246	0.0541
17.1118	0.02183	16.6674	0.02906	17.0349	0.05452
17.1257	0.02274	16.6777	0.02631	17.0587	0.05514
17.1344	0.02446	16.7001	0.02758	17.0712	0.05384
17.1571	0.02431	16.7155	0.03046	17.0862	0.0522
17.1718	0.02143	16.7318	0.03106	17.1036	0.05342
17.1822	0.01889	16.735	0.02873	17.1258	0.05391
17.2085	0.0202	16.7504	0.02847	17.138	0.0522
17.2195	0.02315	16.7769	0.02811	17.1558	0.05163
17.2346	0.02545	16.7959	0.02967	17.1749	0.05446
17.2556	0.02668	16.8095	0.02798	17.1909	0.055
17.2741	0.0258	16.8202	0.03072	17.2125	0.0563
17.2974	0.02444	16.8444	0.03286	17.2243	0.05789
17.3078	0.02629	16.8497	0.03438	17.2375	0.05991
17.326	0.02953	16.8609	0.03061	17.2511	0.05479
17.344	0.02989	16.8841	0.02698	17.2711	0.05123
17.3594	0.02747	16.9037	0.02596	17.2906	0.05036
17.3732	0.0271	16.9206	0.02573	17.2985	0.05405
17.3927	0.02719	16.9323	0.02738	17.3119	0.05589
17.4047	0.02867	16.9478	0.02744	17.3339	0.05563
17.4194	0.02892	16.9581	0.03082	17.3411	0.05486
17.4347	0.0287	16.9728	0.02962	17.3716	0.05617
17.4507	0.02826	16.9937	0.02667	17.3885	0.05659
17.4676	0.02701	16.9977	0.02646	17.4062	0.05595
17.4874	0.02682	17.012	0.02802	17.4296	0.05651
17.5055	0.02645	17.0311	0.02868	17.4401	0.0573
17.5152	0.02855	17.049	0.02883	17.4535	0.05593
17.5395	0.02775	17.0633	0.03181	17.4704	0.05466
17.554	0.0263	17.0774	0.03129	17.4917	0.05435
17.5664	0.02436	17.0965	0.03099	17.5082	0.05456
17.5824	0.02568	17.115	0.0298	17.5268	0.05554
17.6093	0.0248	17.1265	0.02879	17.5462	0.05637
17.6228	0.02624	17.1499	0.02904	17.5613	0.05501
17.6369	0.02743	17.1589	0.02853	17.58	0.05546
17.6496	0.02716	17.1716	0.02773	17.5874	0.0556
17.6734	0.02553	17.1939	0.02697	17.6032	0.05699
17.6851	0.02583	17.2069	0.02813	17.6243	0.05706
17.7075	0.02427	17.2242	0.02739	17.6463	0.06096
17.7262	0.02207	17.241	0.02901	17.6625	0.06179
17.7313	0.02311	17.254	0.03087	17.6806	0.06024
17.7391	0.02188	17.2608	0.03138	17.6893	0.05765
17.7581	0.02233	17.2778	0.03172	17.7055	0.05834
17.7743	0.02356	17.3015	0.03247	17.7315	0.05735
17.794	0.02664	17.3142	0.03135	17.7415	0.05708
17.8111	0.02603	17.329	0.03144	17.758	0.05809
17.8293	0.02821	17.3495	0.03163	17.7775	0.06004
17.8467	0.02765	17.3578	0.03257	17.7941	0.05858
17.8577	0.0254	17.3735	0.03036	17.8071	0.0573
17.8797	0.02194	17.3949	0.03095	17.8259	0.05703
17.8926	0.02344	17.4152	0.02993	17.8451	0.05771
17.9137	0.02391	17.4247	0.02952	17.8575	0.05772
17.9352	0.02409	17.4419	0.03021	17.8655	0.05685
17.9459	0.02459	17.4645	0.03107	17.8808	0.05695
17.9611	0.02402	17.4699	0.03014	17.9008	0.05686
17.9751	0.02315	17.4814	0.03084	17.9177	0.05771
17.991	0.02518	17.4937	0.03231	17.9366	0.05704
18.0014	0.02672	17.5143	0.03394	17.9487	0.05763
18.0166	0.02644	17.5295	0.03186	17.9663	0.05981
18.0397	0.02585	17.5436	0.02991	17.9774	0.05974
18.0549	0.02645	17.5568	0.0261	18.003	0.05819
18.0631	0.02428	17.5656	0.02739	18.0194	0.05853
18.0835	0.02537	17.5934	0.02851	18.032	0.0591
18.1051	0.02578	17.6167	0.03099	18.0568	0.05762
18.116	0.02672	17.6238	0.03172	18.0703	0.05734
18.1315	0.0268	17.6422	0.03393	18.0843	0.05812
18.147	0.02769	17.661	0.03312	18.1059	0.05787
18.1692	0.0263	17.6737	0.03282	18.1249	0.05777
18.1945	0.02798	17.6815	0.03203	18.1422	0.05742
18.213	0.03014	17.7028	0.03197	18.1639	0.05726
18.2188	0.03006	17.7169	0.03178	18.1746	0.05833
18.2283	0.02741	17.7389	0.03148	18.1947	0.05811
18.2439	0.02869	17.75	0.0317	18.1975	0.05717
18.2599	0.02897	17.7685	0.03199	18.2199	0.05652
18.2719	0.02592	17.7836	0.0308	18.2347	0.05676
18.2878	0.0253	17.8065	0.02925	18.2416	0.05799
18.3053	0.02675	17.823	0.02905	18.2598	0.05985
18.3275	0.02703	17.8351	0.03217	18.2789	0.05988
18.3526	0.02544	17.8441	0.03145	18.2996	0.05994
18.3613	0.02658	17.858	0.03067	18.3184	0.06101
18.378	0.02815	17.8749	0.02993	18.3247	0.05973
18.3994	0.0283	17.8925	0.03191	18.3434	0.05769
18.4279	0.02776	17.916	0.03036	18.3538	0.05827
18.4474	0.02675	17.9237	0.02841	18.375	0.06152
18.4555	0.02811	17.9405	0.02872	18.3939	0.06217
18.4773	0.0275	17.9613	0.0289	18.4204	0.06213
18.4879	0.02824	17.9763	0.02943	18.4448	0.06108
18.5098	0.02636	17.995	0.02868	18.4694	0.06335
18.5241	0.02524	18.0185	0.03069	18.4747	0.06126
18.5307	0.02522	18.0378	0.02981	18.4867	0.05974
18.5387	0.0272	18.0587	0.03137	18.5022	0.05889
18.5578	0.02739	18.0606	0.03107	18.5149	0.06088
18.5726	0.02472	18.0782	0.0308	18.5341	0.06036
18.5856	0.02643	18.0931	0.02947	18.5508	0.06028
18.6029	0.02796	18.1002	0.03227	18.5573	0.06001
18.6298	0.02715	18.116	0.0339	18.577	0.0604
18.6485	0.02549	18.1317	0.03318	18.5949	0.06267
18.6583	0.02566	18.1441	0.03161	18.6111	0.06364
18.67	0.02577	18.17	0.03299	18.6245	0.06403
18.6912	0.02329	18.1886	0.03351	18.6472	0.06273
18.7034	0.02457	18.203	0.03198	18.6641	0.06325
18.7274	0.02436	18.2181	0.03077	18.68	0.06117
18.7521	0.02374	18.2394	0.03344	18.7015	0.06327
18.7695	0.02426	18.2485	0.03429	18.7195	0.0623
18.7843	0.02576	18.2684	0.03225	18.7346	0.06367
18.8031	0.02767	18.2911	0.03042	18.7462	0.06242
18.8066	0.02741	18.3082	0.03098	18.7673	0.0625
18.8253	0.02665	18.3219	0.03232	18.7848	0.0618
18.8451	0.02518	18.3354	0.03161	18.8028	0.0632
18.8634	0.02737	18.3449	0.03108	18.8205	0.0629
18.8678	0.02746	18.368	0.03061	18.8349	0.06255
18.8818	0.02643	18.3912	0.02866	18.8405	0.06189
18.9014	0.02465	18.3998	0.02684	18.8615	0.06133
18.9171	0.02385	18.4154	0.02759	18.8706	0.06062
18.9301	0.02421	18.4357	0.03342	18.8905	0.06157
18.9535	0.02725	18.4557	0.03547	18.907	0.06138
18.9614	0.02845	18.47	0.03534	18.923	0.05991
18.9716	0.02921	18.4806	0.03438	18.9383	0.06043
18.9879	0.02849	18.4932	0.0335	18.9506	0.0608
18.9985	0.02675	18.5112	0.03262	18.9686	0.06157
19.0112	0.02533	18.5171	0.03207	18.9883	0.06193
19.0254	0.02654	18.5318	0.03571	19.0026	0.06201
19.0439	0.02835	18.5472	0.03514	19.015	0.06008
19.0568	0.02709	18.5649	0.03395	19.0431	0.05883
19.0799	0.02799	18.5739	0.03155	19.0481	0.0594
19.1098	0.02678	18.6026	0.03243	19.0654	0.062
19.1248	0.02767	18.6236	0.03372	19.096	0.06136
19.148	0.0276	18.6282	0.03448	19.1168	0.06008
19.1744	0.0294	18.6592	0.03378	19.1291	0.06146
19.1833	0.02907	18.6861	0.03192	19.1375	0.06368
19.1994	0.02729	18.6968	0.03382	19.1563	0.06305
19.2075	0.02664	18.7124	0.03511	19.1693	0.06202
19.223	0.02622	18.7308	0.03557	19.1833	0.0652
19.2404	0.02663	18.7371	0.03403	19.2066	0.06488
19.255	0.02694	18.7528	0.0333	19.2153	0.06311
19.2666	0.02726	18.7626	0.03373	19.2326	0.06248
19.2888	0.02653	18.7773	0.03552	19.258	0.06303
19.304	0.02786	18.7962	0.03847	19.2681	0.06346
19.3141	0.02939	18.8139	0.03905	19.2906	0.06356
19.3339	0.02901	18.8296	0.03734	19.3013	0.06448
19.3524	0.02886	18.8435	0.03621	19.3218	0.06227
19.3735	0.02926	18.8617	0.0374	19.336	0.06339
19.3895	0.02965	18.8826	0.03883	19.3464	0.06483
19.4032	0.0308	18.8995	0.038	19.3615	0.06407
19.4262	0.03096	18.9163	0.0385	19.3747	0.0605
19.4472	0.02957	18.9379	0.04003	19.3895	0.0607
19.4713	0.03021	18.9515	0.0393	19.4249	0.06325
19.4833	0.0325	18.9632	0.03759	19.4332	0.06706
19.5005	0.03247	18.9795	0.0369	19.4508	0.06732
19.5199	0.03132	18.9959	0.03852	19.4729	0.06624
19.5313	0.03145	19.0043	0.03746	19.481	0.06355
19.5498	0.02954	19.0199	0.03552	19.4932	0.06268
19.5676	0.02963	19.0359	0.0333	19.5168	0.06391
19.5795	0.03039	19.0393	0.03479	19.5357	0.06469
19.5958	0.03107	19.0547	0.03878	19.5575	0.06427
19.6135	0.02734	19.0754	0.04019	19.574	0.06387
19.629	0.02616	19.0938	0.03912	19.592	0.06398
19.648	0.02756	19.1124	0.03736	19.5982	0.06332
19.6672	0.03179	19.1291	0.03712	19.611	0.06203
19.6789	0.0311	19.1521	0.03679	19.6301	0.06294
19.7	0.03011	19.1666	0.03741	19.648	0.0638
19.7142	0.02938	19.183	0.03704	19.6649	0.06447
19.7323	0.03195	19.1989	0.03526	19.6811	0.06386
19.7502	0.03325	19.2145	0.03714	19.6959	0.06436
19.767	0.03228	19.241	0.04067	19.7079	0.06457
19.7839	0.02878	19.26	0.04183	19.7344	0.06439
19.7995	0.02891	19.2673	0.03897	19.7491	0.06554
19.8193	0.03135	19.2842	0.03929	19.7697	0.06679
19.8328	0.03166	19.2991	0.03959	19.7802	0.06637
19.8387	0.03051	19.3214	0.04096	19.7916	0.06514
19.8512	0.03282	19.3275	0.04189	19.8064	0.0647
19.8744	0.03477	19.3464	0.04441	19.8215	0.0661
19.8864	0.03123	19.3669	0.04174	19.8406	0.06599
19.8954	0.02691	19.3698	0.04096	19.8574	0.06499
19.9221	0.02792	19.3784	0.04057	19.8772	0.06502
19.9399	0.02956	19.4035	0.04146	19.8921	0.06626
19.9537	0.03233	19.4187	0.04112	19.9112	0.06611
19.9773	0.03284	19.437	0.04207	19.9217	0.06545
19.9933	0.03219	19.4542	0.04121	19.9333	0.06462
20.0107	0.02947	19.4687	0.03888	19.9506	0.06463
20.02	0.03244	19.4804	0.0367	19.9643	0.06725
20.0305	0.03133	19.5003	0.0386	19.9798	0.07022
20.0528	0.02912	19.5205	0.03965	20.008	0.0664
20.0638	0.02667	19.5322	0.03983	20.0314	0.0636
20.0823	0.0296	19.5544	0.03887	20.0347	0.06381
20.0956	0.03166	19.5781	0.03757	20.0469	0.06758
20.107	0.0339	19.5856	0.03562	20.066	0.06841
20.1119	0.03139	19.6008	0.03585	20.081	0.06914
20.1248	0.02947	19.6118	0.03744	20.0958	0.06885
20.1458	0.0304	19.6294	0.03643	20.1144	0.06787
20.1684	0.03356	19.6479	0.03746	20.1401	0.06838
20.179	0.03485	19.6533	0.0381	20.1457	0.06961
20.2001	0.03544	19.681	0.03844	20.1658	0.0699
20.2052	0.03305	19.6911	0.03652	20.1786	0.06806
20.2166	0.03179	19.7019	0.03686	20.1947	0.06631
20.2378	0.03028	19.7253	0.03607	20.2094	0.06616
20.2628	0.03163	19.7396	0.03562	20.227	0.06544
20.2745	0.03001	19.755	0.03793	20.2484	0.06539
20.2957	0.03022	19.7755	0.03793	20.2798	0.06567
20.3062	0.02896	19.7907	0.03869	20.2895	0.069
20.3224	0.03075	19.8022	0.03796	20.3066	0.07135
20.3429	0.03131	19.8168	0.03983	20.3235	0.06892
20.3563	0.03221	19.8423	0.03895	20.3445	0.06678
20.3727	0.03074	19.8511	0.03844	20.355	0.06605
20.3916	0.02984	19.8626	0.0381	20.3594	0.0676
20.4022	0.02941	19.8843	0.03871	20.387	0.06463
20.4239	0.03018	19.9032	0.03927	20.4041	0.06426
20.4411	0.03182	19.9164	0.03898	20.4138	0.06473
20.4602	0.03348	19.936	0.03761	20.4278	0.06686
20.4789	0.03284	19.9511	0.0377	20.4433	0.06874
20.4979	0.03112	19.9642	0.03825	20.458	0.06792
20.5221	0.02964	19.9876	0.0392	20.4765	0.06817
20.5292	0.02857	20.0075	0.03858	20.4921	0.06667
20.5481	0.03018	20.0182	0.03893	20.5011	0.06733
20.5621	0.03209	20.0251	0.04101	20.5134	0.06683
20.5843	0.03245	20.0432	0.04117	20.5303	0.06922
20.5963	0.03097	20.0531	0.0389	20.5634	0.06845
20.6185	0.03017	20.0729	0.03862	20.5728	0.06785
20.627	0.03094	20.0911	0.03979	20.5924	0.06666
20.6268	0.03126	20.1058	0.03825	20.6103	0.06738
20.6378	0.03081	20.1227	0.03514	20.6307	0.06768
20.6612	0.03003	20.1416	0.0366	20.6454	0.06944
20.6848	0.02888	20.1571	0.03792	20.663	0.06811
20.7001	0.03097	20.1773	0.03832	20.6865	0.0679
20.7218	0.03234	20.1895	0.03919	20.7023	0.06716
20.732	0.034	20.2032	0.04036	20.7197	0.06846
20.7442	0.03255	20.2153	0.0402	20.7411	0.06633
20.7621	0.03265	20.2362	0.03975	20.7488	0.06696
20.7786	0.03203	20.2576	0.04265	20.7701	0.06803
20.8041	0.03095	20.2732	0.04032	20.7868	0.06886
20.8124	0.0311	20.2879	0.03962	20.7964	0.0679
20.8272	0.02876	20.3035	0.03768	20.8149	0.0685
20.8349	0.02946	20.3166	0.04039	20.8256	0.07024
20.8517	0.0303	20.3347	0.04083	20.8308	0.07025
20.8692	0.03254	20.3492	0.0412	20.8496	0.07104
20.8817	0.02855	20.3584	0.03808	20.865	0.07036
20.9009	0.03093	20.3792	0.03633	20.8763	0.07054
20.9166	0.03194	20.399	0.03625	20.8969	0.0695
20.934	0.03394	20.4197	0.03727	20.9154	0.06975
20.95	0.03217	20.4321	0.03756	20.9429	0.07112
20.9718	0.03456	20.4449	0.03962	20.948	0.07152
20.9915	0.03344	20.4623	0.04064	20.9719	0.07091
21.0055	0.03282	20.4812	0.04258	20.9928	0.06981
21.0253	0.03144	20.4921	0.0409	21.007	0.07138
21.0515	0.0328	20.506	0.03838	21.0186	0.07337
21.0697	0.03226	20.5272	0.03563	21.0371	0.07224
21.08	0.03348	20.538	0.038	21.0572	0.07237
21.0894	0.03305	20.5426	0.03943	21.0778	0.07185
21.1065	0.03215	20.5681	0.03874	21.0819	0.07222
21.1212	0.02921	20.5841	0.03757	21.0968	0.06815
21.1348	0.0316	20.5994	0.03851	21.1143	0.06743
21.1601	0.03212	20.62	0.03835	21.1287	0.06949
21.1804	0.03176	20.6392	0.03755	21.129	0.07112
21.1946	0.03075	20.6514	0.03878	21.1513	0.06815
21.2558	0.02913	20.6668	0.04036	21.1613	0.06889
21.3869	0.02724	20.6792	0.04118	21.1839	0.07069
21.3881	0.02713	20.6969	0.04026	21.2126	0.07184
21.4005	0.02893	20.7189	0.03797	21.2345	0.07119
21.4205	0.02705	20.7468	0.03713	21.2478	0.0712
21.4298	0.03024	20.7579	0.0397	21.2552	0.07265
21.4429	0.03213	20.7774	0.04331	21.2714	0.072
21.46	0.03451	20.7844	0.04247	21.2974	0.07269
21.4645	0.0315	20.8016	0.0417	21.3112	0.07045
21.4768	0.03063	20.8113	0.04193	21.3249	0.07013
21.4962	0.03123	20.8226	0.04255	21.3466	0.06992
21.5078	0.03497	20.8397	0.04075	21.3638	0.07018
21.5255	0.03529	20.8609	0.04029	21.3814	0.07221
21.5427	0.035	20.8845	0.04036	21.3956	0.07283
21.5527	0.03671	20.8953	0.04195	21.4087	0.07313
21.5699	0.0354	20.9157	0.04447	21.4174	0.07171
21.5869	0.03418	20.9292	0.04476	21.4311	0.07166
21.601	0.03279	20.9351	0.04209	21.452	0.07212
21.6147	0.0323	20.9539	0.0406	21.4675	0.07171
21.6277	0.03003	20.9624	0.04205	21.4845	0.07109
21.6497	0.0327	20.9752	0.04481	21.5006	0.07046
21.6692	0.03444	20.9916	0.0451	21.521	0.07198
21.6864	0.03304	21.0109	0.04403	21.5382	0.07153
21.7106	0.03176	21.0325	0.04249	21.5604	0.07386
21.7298	0.03262	21.0465	0.04284	21.5773	0.07373
21.7345	0.03856	21.0771	0.04382	21.6034	0.07326
21.7471	0.0388	21.0877	0.04486	21.6112	0.07107
21.7663	0.03657	21.1007	0.04387	21.6218	0.07271
21.7789	0.03213	21.123	0.04157	21.6418	0.07138
21.7955	0.0337	21.1323	0.04164	21.6594	0.0718
21.8144	0.03436	21.1411	0.04311	21.6764	0.07389
21.8388	0.03469	21.1608	0.04543	21.7021	0.07534
21.8559	0.03531	21.1787	0.04434	21.7146	0.07425
21.8777	0.03746	21.1815	0.04419	21.7417	0.07159
21.9004	0.03841	21.2076	0.04326	21.7545	0.0714
21.9175	0.04026	21.2182	0.04435	21.7702	0.07034
21.9273	0.03876	21.228	0.04401	21.7723	0.07463
21.9416	0.03846	21.2453	0.04372	21.784	0.0772
21.9565	0.03695	21.2612	0.04317	21.8043	0.07621
21.9738	0.03824	21.2741	0.04234	21.8148	0.07418
21.9936	0.0356	21.2899	0.04256	21.8334	0.07502
22.016	0.03414	21.3146	0.04189	21.8607	0.07709
22.0292	0.03371	21.3363	0.04287	21.8674	0.07544
22.0423	0.0337	21.3586	0.04388	21.8899	0.07628
22.0599	0.03438	21.3761	0.04327	21.9071	0.07564
22.0706	0.0336	21.3873	0.04324	21.931	0.07453
22.0883	0.03338	21.4055	0.04154	21.9423	0.07277
22.1073	0.03009	21.4348	0.0405	21.9557	0.07393
22.1219	0.03081	21.4481	0.03967	21.9862	0.07399
22.1282	0.03205	21.4635	0.04319	22.0045	0.07335
22.1459	0.03332	21.481	0.0448	22.0176	0.07283
22.1598	0.0336	21.4982	0.04708	22.0269	0.07393
22.1748	0.03377	21.5022	0.04826	22.0361	0.07495
22.1863	0.0328	21.5143	0.04734	22.0455	0.07545
22.1995	0.03018	21.5315	0.04329	22.0641	0.07523
22.2143	0.03201	21.5462	0.04365	22.0835	0.07508
22.2274	0.03298	21.5553	0.0466	22.1126	0.07522
22.2427	0.0353	21.5755	0.048	22.1275	0.07309
22.2598	0.03596	21.5919	0.04598	22.1446	0.07249
22.2782	0.03713	21.6114	0.04583	22.1622	0.07214
22.2986	0.0355	21.6298	0.04532	22.1812	0.07368
22.3206	0.03359	21.6518	0.04611	22.2014	0.07334
22.3394	0.03379	21.6609	0.04499	22.2191	0.07362
22.3561	0.03472	21.6777	0.04171	22.2317	0.07266
22.3762	0.03637	21.6941	0.0425	22.2473	0.07213
22.3854	0.03675	21.7186	0.04332	22.2682	0.07457
22.4018	0.03624	21.7316	0.04396	22.2798	0.07364
22.4134	0.03621	21.7537	0.03918	22.2853	0.07348
22.4226	0.03656	21.7748	0.04249	22.3068	0.07235
22.4378	0.0369	21.7883	0.04304	22.3173	0.07415
22.4602	0.03632	21.7989	0.04601	22.3325	0.07469
22.4774	0.03382	21.8189	0.04388	22.3544	0.07609
22.487	0.03472	21.8302	0.04462	22.3614	0.07493
22.5029	0.03431	21.8481	0.04435	22.3723	0.07597
22.5397	0.03781	21.8643	0.04412	22.3891	0.07729
22.5628	0.03401	21.8743	0.04337	22.3971	0.07804
22.5829	0.03449	21.8884	0.0451	22.4177	0.07642
22.596	0.03407	21.9135	0.04598	22.4356	0.07527
22.6128	0.03809	21.9267	0.0446	22.4508	0.07623
22.64	0.03525	21.9377	0.04356	22.4818	0.0774
22.6535	0.03526	21.9536	0.0443	22.4983	0.07668
22.6689	0.03541	21.9741	0.04471	22.5193	0.07344
22.6841	0.03627	21.9907	0.04597	22.5292	0.07625
22.6925	0.03548	22.0081	0.0459	22.5522	0.08018
22.7059	0.03611	22.0277	0.04744	22.5706	0.08014
22.7241	0.0368	22.0389	0.04784	22.5916	0.07631
22.7447	0.03578	22.0609	0.04779	22.6046	0.07443
22.7654	0.03635	22.0795	0.0462	22.6275	0.07547
22.7845	0.03783	22.0919	0.04732	22.6429	0.07742
22.7959	0.03906	22.097	0.04761	22.6534	0.07706
22.8138	0.03883	22.1202	0.04734	22.6757	0.07638
22.8311	0.03756	22.1355	0.04585	22.6887	0.076
22.8451	0.03677	22.14	0.04541	22.7054	0.07515
22.8688	0.03636	22.1554	0.04565	22.7172	0.07532
22.8853	0.03822	22.1831	0.04739	22.7299	0.07766
22.8944	0.03748	22.2042	0.04745	22.7501	0.07759
22.9081	0.03423	22.2156	0.04571	22.7535	0.07507
22.9306	0.03093	22.2278	0.04578	22.7773	0.07549
22.9432	0.03375	22.2468	0.04579	22.7976	0.07647
22.9622	0.03771	22.2662	0.04612	22.808	0.07623
22.9874	0.0367	22.2784	0.047	22.825	0.07546
23.0039	0.03596	22.2915	0.04878	22.8424	0.0761
23.0077	0.03651	22.3089	0.04903	22.8589	0.07788
23.0254	0.03742	22.3236	0.04761	22.871	0.07592
23.0452	0.03437	22.3417	0.04865	22.8999	0.07408
23.057	0.03425	22.3522	0.04747	22.9204	0.07281
23.077	0.03691	22.3682	0.04747	22.9355	0.07598
23.0983	0.0374	22.3869	0.04935	22.9468	0.07772
23.1208	0.03595	22.3929	0.0484	22.9637	0.07862
23.1346	0.03526	22.4141	0.04783	22.9796	0.0789
23.1514	0.03822	22.4312	0.04799	22.9936	0.07779
23.1732	0.03817	22.4499	0.05078	23.0113	0.07735
23.184	0.03775	22.4677	0.04707	23.0369	0.07519
23.2009	0.03745	22.4939	0.04749	23.0491	0.07712
23.2153	0.03519	22.5082	0.04792	23.0626	0.07955
23.2266	0.0354	22.5291	0.05141	23.079	0.07988
23.2353	0.03707	22.545	0.05113	23.0813	0.07611
23.2575	0.0393	22.5599	0.0507	23.1106	0.07432
23.2729	0.03701	22.5773	0.04756	23.118	0.07497
23.2946	0.03465	22.5953	0.04879	23.1459	0.07595
23.2991	0.03295	22.6126	0.05117	23.1532	0.07576
23.3109	0.03404	22.6317	0.05046	23.1717	0.07592
23.3229	0.03603	22.643	0.04789	23.1842	0.07616
23.3419	0.03555	22.6584	0.04906	23.2079	0.077
23.3603	0.03432	22.6721	0.04996	23.23	0.07869
23.3705	0.03166	22.6903	0.04901	23.2435	0.07792
23.3828	0.03202	22.7015	0.04884	23.2588	0.07708
23.3991	0.03304	22.7229	0.04795	23.2821	0.07652
23.4231	0.03564	22.737	0.04629	23.2937	0.07871
23.4447	0.03412	22.7487	0.04555	23.3058	0.07919
23.4658	0.03449	22.7673	0.04834	23.3226	0.0788
23.489	0.03541	22.7771	0.04888	23.3394	0.07942
23.4994	0.03777	22.8007	0.04876	23.3523	0.08108
23.5269	0.03579	22.8111	0.04596	23.3682	0.08125
23.5452	0.03497	22.8339	0.04566	23.3865	0.08012
23.56	0.03394	22.8456	0.0448	23.402	0.07846
23.577	0.03475	22.864	0.04634	23.4174	0.07873
23.5927	0.03416	22.8735	0.0443	23.4442	0.07894
23.5966	0.03641	22.8994	0.04498	23.4642	0.07882
23.6128	0.03703	22.9158	0.04589	23.4724	0.07786
23.6311	0.03505	22.9286	0.0478	23.4884	0.07873
23.6514	0.03389	22.9431	0.04588	23.5055	0.0803
23.6626	0.03393	22.96	0.0457	23.5231	0.08044
23.6845	0.03602	22.9689	0.04727	23.5304	0.08061
23.7015	0.04049	22.9865	0.04734	23.5538	0.08066
23.7199	0.04316	22.9909	0.04814	23.5729	0.08095
23.7346	0.03963	23.0084	0.0485	23.5867	0.0807
23.7546	0.0349	23.0232	0.04963	23.6028	0.07957
23.7687	0.03586	23.0443	0.05016	23.6186	0.08047
23.7877	0.03738	23.0605	0.05207	23.6397	0.081
23.8016	0.03597	23.0835	0.0504	23.6487	0.08199
23.8228	0.03578	23.1039	0.04899	23.6755	0.08122
23.8345	0.03845	23.1105	0.04819	23.6893	0.08234
23.8538	0.03891	23.1306	0.0487	23.7048	0.08162
23.8783	0.03748	23.1526	0.04867	23.7155	0.08053
23.8989	0.03491	23.1695	0.05052	23.7329	0.07928
23.9138	0.03653	23.1888	0.05146	23.7424	0.07934
23.9259	0.03807	23.2047	0.04925	23.7584	0.08102
23.9436	0.03987	23.2205	0.0484	23.7807	0.08182
23.9577	0.03765	23.2336	0.04743	23.7979	0.08188
23.9675	0.03554	23.2492	0.04771	23.8139	0.08204
23.9823	0.03539	23.2631	0.04662	23.8346	0.08272
24.0086	0.03633	23.2718	0.04982	23.8546	0.08324
24.0332	0.0381	23.2872	0.04874	23.8648	0.08128
24.0524	0.03942	23.3003	0.04769	23.8721	0.07997
24.0562	0.03949	23.3165	0.04763	23.8981	0.07931
24.0812	0.03889	23.3362	0.04908	23.9099	0.07995
24.1143	0.0415	23.3579	0.04765	23.9276	0.07935
24.1317	0.042	23.3733	0.04669	23.9389	0.07734
24.1552	0.04049	23.383	0.04811	23.9648	0.07764
24.1745	0.03764	23.4044	0.05038	23.9812	0.08132
24.1902	0.03944	23.4214	0.05132	24.0003	0.08381
24.2132	0.03945	23.436	0.05136	24.0141	0.08317
24.234	0.03736	23.4561	0.04804	24.0247	0.08347
24.2406	0.03824	23.4759	0.0488	24.0386	0.08429
24.2654	0.03987	23.4897	0.04942	24.0508	0.08336
24.2834	0.04161	23.5014	0.05066	24.0641	0.08302
24.286	0.0411	23.5191	0.04912	24.0791	0.08585
24.2993	0.04017	23.538	0.05132	24.1056	0.08722
24.3182	0.03672	23.5502	0.05161	24.1223	0.08705
24.3253	0.0369	23.5632	0.05167	24.1464	0.08509
24.3384	0.0402	23.5838	0.05045	24.1596	0.0866
24.3559	0.0411	23.5995	0.05195	24.1674	0.08611
24.3728	0.03938	23.6148	0.05195	24.1804	0.0854
24.3974	0.03694	23.6294	0.05202	24.2077	0.08344
24.4118	0.03599	23.639	0.05136	24.2183	0.08579
24.4275	0.03729	23.6547	0.05086	24.231	0.08718
24.4497	0.03888	23.6764	0.05109	24.2573	0.08699
24.4641	0.03881	23.6909	0.05318	24.272	0.08577
24.4773	0.03934	23.711	0.05156	24.2849	0.08557
24.5029	0.04064	23.728	0.04933	24.2959	0.0852
24.5093	0.04221	23.7422	0.05078	24.3155	0.08491
24.5306	0.04061	23.7578	0.05373	24.3269	0.085
24.5447	0.03837	23.7744	0.05293	24.3517	0.08646
24.555	0.03836	23.7872	0.05305	24.3544	0.08573
24.5714	0.04167	23.8008	0.05227	24.3749	0.08412
24.5819	0.04217	23.8174	0.0511	24.3899	0.08456
24.5972	0.04	23.8266	0.05139	24.4045	0.08709
24.6069	0.03993	23.8389	0.05336	24.415	0.08744
24.6245	0.03915	23.8448	0.0536	24.4265	0.08439
24.6397	0.03814	23.8684	0.05222	24.4477	0.08303
24.6548	0.04001	23.8814	0.0507	24.4723	0.08384
24.6782	0.04168	23.9033	0.0508	24.4935	0.08483
24.6988	0.0414	23.9213	0.05097	24.513	0.0863
24.7175	0.04016	23.9335	0.05342	24.5378	0.08774
24.7365	0.0418	23.9503	0.05526	24.5509	0.08797
24.7551	0.04221	23.9745	0.05408	24.5658	0.08673
24.7707	0.04299	23.9918	0.05196	24.5892	0.08571
24.7771	0.04069	24.0088	0.05231	24.601	0.08502
24.7928	0.0379	24.0233	0.05232	24.6153	0.08498
24.8045	0.03686	24.0384	0.05048	24.6359	0.08561
24.821	0.03682	24.0517	0.05117	24.6574	0.08616
24.8409	0.03733	24.0659	0.0527	24.6604	0.08598
24.8591	0.03838	24.0802	0.0534	24.6854	0.08621
24.867	0.03739	24.0974	0.05256	24.7009	0.0867
24.8809	0.03666	24.1097	0.05223	24.7113	0.08521
24.9034	0.03812	24.1266	0.05414	24.7255	0.08444
24.9261	0.04092	24.1422	0.05584	24.7469	0.08534
24.9438	0.03992	24.1534	0.05486	24.7683	0.08635
24.9621	0.03937	24.1672	0.05254	24.7799	0.08588
24.9814	0.0403	24.1989	0.05473	24.8052	0.08585
24.9977	0.04151	24.2197	0.05499	24.8196	0.08693
25.0132	0.04112	24.2293	0.05637	24.8245	0.08596
25.0292	0.04122	24.2434	0.05322	24.8439	0.08519
25.0501	0.04198	24.2633	0.05109	24.8643	0.08545
25.0554	0.04108	24.2831	0.04945	24.8709	0.08577
25.0703	0.04022	24.2929	0.05093	24.8921	0.08559
25.0909	0.03893	24.3071	0.05298	24.8982	0.08541
25.1002	0.03982	24.3298	0.05431	24.924	0.08699
25.1187	0.03975	24.3432	0.05399	24.946	0.08628
25.1432	0.0392	24.3599	0.05199	24.956	0.08702
25.1593	0.03968	24.3726	0.05314	24.9669	0.08825
25.1706	0.04129	24.3781	0.05411	24.9911	0.08787
25.1962	0.04176	24.3938	0.05242	24.995	0.08577
25.2143	0.04042	24.405	0.0493	25.0121	0.08614
25.2256	0.04081	24.4225	0.05157	25.0287	0.08821
25.2455	0.04056	24.4429	0.05221	25.0417	0.08814
25.268	0.0401	24.4527	0.0542	25.0626	0.08758
25.2933	0.04038	24.4756	0.05227	25.0753	0.08681
25.3149	0.04106	24.4969	0.05219	25.0958	0.08675
25.3341	0.04293	24.5098	0.05021	25.1268	0.088
25.3463	0.04242	24.5233	0.05214	25.1418	0.08749
25.3496	0.03998	24.5427	0.05323	25.1605	0.08764
25.3684	0.03755	24.5532	0.05263	25.1815	0.08716
25.3729	0.03998	24.5701	0.04906	25.1962	0.08605
25.392	0.04152	24.5785	0.04817	25.2116	0.08385
25.4127	0.04231	24.601	0.04891	25.232	0.08608
25.4355	0.04062	24.6186	0.05156	25.2541	0.08657
25.45	0.03887	24.6406	0.05284	25.269	0.08592
25.4745	0.03818	24.6515	0.0542	25.2811	0.08498
25.496	0.03927	24.6596	0.05306	25.2997	0.08779
25.5069	0.04233	24.6765	0.0522	25.3103	0.08871
25.5202	0.04182	24.692	0.05344	25.3276	0.08875
25.5368	0.04061	24.7081	0.05379	25.3447	0.08784
25.5466	0.0378	24.728	0.05439	25.3603	0.08653
25.5511	0.04021	24.7478	0.05312	25.366	0.08697
25.565	0.04176	24.7547	0.05412	25.3859	0.08733
25.5858	0.04267	24.7723	0.05275	25.4171	0.08817
25.597	0.04152	24.7849	0.0517	25.4193	0.08675
25.6175	0.03872	24.7984	0.05188	25.4371	0.08549
25.6398	0.03844	24.8239	0.05227	25.4597	0.087
25.6602	0.04116	24.8396	0.05405	25.4666	0.08808
25.672	0.04335	24.8583	0.05427	25.4908	0.08791
25.6921	0.04075	24.8652	0.05529	25.506	0.08413
25.7112	0.03873	24.8858	0.05318	25.5302	0.08395
25.7359	0.03858	24.901	0.05217	25.5461	0.08323
25.7514	0.04066	24.9133	0.05216	25.5552	0.0856
25.7706	0.04152	24.9318	0.05411	25.5801	0.08537
25.7893	0.04203	24.9548	0.05448	25.5955	0.08616
25.8017	0.04166	24.9644	0.05447	25.5992	0.08543
25.8178	0.0406	24.9836	0.05444	25.6229	0.08671
25.8319	0.04033	25.0044	0.0543	25.6478	0.0863
25.8507	0.04032	25.0186	0.05523	25.6571	0.08708
25.8754	0.04243	25.0415	0.0568	25.6656	0.08599
25.889	0.04187	25.0563	0.05766	25.6896	0.08673
25.9049	0.03967	25.0694	0.05735	25.7071	0.0849
25.9179	0.03562	25.0889	0.0567	25.7144	0.0853
25.9294	0.03596	25.1051	0.05636	25.729	0.08572
25.9477	0.03907	25.1121	0.05483	25.7474	0.08844
25.9675	0.04157	25.1206	0.05582	25.7672	0.08781
25.9737	0.04155	25.1474	0.05508	25.7808	0.08657
25.9923	0.04082	25.1656	0.05397	25.7948	0.08593
26.004	0.04186	25.1861	0.0504	25.8111	0.08681
26.0274	0.0436	25.1994	0.04944	25.8233	0.08791
26.0408	0.04539	25.2139	0.0509	25.8549	0.08764
26.0578	0.04309	25.227	0.05102	25.8624	0.08854
26.0699	0.04048	25.2409	0.05094	25.8785	0.08853
26.0851	0.04005	25.2604	0.05175	25.8971	0.08977
26.0999	0.04294	25.267	0.05504	25.9172	0.08967
26.1168	0.0435	25.2827	0.05399	25.9336	0.09151
26.1403	0.04134	25.3051	0.05196	25.9478	0.08861
26.1487	0.04198	25.3256	0.05048	25.9681	0.086
26.1586	0.04389	25.3365	0.0511	25.9876	0.08682
26.1747	0.04552	25.3616	0.05165	25.9991	0.09095
26.1959	0.04485	25.3659	0.05162	26.0194	0.09135
26.2173	0.04381	25.392	0.05256	26.0316	0.08834
26.2381	0.04298	25.4124	0.05186	26.049	0.08825
26.2513	0.04273	25.423	0.05259	26.0724	0.08996
26.2709	0.0416	25.4348	0.05323	26.083	0.09163
26.2865	0.04186	25.4497	0.05453	26.095	0.09284
26.3028	0.04306	25.4592	0.05297	26.1155	0.09096
26.3214	0.0454	25.4716	0.05065	26.1319	0.08916
26.3314	0.04385	25.4927	0.05066	26.1475	0.08798
26.3424	0.04148	25.5132	0.05141	26.1638	0.08915
26.3533	0.0414	25.5293	0.05297	26.1694	0.08936
26.3831	0.0413	25.5396	0.05219	26.1862	0.08935
26.3996	0.04065	25.5559	0.05359	26.2069	0.09052
26.4121	0.04105	25.5747	0.05374	26.223	0.09103
26.4311	0.04364	25.593	0.05499	26.2363	0.09258
26.4445	0.04361	25.609	0.05509	26.2465	0.09191
26.4562	0.0417	25.6294	0.05372	26.2718	0.09131
26.4754	0.04267	25.646	0.05388	26.2963	0.09205
26.489	0.04309	25.6641	0.05653	26.3072	0.09283
26.5046	0.04355	25.6858	0.05651	26.3302	0.09413
26.5203	0.0437	25.7017	0.05408	26.337	0.09354
26.5365	0.04475	25.7065	0.05517	26.3609	0.09292
26.5617	0.04468	25.73	0.05834	26.377	0.0921
26.572	0.04566	25.7443	0.05652	26.3909	0.09192
26.5851	0.04817	25.7636	0.05433	26.4074	0.09139
26.604	0.04683	25.7685	0.05466	26.4214	0.09232
26.617	0.04516	25.7835	0.05599	26.4484	0.09309
26.6338	0.04479	25.7946	0.05551	26.4551	0.09286
26.6582	0.04517	25.8133	0.05339	26.4795	0.09069
26.6774	0.04388	25.8303	0.05576	26.4975	0.09212
26.6892	0.04431	25.8466	0.05656	26.5171	0.09434
26.7066	0.04537	25.8631	0.0562	26.5244	0.09433
26.7264	0.04704	25.8837	0.05374	26.5438	0.09219
26.7398	0.04779	25.9019	0.05518	26.5669	0.09
26.7523	0.04701	25.9145	0.05699	26.5745	0.09127
26.7645	0.04572	25.9328	0.05729	26.5944	0.09299
26.7773	0.04517	25.9558	0.05845	26.6158	0.09456
26.784	0.04534	25.9717	0.05751	26.6231	0.09181
26.8012	0.04378	25.9887	0.05752	26.6454	0.09105
26.8185	0.04358	26.0119	0.05759	26.6701	0.09262
26.8311	0.04404	26.0323	0.0582	26.685	0.0949
26.8473	0.04644	26.0471	0.05903	26.6922	0.09514
26.864	0.04751	26.0611	0.05684	26.7112	0.09487
26.887	0.04623	26.0792	0.05463	26.7287	0.09393
26.9085	0.04609	26.0904	0.05298	26.74	0.09395
26.9231	0.04561	26.1044	0.05451	26.7662	0.09454
26.9437	0.04577	26.125	0.05579	26.7837	0.09561
26.9614	0.04408	26.1401	0.05641	26.8033	0.09585
26.9829	0.04409	26.1492	0.05864	26.8073	0.09583
26.9966	0.04315	26.1618	0.05658	26.8337	0.09477
27.0115	0.04207	26.1803	0.05475	26.8509	0.09395
27.0287	0.04061	26.1987	0.05486	26.8689	0.09252
27.0471	0.04075	26.2131	0.05678	26.8787	0.09251
27.0615	0.04443	26.229	0.05611	26.8943	0.09135
27.0717	0.0451	26.238	0.05767	26.9155	0.09251
27.0927	0.04549	26.2593	0.05932	26.9348	0.09391
27.1184	0.04579	26.28	0.05814	26.9486	0.09771
27.1317	0.04591	26.292	0.05895	26.9623	0.09682
27.142	0.0445	26.3059	0.05851	26.9804	0.09603
27.1567	0.04437	26.3321	0.05597	26.9933	0.09601
27.1703	0.04508	26.3476	0.05271	27.0138	0.09495
27.1821	0.04366	26.3651	0.05569	27.032	0.09297
27.1977	0.04253	26.3795	0.05744	27.0389	0.09169
27.2153	0.04319	26.3985	0.05632	27.0546	0.09145
27.2311	0.04742	26.4167	0.05395	27.0689	0.09177
27.2597	0.04824	26.4315	0.05562	27.0817	0.09431
27.2758	0.0453	26.441	0.05666	27.1055	0.09677
27.2884	0.04377	26.4565	0.05507	27.1164	0.09541
27.3099	0.04717	26.4652	0.05516	27.1355	0.09499
27.3328	0.04813	26.4825	0.05701	27.1548	0.09326
27.3421	0.04726	26.5013	0.05819	27.1691	0.09127
27.3527	0.04818	26.5123	0.05584	27.1799	0.0933
27.3699	0.04848	26.5336	0.05713	27.1975	0.09655
27.3832	0.04907	26.5536	0.05577	27.2172	0.09669
27.4046	0.04763	26.5711	0.05749	27.2373	0.09396
27.4292	0.04635	26.5922	0.05704	27.2552	0.09404
27.4431	0.04751	26.6053	0.05839	27.2754	0.09351
27.4576	0.04834	26.6194	0.0575	27.2801	0.09346
27.4824	0.04806	26.6421	0.05713	27.3052	0.09354
27.4982	0.04449	26.6582	0.05872	27.3066	0.09463
27.5111	0.04532	26.672	0.05992	27.3212	0.0949
27.5169	0.04593	26.6834	0.05946	27.3588	0.09471
27.5302	0.04576	26.6979	0.05688	27.366	0.0937
27.5419	0.04638	26.7213	0.0568	27.3859	0.09346
27.5652	0.04925	26.7342	0.05662	27.4025	0.09509
27.5817	0.05012	26.7442	0.05719	27.4098	0.0956
27.6036	0.04626	26.7557	0.05563	27.4301	0.09462
27.6118	0.04336	26.7637	0.05525	27.4496	0.09413
27.6309	0.04441	26.7792	0.05602	27.4586	0.09717
27.6592	0.04607	26.8044	0.05682	27.4769	0.09849
27.6798	0.04572	26.8222	0.05612	27.501	0.09739
27.6928	0.04437	26.831	0.05528	27.5115	0.09475
27.699	0.04605	26.8516	0.05483	27.5317	0.09281
27.7174	0.04757	26.87	0.05432	27.545	0.09225
27.7404	0.04948	26.8864	0.05537	27.5561	0.09373
27.7634	0.0492	26.9132	0.05572	27.5807	0.09581
27.7788	0.0505	26.9302	0.0542	27.6007	0.09708
27.7819	0.04782	26.9469	0.05443	27.6092	0.09667
27.7928	0.04518	26.9711	0.05651	27.632	0.09468
27.8084	0.04339	26.9837	0.05685	27.6466	0.09443
27.8342	0.04744	26.9962	0.05732	27.6677	0.09584
27.848	0.04916	27.0095	0.05803	27.68	0.09704
27.873	0.04861	27.0264	0.05851	27.7013	0.09573
27.8887	0.04673	27.0478	0.05762	27.7137	0.09631
27.8949	0.04729	27.058	0.0597	27.7241	0.09761
27.9227	0.04768	27.0776	0.0595	27.7416	0.09903
27.9397	0.04804	27.0858	0.0582	27.7567	0.09981
27.957	0.04634	27.1029	0.05726	27.7729	0.10134
27.9795	0.04635	27.1228	0.05878	27.7875	0.09871
27.9849	0.04649	27.1333	0.05773	27.8006	0.09682
27.9987	0.0473	27.145	0.05859	27.8152	0.09541
28.0172	0.04551	27.1636	0.0615	27.831	0.09673
28.0258	0.04404	27.179	0.06206	27.865	0.09643
28.0483	0.0447	27.192	0.05971	27.882	0.09703
28.0667	0.04705	27.2055	0.05587	27.8952	0.09708
28.0863	0.0478	27.2232	0.05741	27.9148	0.0966
28.0984	0.04856	27.243	0.05839	27.9276	0.09627
28.1099	0.04812	27.2548	0.05992	27.9456	0.09473
28.1263	0.0489	27.2753	0.05743	27.9585	0.09569
28.1523	0.04867	27.2994	0.05769	27.9708	0.09724
28.1622	0.05116	27.3159	0.05926	27.9856	0.0974
28.1793	0.05062	27.3363	0.0611	28.0036	0.09642
28.2025	0.05192	27.3511	0.06148	28.0316	0.09759
28.2207	0.05128	27.3665	0.06004	28.0426	0.09884
28.2375	0.05048	27.378	0.05984	28.063	0.1006
28.2517	0.04873	27.3968	0.05949	28.0786	0.09998
28.2685	0.04872	27.4132	0.0609	28.0955	0.09904
28.2869	0.04858	27.4227	0.0602	28.1133	0.09826
28.3121	0.04819	27.44	0.06114	28.1234	0.09911
28.3261	0.04824	27.4592	0.06055	28.1375	0.09772
28.3509	0.04968	27.4781	0.05959	28.1538	0.09655
28.3708	0.04903	27.4909	0.05669	28.17	0.09731
28.3837	0.04806	27.5102	0.05731	28.1902	0.09916
28.4069	0.04792	27.5253	0.05802	28.2048	0.09958
28.4312	0.04713	27.5446	0.0614	28.2204	0.10059
28.4475	0.04717	27.5635	0.06189	28.2306	0.10165
28.4584	0.05078	27.5858	0.06122	28.2578	0.10318
28.4669	0.05228	27.603	0.05888	28.2685	0.10144
28.4827	0.05196	27.6196	0.0609	28.2871	0.09818
28.5022	0.05174	27.6436	0.06201	28.2979	0.09967
28.5152	0.0524	27.6591	0.06339	28.3194	0.10184
28.5368	0.05041	27.6682	0.06448	28.3254	0.10114
28.5553	0.04952	27.6831	0.06392	28.3472	0.098
28.5685	0.04793	27.6987	0.06142	28.3612	0.09759
28.5874	0.04869	27.7081	0.05946	28.3763	0.09826
28.61	0.05072	27.7255	0.06034	28.4034	0.09831
28.6192	0.05088	27.7427	0.06316	28.4215	0.09792
28.6425	0.04983	27.7655	0.06417	28.4367	0.09927
28.6592	0.04705	27.7788	0.06405	28.4575	0.10034
28.6835	0.0471	27.7907	0.06201	28.4736	0.0998
28.7018	0.04647	27.8089	0.06168	28.4874	0.09701
28.7056	0.05025	27.8237	0.06107	28.5012	0.09695
28.7257	0.05145	27.8464	0.06415	28.5061	0.09906
28.7452	0.05091	27.8639	0.06509	28.5276	0.10094
28.7605	0.04625	27.873	0.06449	28.5482	0.10035
28.7724	0.04439	27.8935	0.06203	28.5581	0.09886
28.7856	0.04496	27.9107	0.06207	28.5831	0.09982
28.8035	0.04922	27.9288	0.06351	28.5979	0.1004
28.8219	0.05094	27.9451	0.06564	28.6141	0.10081
28.8402	0.05173	27.9609	0.06537	28.6396	0.09971
28.8538	0.04955	27.9782	0.06408	28.6528	0.09971
28.8708	0.04983	27.9862	0.06497	28.6715	0.09866
28.8993	0.04872	28.0181	0.06527	28.6877	0.09857
28.9102	0.0486	28.0267	0.06514	28.7057	0.09911
28.9297	0.04841	28.0406	0.06347	28.7267	0.10161
28.9521	0.05014	28.0565	0.06264	28.7356	0.10293
28.9679	0.04991	28.0717	0.0646	28.7584	0.1035
28.9804	0.04726	28.0848	0.06638	28.7669	0.10276
29.0003	0.04779	28.1013	0.06419	28.7792	0.10085
29.0202	0.048	28.1135	0.0604	28.8002	0.09932
29.0323	0.04952	28.13	0.06187	28.7993	0.10179
29.0597	0.04897	28.1468	0.06353	28.8167	0.1023
29.0757	0.05041	28.1716	0.06163	28.8319	0.09995
29.0841	0.05007	28.1897	0.06142	28.8527	0.09963
29.0955	0.05123	28.204	0.06518	28.8726	0.10134
29.1154	0.05245	28.2245	0.06829	28.8921	0.10311
29.1272	0.05171	28.2412	0.0668	28.9159	0.10198
29.1458	0.05257	28.2543	0.06351	28.9267	0.10273
29.1694	0.05294	28.2693	0.06199	28.9457	0.10213
29.1752	0.05151	28.2758	0.06259	28.9766	0.10265
29.1795	0.04929	28.2893	0.06417	28.9958	0.10201
29.2	0.04694	28.3013	0.06491	29.0023	0.10108
29.2148	0.04741	28.3187	0.06474	29.019	0.0991
29.2307	0.04845	28.3415	0.06175	29.0308	0.09878
29.2464	0.04945	28.358	0.06104	29.0548	0.10057
29.2764	0.04864	28.3807	0.06348	29.0752	0.10339
29.2874	0.04896	28.4018	0.06643	29.088	0.10409
29.2987	0.0518	28.4183	0.06677	29.1052	0.10393
29.325	0.05392	28.4344	0.06797	29.1149	0.10348
29.3461	0.05293	28.4498	0.0689	29.1374	0.10349
29.3663	0.05019	28.4713	0.06783	29.1486	0.10475
29.381	0.04942	28.4773	0.06692	29.1598	0.10455
29.4006	0.05035	28.498	0.06545	29.1866	0.10463
29.4118	0.05063	28.5273	0.065	29.1973	0.10305
29.4303	0.0504	28.5418	0.06585	29.2102	0.1023
29.4592	0.05224	28.5608	0.0667	29.2244	0.10222
29.4789	0.05418	28.5744	0.06529	29.2482	0.10411
29.4735	0.05485	28.5866	0.06624	29.2638	0.10505
29.4967	0.05265	28.5953	0.06624	29.2825	0.10609
29.5025	0.0531	28.6002	0.06721	29.2949	0.10476
29.5137	0.05406	28.6132	0.06579	29.3068	0.10512
29.5305	0.05448	28.6384	0.06911	29.3258	0.1038
29.5453	0.05236	28.6592	0.06935	29.3475	0.10317
29.5635	0.05246	28.6772	0.06972	29.36	0.0997
29.5781	0.05275	28.6947	0.06606	29.3728	0.1019
29.5984	0.05413	28.7072	0.06786	29.3933	0.10266
29.6137	0.0539	28.7233	0.06885	29.4077	0.10222
29.6297	0.05304	28.7397	0.07021	29.4172	0.10123
29.6592	0.054	28.7612	0.06697	29.4415	0.10189
29.6757	0.05319	28.7821	0.06774	29.4595	0.10091
29.6949	0.0522	28.7935	0.06757	29.4766	0.09957
29.7136	0.0505	28.8008	0.06916	29.4966	0.10153
29.7364	0.05306	28.8194	0.06841	29.5102	0.10278
29.7559	0.05253	28.8425	0.07053	29.5265	0.10489
29.7752	0.05164	28.8583	0.07107	29.5434	0.10508
29.7981	0.05249	28.8803	0.06929	29.5749	0.1047
29.8072	0.05382	28.898	0.06867	29.5851	0.1034
29.8286	0.05463	28.9109	0.06869	29.5982	0.10553
29.8413	0.05269	28.9233	0.06795	29.6147	0.10664
29.8619	0.05062	28.9406	0.0665	29.6349	0.10466
29.8848	0.04895	28.9532	0.06673	29.6455	0.10397
29.9065	0.04804	28.9739	0.06527	29.657	0.10381
29.925	0.04739	28.9937	0.06464	29.676	0.10567
29.937	0.04769	29.0001	0.067	29.689	0.10359
29.9486	0.05126	29.0259	0.0687	29.7004	0.10448
29.9676	0.05424	29.0483	0.06804	29.7144	0.104
29.9809	0.05444	29.0526	0.06639	29.7292	0.10345
30.003	0.05052	29.0657	0.06762	29.7513	0.10438
30.0172	0.04937	29.0837	0.07063	29.7648	0.10505
30.0377	0.05203	29.0975	0.06997	29.7831	0.10432
30.046	0.05438	29.1118	0.06815	29.7983	0.10252
30.0662	0.05302	29.1331	0.06598	29.8167	0.10583
30.082	0.0539	29.1563	0.06582	29.8472	0.10593
30.1018	0.05383	29.182	0.06489	29.8542	0.10369
30.1273	0.0532	29.1892	0.06559	29.8709	0.10315
30.1464	0.05151	29.2044	0.06745	29.8895	0.103
30.1663	0.0507	29.2234	0.0681	29.9042	0.10396
30.1775	0.04952	29.2431	0.06605	29.9189	0.1045
30.1994	0.05089	29.2696	0.0642	29.9414	0.10746
30.2183	0.05355	29.2789	0.06682	29.9646	0.10728
30.2355	0.0544	29.292	0.06947	29.9828	0.10583
30.2524	0.05301	29.3104	0.06859	29.9892	0.10446
30.2684	0.0508	29.3115	0.06579	30.0163	0.10699
30.2848	0.05247	29.3239	0.06574	30.0289	0.10789
30.3117	0.0545	29.3381	0.06555	30.037	0.1067
30.3255	0.05445	29.3644	0.0665	30.0536	0.10568
30.3414	0.05161	29.3697	0.06414	30.0676	0.10521
30.3598	0.04941	29.3837	0.06417	30.0964	0.10583
30.3784	0.04905	29.4029	0.06647	30.1163	0.10608
30.3882	0.0496	29.4133	0.06831	30.1273	0.10702
30.3994	0.05177	29.4346	0.06766	30.1346	0.10892
30.422	0.0518	29.4567	0.06826	30.1441	0.11077
30.448	0.05293	29.4653	0.07091	30.1698	0.10902
30.4657	0.05158	29.4865	0.07144	30.1788	0.10748
30.4894	0.05001	29.5056	0.07007	30.2083	0.1082
30.5076	0.04806	29.5196	0.06735	30.2287	0.10801
30.5179	0.05127	29.5479	0.06661	30.2397	0.10926
30.5393	0.0518	29.5666	0.06558	30.2553	0.10963
30.5559	0.05233	29.5887	0.06523	30.2798	0.10783
30.5761	0.05199	29.6026	0.06321	30.287	0.1058
30.5977	0.05324	29.6213	0.06533	30.3058	0.10704
30.6158	0.05301	29.6363	0.06628	30.3241	0.10858
30.631	0.05313	29.6446	0.0658	30.3401	0.1078
30.646	0.05418	29.6566	0.06637	30.3502	0.10582
30.6606	0.05439	29.6819	0.06948	30.361	0.106
30.692	0.05371	29.6905	0.06998	30.3858	0.10616
30.7058	0.04917	29.7073	0.06775	30.4058	0.107
30.7169	0.0483	29.7137	0.06805	30.4184	0.1076
30.7325	0.0504	29.7237	0.06847	30.4325	0.10879
30.7542	0.05262	29.7422	0.06873	30.4588	0.10892
30.7706	0.05271	29.7587	0.0695	30.468	0.10771
30.7929	0.05232	29.7739	0.0702	30.4824	0.10672
30.8178	0.05343	29.8012	0.06909	30.4945	0.10657
30.8328	0.05317	29.8221	0.06984	30.5115	0.10924
30.84	0.05275	29.8361	0.07265	30.5383	0.10944
30.8562	0.05065	29.8481	0.07364	30.553	0.10981
30.8733	0.05266	29.8634	0.0741	30.5602	0.10994
30.8966	0.05362	29.8832	0.07201	30.5706	0.11021
30.9197	0.05388	29.9012	0.07094	30.5955	0.10968
30.9334	0.05141	29.9096	0.06887	30.6155	0.10874
30.9495	0.05349	29.9413	0.06936	30.6294	0.10851
30.9641	0.05358	29.9548	0.07009	30.643	0.11121
30.986	0.05524	29.9724	0.06804	30.668	0.11202
30.9951	0.05362	29.9923	0.06767	30.6852	0.11105
31.0132	0.05291	30.0118	0.06847	30.7018	0.11079
31.0249	0.05122	30.0304	0.072	30.7169	0.11134
31.0334	0.05185	30.0464	0.07097	30.7326	0.10902
31.0509	0.05224	30.0584	0.07083	30.7446	0.10624
31.0786	0.05187	30.0749	0.06868	30.7652	0.10592
31.0902	0.05532	30.0897	0.06861	30.7843	0.10637
31.1028	0.05687	30.1034	0.06975	30.7937	0.10943
31.1108	0.05754	30.1214	0.07033	30.8129	0.10891
31.1249	0.05585	30.1378	0.07042	30.8447	0.10907
31.1416	0.05776	30.1511	0.06866	30.8505	0.10845
31.1581	0.05832	30.1698	0.06912	30.8689	0.11044
31.1836	0.05513	30.1998	0.069	30.8835	0.10873
31.2041	0.05287	30.2218	0.07115	30.8966	0.10821
31.227	0.05397	30.2407	0.07124	30.9076	0.10959
31.2485	0.0555	30.2664	0.06959	30.9199	0.11048
31.2663	0.05367	30.2951	0.06847	30.9478	0.10983
31.28	0.0564	30.3169	0.06991	30.9559	0.11035
31.3014	0.05502	30.3337	0.07066	30.9843	0.1117
31.3289	0.05163	30.3602	0.06971	31.0053	0.10918
31.3449	0.0511	30.376	0.06811	31.0187	0.10684
31.3555	0.05364	30.3976	0.07049	31.0289	0.1081
31.3603	0.0522	30.4088	0.07047	31.0524	0.10867
31.3869	0.05023	30.4232	0.07196	31.0693	0.10807
31.3953	0.05136	30.4396	0.07151	31.0736	0.10784
31.403	0.05134	30.4553	0.07229	31.0996	0.11177
31.4248	0.05334	30.4651	0.07201	31.1156	0.11148
31.4435	0.0565	30.4807	0.07366	31.1289	0.11022
31.4649	0.05639	30.5056	0.07341	31.1516	0.10786
31.4719	0.05523	30.5243	0.06955	31.1664	0.10819
31.4932	0.05374	30.5313	0.06971	31.1838	0.10951
31.5231	0.05416	30.5413	0.07138	31.1953	0.10966
31.5316	0.05214	30.5598	0.0731	31.2102	0.10909
31.5495	0.05205	30.5775	0.07154	31.2304	0.10899
31.5646	0.05289	30.5859	0.07257	31.2449	0.10931
31.5817	0.0544	30.6063	0.07223	31.2552	0.1086
31.6085	0.05461	30.628	0.07337	31.2705	0.10661
31.6258	0.05446	30.6445	0.07124	31.2894	0.10677
31.6434	0.05441	30.6628	0.07114	31.3087	0.1064
31.6517	0.05438	30.6799	0.07189	31.3254	0.10655
31.6585	0.05296	30.6964	0.07431	31.3439	0.10682
31.6752	0.05338	30.7077	0.07212	31.3621	0.10899
31.6953	0.05415	30.7241	0.07094	31.3814	0.11079
31.7025	0.05618	30.7361	0.07035	31.399	0.1126
31.7131	0.0555	30.7523	0.07009	31.4148	0.11186
31.737	0.05299	30.7727	0.07022	31.4284	0.11203
31.7477	0.05127	30.7852	0.07191	31.4476	0.10915
31.7585	0.0527	30.7949	0.0725	31.4663	0.10939
31.7798	0.05443	30.8116	0.07125	31.4761	0.10736
31.8011	0.05554	30.8379	0.07153	31.4949	0.10764
31.8221	0.0549	30.856	0.07267	31.5149	0.10741
31.8531	0.05547	30.8735	0.07215	31.5325	0.1112
31.8763	0.05482	30.8882	0.07269	31.554	0.11283
31.883	0.05692	30.9058	0.07251	31.5664	0.11437
31.8975	0.05589	30.921	0.07194	31.5815	0.11257
31.9218	0.05582	30.9295	0.07197	31.6011	0.11155
31.9383	0.0544	30.9482	0.07506	31.6081	0.10994
31.964	0.05516	30.9612	0.07845	31.6212	0.1136
31.995	0.05502	30.9782	0.0779	31.6344	0.11551
32.0309	0.05429	30.9933	0.0768	31.6568	0.11386
32.0708	0.05358	31.016	0.07676	31.6656	0.10992
32.1158	0.05488	31.0293	0.07798	31.6807	0.1101
32.1303	0.05657	31.0488	0.07625	31.7072	0.11377
32.1309	0.05612	31.0705	0.07614	31.7258	0.11624
32.1527	0.05509	31.0954	0.07539	31.7335	0.11526
32.1716	0.05403	31.1098	0.07405	31.7577	0.11158
32.1841	0.05344	31.1197	0.07025	31.7798	0.11162
32.1933	0.05381	31.1373	0.07288	31.7941	0.11268
32.2085	0.05323	31.1541	0.07585	31.8087	0.11284
32.2277	0.05586	31.1676	0.07661	31.8304	0.11122
32.2431	0.05713	31.1748	0.07362	31.8425	0.115
32.2549	0.05764	31.1881	0.07092	31.8625	0.11583
32.2749	0.05382	31.2012	0.07337	31.8729	0.11434
32.2963	0.05509	31.2295	0.07496	31.8898	0.1125
32.3043	0.05524	31.2477	0.07595	31.9127	0.11457
32.3137	0.05661	31.2573	0.07426	31.9265	0.11306
32.3361	0.05529	31.2759	0.07488	31.9376	0.11418
32.3542	0.05667	31.2918	0.07597	31.9482	0.11639
32.3643	0.05496	31.3078	0.07602	31.9708	0.11886
32.3834	0.05498	31.33	0.07604	31.992	0.11653
32.3967	0.05376	31.3455	0.07583	32.0068	0.11587
32.4189	0.0549	31.3682	0.07691	32.0213	0.11398
32.4405	0.05298	31.3812	0.07743	32.0458	0.11409
32.4566	0.05337	31.3914	0.07524	32.0645	0.11379
32.4692	0.05279	31.412	0.0745	32.0767	0.11586
32.4881	0.05339	31.4301	0.07435	32.0948	0.11452
32.5076	0.05138	31.4478	0.0762	32.1074	0.11438
32.5272	0.05386	31.4594	0.07608	32.1218	0.11382
32.5416	0.05323	31.4843	0.07746	32.1317	0.11338
32.553	0.05254	31.4988	0.07636	32.146	0.11225
32.5723	0.05253	31.5056	0.07833	32.1649	0.1139
32.5866	0.05663	31.5239	0.07624	32.1853	0.11493
32.6063	0.05574	31.5496	0.07415	32.1999	0.11504
32.6149	0.05452	31.5651	0.07399	32.2183	0.11638
32.6328	0.05463	31.5771	0.07778	32.2383	0.11654
32.645	0.05544	31.5988	0.07643	32.2528	0.11458
32.6463	0.05438	31.6103	0.07506	32.2609	0.1145
32.6715	0.05428	31.6196	0.07501	32.2686	0.11444
32.6751	0.05326	31.6388	0.07621	32.3028	0.11309
32.703	0.05437	31.6556	0.07724	32.3202	0.11279
32.7196	0.05721	31.6683	0.07794	32.3395	0.11548
32.7371	0.05784	31.685	0.07815	32.3509	0.11653
32.7468	0.05569	31.7079	0.07585	32.3668	0.11404
32.7638	0.05524	31.7255	0.07824	32.3789	0.11234
32.7831	0.05572	31.7471	0.07884	32.4118	0.11274
32.8066	0.05462	31.7667	0.08034	32.4244	0.11248
32.8285	0.05307	31.7736	0.07856	32.4313	0.11241
32.8436	0.05333	31.7897	0.08013	32.4508	0.11367
32.8864	0.05461	31.8102	0.07919	32.464	0.11517
32.9345	0.05436	31.8267	0.07915	32.4742	0.11544
32.9413	0.05511	31.8342	0.07849	32.4979	0.11575
32.9626	0.0561	31.8512	0.07965	32.5156	0.11537
33.004	0.05483	31.8756	0.07886	32.5367	0.11468
33.085	0.05307	31.8942	0.08147	32.5527	0.11425
33.1011	0.05242	31.91	0.08034	32.5664	0.11426
33.1199	0.05272	31.9307	0.07966	32.5847	0.115
33.1361	0.05319	31.9435	0.07924	32.6018	0.11439
33.1463	0.05432	31.9521	0.0818	32.6217	0.11431
33.1604	0.05391	31.9752	0.08327	32.6313	0.11562
33.1684	0.05177	31.9884	0.08526	32.6438	0.11791
33.1846	0.05429	32.0117	0.0837	32.6565	0.11667
33.2078	0.05678	32.0327	0.07952	32.6766	0.11699
33.2276	0.058	32.0495	0.07724	32.6897	0.11848
33.2389	0.05659	32.0569	0.07907	32.7116	0.11918
33.2527	0.05551	32.0638	0.0798	32.7307	0.11835
33.2566	0.05554	32.074	0.07987	32.7457	0.11699
33.2688	0.05581	32.0868	0.0782	32.7625	0.11726
33.2885	0.05647	32.1035	0.07763	32.7813	0.11715
33.3185	0.05526	32.1244	0.07529	32.7994	0.11704
33.3314	0.05466	32.1262	0.0768	32.8213	0.11633
33.3485	0.05387	32.1399	0.07995	32.8371	0.11584
33.3617	0.05455	32.161	0.08285	32.8512	0.11657
33.3766	0.05372	32.1845	0.07886	32.8641	0.11712
33.3937	0.05598	32.21	0.0745	32.8806	0.11832
33.4098	0.05676	32.2278	0.07738	32.9042	0.1158
33.4244	0.05879	32.2432	0.08262	32.9059	0.1163
33.4415	0.05608	32.2704	0.08589	32.9218	0.11386
33.4508	0.05664	32.2895	0.08188	32.9286	0.11539
33.4645	0.05748	32.3092	0.08004	32.9494	0.11366
33.4823	0.05878	32.3309	0.0787	32.9756	0.11839
[truncated: 1,048 more rows]

## Sheet: 4c
parellel to magentic field		perpendicular to magnetic field
Strain/%	Stress/Mpa	Strain/%	Stress/Mpa
-0.000553641	0.18025	-0.000917969	0.15225
0.00316	0.23668	0.00396	0.18821
0.01252	0.29136	0.01408	0.22419
0.02295	0.33026	0.02525	0.2424
0.0325	0.36649	0.03649	0.26314
0.04348	0.40302	0.05032	0.283
0.05451	0.441	0.06259	0.28348
0.0652	0.48136	0.0739	0.31038
0.07639	0.51957	0.08789	0.31994
0.08845	0.55061	0.101	0.32982
0.09817	0.581	0.11239	0.34324
0.10788	0.61211	0.124	0.36613
0.11934	0.65093	0.13554	0.38338
0.12958	0.67101	0.14535	0.39115
0.13931	0.71354	0.15725	0.41143
0.15099	0.7564	0.16912	0.4339
0.16207	0.78165	0.17972	0.44276
0.17177	0.82406	0.19104	0.46447
0.18248	0.86628	0.20322	0.4752
0.19314	0.88957	0.21341	0.49274
0.20227	0.91476	0.22232	0.51139
0.21245	0.96663	0.23386	0.53109
0.22378	0.99512	0.24515	0.54299
0.23414	1.02332	0.25505	0.56492
0.24494	1.06844	0.2661	0.59198
0.25706	1.11458	0.27758	0.60253
0.26786	1.13799	0.2876	0.6208
0.27793	1.17078	0.29776	0.65487
0.28894	1.20902	0.30994	0.67339
0.29917	1.232	0.31975	0.69146
0.30807	1.26702	0.32888	0.71249
0.31835	1.31069	0.33995	0.74499
0.33017	1.34339	0.34959	0.75959
0.34024	1.37756	0.35874	0.7827
0.35096	1.41966	0.36913	0.81003
0.36264	1.46061	0.38036	0.83678
0.37348	1.48893	0.39047	0.85685
0.38375	1.51967	0.40152	0.89141
0.39501	1.56719	0.41304	0.91384
0.40607	1.59046	0.42322	0.92762
0.41566	1.62121	0.43316	0.95613
0.42648	1.66423	0.44412	0.98825
0.43801	1.7107	0.45469	1.00554
0.4477	1.73215	0.46495	1.03655
0.4586	1.77036	0.47599	1.07863
0.47042	1.81416	0.4881	1.10429
0.48191	1.8404	0.49913	1.12201
0.49253	1.87174	0.51053	1.15882
0.50471	1.92032	0.52274	1.18139
0.5164	1.94817	0.53242	1.20958
0.52642	1.98066	0.54186	1.23877
0.53802	2.02701	0.55259	1.27568
0.55031	2.05294	0.5634	1.2952
0.56084	2.08453	0.5745	1.32006
0.57178	2.13064	0.58658	1.35884
0.58499	2.17393	0.59861	1.37607
0.59677	2.1926	0.60892	1.40535
0.60793	2.23379	0.62054	1.43665
0.62106	2.28055	0.63238	1.46094
0.63266	2.30257	0.64297	1.47584
0.64392	2.33072	0.65388	1.5079
0.65574	2.3693	0.66548	1.55196
0.66823	2.39914	0.67711	1.57122
0.67909	2.42317	0.6871	1.60182
0.69063	2.46593	0.69898	1.64185
0.70353	2.51109	0.71089	1.66482
0.71549	2.53909	0.72117	1.68883
0.72673	2.57386	0.7326	1.72359
0.73943	2.60378	0.74448	1.76045
0.75129	2.62627	0.75471	1.78239
0.76169	2.64965	0.76579	1.81549
0.77368	2.69139	0.77824	1.852
0.78661	2.72811	0.78919	1.87469
0.79804	2.75289	0.79951	1.907
0.81045	2.8035	0.81138	1.95093
0.82387	2.83398	0.82393	1.97678
0.83514	2.85303	0.83468	2.00854
0.84624	2.88571	0.84649	2.0519
0.85896	2.92169	0.85953	2.08086
0.87039	2.94049	0.87054	2.0985
0.88195	2.97416	0.88159	2.14259
0.89433	3.01986	0.89463	2.17748
0.9073	3.05067	0.90687	2.20144
0.91907	3.08104	0.91814	2.24082
0.93087	3.11994	0.93143	2.2953
0.94435	3.16071	0.94467	2.318
0.95684	3.17777	0.95615	2.34213
0.96941	3.2124	0.96893	2.38745
0.98251	3.25383	0.98168	2.41543
0.99547	3.26667	0.9929	2.44024
1.0068	3.297	1.00458	2.47777
1.01994	3.34253	1.01831	2.51598
1.03283	3.37168	1.02999	2.52738
1.04493	3.39024	1.04145	2.56713
1.05771	3.44491	1.0548	2.61187
1.07185	3.47371	1.06757	2.64391
1.08445	3.49243	1.07892	2.66437
1.0966	3.53899	1.09169	2.70156
1.11022	3.57739	1.10478	2.72806
1.1231	3.59678	1.11581	2.74646
1.13541	3.62235	1.12732	2.78512
1.14848	3.66618	1.14082	2.82594
1.1622	3.68641	1.15303	2.84673
1.17413	3.70095	1.1649	2.88569
1.1866	3.75179	1.17869	2.93017
1.20067	3.784	1.19135	2.95133
1.21302	3.79382	1.20287	2.97721
1.2256	3.83419	1.21565	3.0197
1.23949	3.86842	1.22818	3.04247
1.25177	3.87815	1.2395	3.05764
1.2636	3.89647	1.25199	3.10223
1.27668	3.94294	1.26522	3.14019
1.29053	3.9556	1.27729	3.1617
1.30222	3.98001	1.28954	3.1934
1.3156	4.02257	1.30289	3.23494
1.32959	4.05106	1.31574	3.2642
1.34238	4.06958	1.32811	3.28417
1.35479	4.0998	1.34095	3.3209
1.36891	4.13776	1.35395	3.35433
1.382	4.14868	1.36571	3.37045
1.39445	4.17626	1.3777	3.41052
1.40832	4.21829	1.39103	3.44807
1.42233	4.23023	1.40314	3.46457
1.43493	4.25261	1.41532	3.50251
1.44882	4.29233	1.42894	3.54213
1.46313	4.32538	1.44275	3.56013
1.47566	4.32749	1.45525	3.58091
1.48928	4.35888	1.4687	3.62466
1.50332	4.39057	1.48243	3.64294
1.5163	4.39435	1.49495	3.65734
1.5282	4.40956	1.50756	3.71062
1.54204	4.44993	1.52141	3.73548
1.55601	4.46814	1.53365	3.74611
1.56901	4.48813	1.54578	3.78351
1.58316	4.5262	1.55991	3.80836
1.59765	4.54114	1.57232	3.83435
1.61124	4.55213	1.58413	3.85924
1.62404	4.58452	1.59673	3.89369
1.63882	4.60502	1.60881	3.89995
1.65219	4.60962	1.62046	3.91603
1.66517	4.62848	1.63264	3.94957
1.67938	4.66517	1.64587	3.96806
1.69345	4.66481	1.65846	3.97325
1.70631	4.67836	1.6707	4.01009
1.72055	4.71148	1.6847	4.04633
1.73463	4.73018	1.69844	4.06688
1.74759	4.73095	1.71129	4.0772
1.76148	4.76191	1.72521	4.10864
1.77595	4.77655	1.73974	4.11719
1.78932	4.78042	1.7528	4.12751
1.80261	4.78959	1.76682	4.15723
1.81656	4.81901	1.7813	4.18497
1.83107	4.81644	1.79432	4.19086
1.84467	4.83759	1.80724	4.21514
1.85862	4.86223	1.82204	4.23737
1.8733	4.87087	1.83623	4.24605
1.88644	4.87276	1.84955	4.26102
1.9004	4.90307	1.86392	4.2874
1.91512	4.91704	1.87767	4.28135
1.92862	4.91122	1.89014	4.29276
1.94222	4.92416	1.90347	4.32455
1.95685	4.94158	1.91801	4.33843
1.97088	4.9431	1.93175	4.34978
1.98445	4.96066	1.94494	4.36725
1.99904	4.99159	1.96013	4.39212
2.01463	4.99757	1.97433	4.38852
2.02843	4.99699	1.98809	4.40186
2.04299	5.02279	2.00273	4.42351
2.05822	5.03331	2.01729	4.42394
2.0716	5.01141	2.03065	4.4262
2.08492	5.02742	2.04504	4.44481
2.09987	5.05331	2.0604	4.45229
2.11449	5.05469	2.07424	4.43914
2.12921	5.05044	2.08809	4.45774
2.14423	5.08427	2.10263	4.47304
2.15974	5.0934	2.11679	4.47165
2.17361	5.08444	2.13015	4.47392
2.18798	5.1024	2.14526	4.48658
2.20302	5.10642	2.16007	4.48549
2.21735	5.09124	2.17353	4.483
2.23099	5.11037	2.1877	4.49334
2.24625	5.12463	2.20259	4.49532
2.2612	5.12179	2.21673	4.48411
2.27476	5.12592	2.23089	4.4958
2.28995	5.14874	2.24686	4.51256
2.30529	5.14142	2.26165	4.49178
2.31935	5.13551	2.27602	4.49863
2.3343	5.14935	2.29178	4.4993
2.34916	5.15476	2.30653	4.48212
2.36328	5.1328	2.3204	4.47454
2.37652	5.14839	2.33463	4.48669
2.39153	5.158	2.34983	4.47925
2.40617	5.15154	2.36403	4.47041
2.4196	5.15117	2.3782	4.47615
2.43468	5.16786	2.39375	4.48382
2.44974	5.16064	2.40889	4.47883
2.46345	5.15102	2.42245	4.48117
2.47764	5.17229	2.43799	4.49152
2.49341	5.1751	2.45251	4.46896
2.50797	5.16158	2.46598	4.45868
2.52201	5.17347	2.48012	4.47798
2.53709	5.17509	2.496	4.46887
2.55145	5.16407	2.51032	4.45819
2.56481	5.16174	2.52502	4.47331
2.58034	5.18305	2.54112	4.47487
2.59672	5.18332	2.55644	4.45483
2.61113	5.17199	2.57075	4.4448
2.62671	5.19498	2.58628	4.4532
2.64257	5.17925	2.60085	4.43716
2.65647	5.16478	2.61432	4.42539
2.67075	5.16573	2.62916	4.43948
2.68573	5.17938	2.64454	4.4291
2.70028	5.16259	2.65853	4.4251
2.71441	5.16377	2.67323	4.43232
2.72956	5.19123	2.68911	4.4326
2.74554	5.18207	2.70339	4.41418
2.76003	5.17098	2.71724	4.41214
2.77547	5.17945	2.73279	4.42453
2.79067	5.16594	2.74718	4.39866
2.80513	5.15087	2.76068	4.39184
2.81934	5.15636	2.77522	4.4029
2.83527	5.16434	2.79055	4.40272
2.85057	5.13854	2.80474	4.38345
2.86489	5.14059	2.81916	4.39286
2.88057	5.14909	2.83451	4.38795
2.89596	5.13659	2.84866	4.3777
2.91006	5.12399	2.86222	4.38084
2.92478	5.12736	2.87759	4.39067
2.93975	5.10884	2.89237	4.37081
2.9535	5.09072	2.90607	4.37016
2.9673	5.09132	2.92109	4.37539
2.98281	5.09219	2.93587	4.36301
2.99762	5.07804	2.94932	4.34587
3.01179	5.07534	2.96389	4.36542
3.02706	5.08802	2.97941	4.36551
3.04221	5.06628	2.9943	4.34704
3.05639	5.05948	3.00859	4.35013
3.07138	5.06073	3.02382	4.35723
3.08732	5.04779	3.03816	4.3393
3.10204	5.03083	3.05153	4.32143
3.11711	5.02802	3.06588	4.33381
3.13399	5.0241	3.08045	4.3237
3.14925	5.00992	3.09444	4.30811
3.16403	4.99939	3.10905	4.32522
3.18003	5.00571	3.12502	4.32643
3.19563	4.97606	3.14001	4.30732
3.21087	4.97033	3.15438	4.30837
3.22661	4.96694	3.17023	4.31271
3.24243	4.95067	3.1844	4.28468
3.2576	4.92117	3.19786	4.27524
3.27271	4.91407	3.21281	4.28763
3.28868	4.91548	3.22782	4.26855
3.30393	4.88964	3.24128	4.25943
3.319	4.88787	3.25615	4.26221
3.33525	4.89112	3.27174	4.25246
3.35147	4.86263	3.28568	4.2433
3.36634	4.83841	3.29993	4.23076
3.38269	4.84842	3.3153	4.22538
3.39864	4.83028	3.32947	4.20043
3.41345	4.79527	3.34267	4.19101
3.42819	4.80055	3.35719	4.20022
3.44414	4.78543	3.37187	4.1906
3.45927	4.75121	3.38546	4.17554
3.47374	4.74525	3.40004	4.19163
3.49064	4.74324	3.41575	4.18122
3.50668	4.72741	3.42973	4.15344
3.52157	4.71372	3.44362	4.15071
3.53742	4.70554	3.4591	4.14662
3.55326	4.67785	3.47259	4.12332
3.56741	4.6512	3.48615	4.1179
3.58231	4.65045	3.50087	4.11618
3.59837	4.63911	3.51585	4.09976
3.61315	4.6202	3.52902	4.08491
3.62771	4.61477	3.54327	4.09115
3.64422	4.61795	3.55832	4.08235
3.65971	4.5969	3.57159	4.06488
3.67423	4.57869	3.58536	4.06032
3.68972	4.58241	3.60064	4.0586
3.70541	4.55355	3.61466	4.0339
3.72002	4.53665	3.62822	4.01696
3.73501	4.53743	3.64258	4.0259
3.75131	4.52963	3.65781	4.00698
3.76636	4.51136	3.67091	3.98643
3.78138	4.50823	3.68529	3.99909
3.7972	4.50484	3.70057	3.9855
3.81327	4.47492	3.71474	3.96912
3.82799	4.47633	3.72847	3.9618
3.84407	4.4675	3.74384	3.95351
3.85964	4.44545	3.75805	3.92792
3.87355	4.42922	3.77129	3.92224
3.88857	4.42859	3.78586	3.91855
3.90482	4.42229	3.80031	3.89247
3.9197	4.39738	3.81393	3.87786
3.9349	4.39037	3.82826	3.89174
3.95089	4.38804	3.84366	3.87422
3.96617	4.36599	3.85792	3.85439
3.98079	4.35759	3.87227	3.8563
3.99659	4.36334	3.88699	3.84049
4.01261	4.33954	3.90066	3.81087
4.02672	4.32518	3.91385	3.8093
4.04193	4.32737	3.92816	3.81153
4.05771	4.30417	3.94337	3.7929
4.07206	4.28315	3.9572	3.78271
4.08683	4.28167	3.97248	3.79397
4.10284	4.28568	3.98782	3.77261
4.11859	4.26092	4.00153	3.75051
4.13288	4.24434	4.01499	3.75819
4.14887	4.24519	4.02951	3.74453
4.16367	4.21514	4.04356	3.71111
4.17738	4.19112	4.05672	3.71091
4.19195	4.19403	4.07172	3.713
4.20738	4.17801	4.08629	3.69209
4.22162	4.16336	4.09999	3.67503
4.23664	4.16908	4.11449	3.6809
4.25336	4.16861	4.12979	3.66825
4.26923	4.14281	4.14293	3.65101
4.28403	4.1361	4.15727	3.6507
4.29999	4.13478	4.17197	3.63989
4.31539	4.11256	4.18537	3.61654
4.32949	4.09839	4.19828	3.61192
4.34447	4.10029	4.21271	3.6195
4.36078	4.0843	4.227	3.60056
4.37502	4.06923	4.23993	3.59223
4.38912	4.06332	4.25464	3.60277
4.40415	4.06317	4.26892	3.5846
4.41849	4.04737	4.2825	3.56702
4.43287	4.0384	4.29683	3.57516
4.44848	4.03814	4.31187	3.5722
4.46419	4.01026	4.32526	3.55209
4.47843	3.99554	4.33873	3.554
4.49407	4.00139	4.3534	3.54947
4.51059	3.99837	4.36669	3.52477
4.52635	3.97507	4.38035	3.51932
4.54231	3.98966	4.39422	3.53027
4.55814	3.9852	4.40932	3.51294
4.57273	3.95944	4.42258	3.50268
4.58691	3.94926	4.43622	3.51161
4.60241	3.95572	4.451	3.49893
4.61805	3.93515	4.46324	3.46746
4.6329	3.91809	4.47593	3.46901
4.64822	3.92196	4.4902	3.4682
4.66351	3.91523	4.50397	3.45935
4.67726	3.90019	4.51705	3.45389
4.6914	3.89967	4.53153	3.46819
4.70771	3.88822	4.54598	3.45802
4.7224	3.87394	4.5593	3.43827
4.73699	3.87624	4.57314	3.44428
4.75265	3.88139	4.58747	3.43877
4.76794	3.85262	4.60054	3.42106
4.78164	3.83515	4.6126	3.4226
4.79647	3.85222	4.62689	3.42624
4.81209	3.84046	4.64026	3.41373
4.82682	3.82714	4.65325	3.40688
4.84139	3.83163	4.66758	3.42066
4.85803	3.83113	4.68245	3.40689
4.87351	3.81321	4.69528	3.39683
4.88815	3.81209	4.70923	3.40262
4.90413	3.82075	4.72334	3.40007
4.91886	3.7972	4.73524	3.37957
4.93267	3.78941	4.74817	3.38989
4.94764	3.79098	4.76249	3.40078
4.96259	3.78037	4.77621	3.39071
4.97701	3.76651	4.78988	3.39284
4.99175	3.77622	4.80405	3.41304
5.0081	3.77801	4.81904	3.40627
5.02374	3.76368	4.83218	3.39698
5.03861	3.77176	4.84628	3.4074
5.05453	3.77051	4.86062	3.40743
5.06949	3.74899	4.87357	3.39427
5.0831	3.73629	4.88705	3.4003
5.098	3.74845	4.90161	3.39808
5.1135	3.73808	4.91512	3.38846
5.12812	3.73134	4.92817	3.38687
5.14353	3.74675	4.94237	3.40095
5.15985	3.73953	4.95654	3.39291
5.17487	3.716	4.96955	3.38868
5.18935	3.71833	4.98305	3.40102
5.20434	3.71963	4.99742	3.39432
5.21892	3.70071	5.01019	3.37922
5.23309	3.7012	5.02305	3.38747
5.24864	3.69937	5.03734	3.39296
5.26396	3.69393	5.05074	3.38208
5.27887	3.68171	5.06364	3.3822
5.29376	3.69207	5.07768	3.40099
5.31005	3.6854	5.09225	3.38521
5.32477	3.67203	5.1048	3.38394
5.33951	3.67823	5.11888	3.39025
5.35569	3.67398	5.13324	3.39085
5.37033	3.64716	5.14563	3.3738
5.38405	3.64401	5.1588	3.38045
5.39926	3.65256	5.17329	3.38757
5.41488	3.63947	5.18638	3.36955
5.42938	3.62299	5.20004	3.37541
5.44375	3.63803	5.21444	3.39545
5.45995	3.62978	5.2289	3.39266
5.47428	3.61455	5.24211	3.39034
5.48879	3.61798	5.25633	3.40153
5.5049	3.62096	5.27075	3.39952
5.51971	3.60837	5.28327	3.37827
5.53409	3.60896	5.29667	3.39284
5.54938	3.61408	5.31122	3.39194
5.56455	3.59664	5.32502	3.38309
5.57897	3.59152	5.33834	3.39545
5.59398	3.60604	5.35321	3.40362
5.61033	3.60104	5.36748	3.39225
5.62562	3.5809	5.38071	3.38597
5.64071	3.58372	5.39475	3.39832
5.65671	3.58187	5.40892	3.38875
5.67162	3.55932	5.42164	3.37828
5.686	3.55489	5.43529	3.39244
5.70157	3.56227	5.45009	3.39132
5.71727	3.55506	5.46398	3.38403
5.73164	3.54658	5.47674	3.39337
5.7471	3.5591	5.49164	3.40623
5.76322	3.55702	5.50566	3.39289
5.77856	3.53578	5.51894	3.39434
5.79401	3.53962	5.53282	3.40585
5.81047	3.53805	5.54723	3.39186
5.82575	3.51126	5.55976	3.37984
5.8404	3.51508	5.57275	3.40519
5.85623	3.51862	5.58678	3.39765
5.87165	3.49603	5.60013	3.39104
5.88593	3.48464	5.61314	3.39563
5.90126	3.49453	5.62774	3.41014
5.91733	3.48555	5.64182	3.40022
5.93212	3.46811	5.65482	3.40144
5.94715	3.46717	5.66884	3.41421
5.96309	3.45513	5.68327	3.4046
5.97777	3.42845	5.69652	3.39953
5.99258	3.42888	5.71013	3.41371
6.00862	3.43238	5.72502	3.40756
6.02497	3.41841	5.7388	3.39826
6.04017	3.40862	5.7525	3.4139
6.05579	3.41549	5.76741	3.42527
6.07232	3.40771	5.78156	3.41256
6.08749	3.39062	5.79522	3.41404
6.1029	3.39515	5.80981	3.43179
6.1189	3.39158	5.82416	3.42159
6.1341	3.37017	5.83727	3.40181
6.14877	3.3667	5.85085	3.41933
6.1647	3.37068	5.86569	3.42189
6.18081	3.35488	5.87917	3.42037
6.19553	3.346	5.8933	3.42408
6.21138	3.35582	5.90826	3.43817
6.2279	3.34584	5.9229	3.42822
6.24334	3.33635	5.9364	3.43106
6.25876	3.34038	5.95099	3.43668
6.27521	3.32957	5.9653	3.42114
6.29048	3.3089	5.97848	3.42165
6.3052	3.30505	5.99266	3.44111
6.32099	3.31325	6.0079	3.42972
6.33685	3.29964	6.02129	3.41537
6.35188	3.30221	6.03463	3.43246
6.3678	3.31332	6.0496	3.43788
6.38456	3.29734	6.0636	3.42612
6.39942	3.28384	6.07706	3.42923
6.41519	3.2944	6.09131	3.43847
6.43112	3.28664	6.10512	3.42511
6.44596	3.26867	6.1173	3.41101
6.46105	3.27321	6.13083	3.43193
6.47671	3.27147	6.14553	3.43218
6.49228	3.25504	6.15913	3.42727
6.50649	3.24945	6.17268	3.43948
6.52177	3.27063	6.18754	3.45
6.5377	3.26503	6.20172	3.43621
6.55261	3.2547	6.21494	3.4401
6.56797	3.25786	6.22992	3.44978
6.58343	3.24789	6.24462	3.43515
6.59755	3.23242	6.25806	3.4334
6.61182	3.23394	6.27281	3.45186
6.62728	3.24613	6.28729	3.44602
6.64213	3.23761	6.30048	3.43721
6.65687	3.22485	6.31453	3.45036
6.67221	3.24364	6.32964	3.45979
6.68817	3.23238	6.34388	3.44934
6.70263	3.22641	6.3577	3.45007
6.71757	3.22853	6.37287	3.46422
6.73369	3.22399	6.38758	3.44872
6.74828	3.20542	6.4004	3.43803
6.76273	3.2173	6.4146	3.45226
6.77839	3.22208	6.42965	3.44758
6.79375	3.21205	6.44367	3.4456
6.80823	3.20555	6.45791	3.45629
6.8241	3.22495	6.47345	3.46308
6.83989	3.2138	6.4877	3.44564
6.85478	3.20301	6.50155	3.45327
6.86998	3.21114	6.51668	3.45554
6.88573	3.20187	6.5316	3.44505
6.90031	3.18885	6.54497	3.44112
6.91457	3.19153	6.55887	3.45225
6.93036	3.20373	6.57356	3.44071
6.94572	3.18514	6.5865	3.43161
6.96028	3.18627	6.60042	3.445
6.976	3.20189	6.61554	3.45241
6.9918	3.18502	6.62993	3.43762
7.00647	3.17786	6.64359	3.44674
7.02142	3.18854	6.65879	3.44614
7.03765	3.18255	6.67304	3.43069
7.05189	3.16615	6.68599	3.42578
7.06623	3.17453	6.70007	3.44545
7.08208	3.17671	6.71479	3.44226
7.09704	3.15813	6.72807	3.42992
7.11133	3.1661	6.7424	3.44137
7.12686	3.17746	6.75812	3.44709
7.14238	3.16571	6.7724	3.4393
7.15696	3.15783	6.78562	3.43268
7.17205	3.16658	6.80059	3.43819
7.18743	3.1574	6.81502	3.42412
7.20069	3.13863	6.82799	3.4233
7.21453	3.14779	6.8425	3.44062
7.22987	3.15003	6.858	3.43656
7.24449	3.13931	6.87193	3.42859
7.25869	3.14577	6.88567	3.44415
7.27409	3.16484	6.90112	3.44712
7.28992	3.15151	6.91537	3.43525
7.30419	3.14904	6.92913	3.43574
7.31916	3.15809	6.94421	3.44581
7.33512	3.155	6.95861	3.42943
7.3497	3.1439	6.97165	3.42975
7.36426	3.15521	6.98575	3.45446
7.38008	3.15716	7.00057	3.43715
7.39483	3.14108	7.01422	3.43309
7.40875	3.1469	7.02846	3.44263
7.42478	3.15962	7.04366	3.44765
7.4405	3.15186	7.05815	3.43548
7.45478	3.14039	7.07172	3.44769
7.46992	3.15136	7.08716	3.44382
7.48559	3.13824	7.10173	3.43731
7.49954	3.13316	7.11565	3.43776
7.51404	3.13874	7.13025	3.45066
7.53008	3.14564	7.14513	3.44132
7.54548	3.13578	7.15852	3.42985
7.56024	3.14641	7.1732	3.44608
7.57613	3.1573	7.1886	3.44617
7.59238	3.1453	7.20298	3.42992
7.60691	3.13345	7.21713	3.44243
7.62308	3.1444	7.23218	3.44325
7.63954	3.13807	7.24615	3.42134
7.654	3.13068	7.2592	3.42263
7.66923	3.13434	7.27362	3.43714
7.6852	3.13091	7.28882	3.43292
7.70001	3.11971	7.30284	3.43273
7.7142	3.12238	7.31708	3.44122
7.72973	3.13876	7.33315	3.45092
7.7449	3.12291	7.34699	3.43326
7.75963	3.11631	7.36104	3.43876
7.77491	3.128	7.37648	3.44554
7.79068	3.11934	7.39094	3.43304
7.80422	3.1029	7.40494	3.43458
7.81878	3.11093	7.42005	3.4472
7.83415	3.11803	7.43519	3.43801
7.8493	3.1057	7.44836	3.43134
7.86366	3.11232	7.46337	3.44744
7.87981	3.12436	7.47854	3.45043
7.89598	3.10356	7.49308	3.43517
7.91057	3.10522	7.50757	3.44926
7.92603	3.11522	7.52327	3.44623
7.94181	3.10101	7.5377	3.42591
7.95623	3.08829	7.55102	3.42691
7.97142	3.1008	7.56622	3.44
7.98785	3.0998	7.58179	3.43494
8.00242	3.08853	7.59582	3.43062
8.0169	3.09598	7.6105	3.44996
8.03344	3.1115	7.62622	3.44989
8.04966	3.09873	7.64015	3.43496
8.06502	3.09848	7.65456	3.44088
8.08083	3.10978	7.67072	3.44104
8.0973	3.09272	7.68521	3.43018
8.11192	3.07828	7.69926	3.42967
8.12688	3.08421	7.71493	3.43873
8.14306	3.0937	7.72958	3.42358
8.1586	3.08147	7.7433	3.4202
8.17386	3.08823	7.75749	3.43378
8.19048	3.0994	7.77281	3.435
8.20686	3.07405	7.78719	3.4253
8.22197	3.07434	7.80218	3.42816
8.23779	3.08139	7.81749	3.43031
8.25346	3.06697	7.8314	3.40896
8.26762	3.05613	7.8449	3.40976
8.28238	3.06474	7.86009	3.42452
8.29896	3.07006	7.87504	3.40908
8.3141	3.05063	7.88898	3.41515
8.32947	3.0606	7.90444	3.42918
8.34636	3.06958	7.92078	3.42246
8.36211	3.04473	7.9351	3.41054
8.37711	3.05373	7.94933	3.42166
8.3932	3.05411	7.96517	3.4163
8.40897	3.04358	7.97886	3.39659
8.42301	3.02617	7.99267	3.40771
8.43739	3.03342	8.00845	3.40855
8.45264	3.03425	8.02369	3.39068
8.46759	3.02183	8.03781	3.39571
8.48265	3.02631	8.05263	3.40627
8.49932	3.03462	8.06822	3.41151
8.51494	3.02133	8.08374	3.39619
8.52925	3.01528	8.09914	3.40739
8.54474	3.02702	8.11528	3.39688
8.56002	3.01589	8.12957	3.38155
8.57449	3.0131	8.14394	3.3846
8.59	3.02208	8.15927	3.39767
8.6058	3.0223	8.17496	3.3778
8.62099	3.00721	8.1895	3.3872
8.63583	3.01865	8.20525	3.39571
8.65205	3.02603	8.22165	3.38767
8.66751	3.00931	8.23631	3.37543
8.68274	3.00804	8.25168	3.37915
8.69902	3.0198	8.26766	3.37333
8.71427	3.00241	8.28227	3.35642
8.72866	2.99102	8.29675	3.36037
8.74339	3.00303	8.31267	3.36962
8.75902	3.00382	8.32815	3.35772
8.77352	2.99944	8.34229	3.3472
8.78828	3.01429	8.35796	3.36167
8.8048	3.01996	8.37376	3.35013
8.82018	3.00296	8.38874	3.33309
8.83504	3.00468	8.40407	3.34739
8.85135	3.01989	8.41993	3.33465
8.86697	3.00322	8.43409	3.31834
8.8813	3.00162	8.44815	3.31871
8.89646	3.00852	8.46377	3.32637
8.91238	3.00849	8.47898	3.30954
8.92665	2.99598	8.49322	3.30669
8.94143	3.00563	8.5091	3.31696
8.95701	3.01853	8.52497	3.3132
8.97209	2.99777	8.53993	3.30024
8.9864	3.00764	8.55496	3.30625
9.00172	3.00475	8.57062	3.3047
9.01671	2.9947	8.58478	3.29657
9.0304	2.9843	8.59882	3.29825
9.04493	3.00327	8.61387	3.29867
9.06053	3.00531	8.62913	3.28293
9.07506	2.99401	8.64373	3.28573
9.08966	3.00385	8.65984	3.2973
		8.67573	3.2853
		8.69008	3.27769
		8.70544	3.28685
		8.72115	3.27477
		8.73524	3.27225
		8.74991	3.26306
		8.76539	3.27108
		8.78076	3.25403
		8.79502	3.26515
		8.81087	3.27032
		8.82734	3.265
		8.84172	3.25396
		8.85681	3.26287
		8.87314	3.2514
		8.88774	3.23638
		8.90264	3.25498
		8.91832	3.24715
		8.93343	3.22784
		8.94756	3.22946
		8.9634	3.23664
		8.97902	3.22605
		8.99349	3.21775
		9.00826	3.2295
		9.02382	3.221
		9.03793	3.19964
		9.05189	3.2034
		9.0675	3.22052
		9.08239	3.20031
		9.09647	3.21121
--	--
--	--
--	--
--	--
--	--
--	--
--	--
--	--
--	--
--	--
--	--
--	--
--	--
--	--
--	--
--	--
--	--
--	--
--	--
--	--
--	--
--	--
--	--
--	--
--	--
--	--
--	--
--	--
--	--
--	--
--	--
--	--
--	--
--	--
--	--
--	--
--	--
--	--
--	--
--	--
--	--
--	--
--	--
--	--
--	--
--	--
--	--
--	--
--	--
--	--
--	--
--	--
--	--
--	--
--	--
--	--
--	--
--	--
--	--
--	--
--	--
--	--
--	--
--	--
--	--
--	--
--	--
--	--
--	--
--	--
--	--
--	--
--	--
--	--
--	--
--	--
--	--
--	--
--	--
--	--
--	--
--	--
--	--
--	--
--	--
--	--
--	--
--	--
--	--
--	--
--	--
--	--
--	--
--	--
--	--
--	--
--	--
--	--
--	--
--	--
--	--
--	--
--	--
--	--
--	--
--	--
--	--
--	--
--	--
--	--
--	--
--	--
--	--
--	--
--	--
--	--
--	--
--	--
--	--
--	--
--	--
--	--
--	--
--	--
--	--
--	--
--	--
--	--
--	--
--	--
--	--
--	--
--	--
--	--
--	--
--	--
--	--
--	--
--	--
--	--
--	--
--	--
--	--
--	--
--	--
--	--
--	--
--	--
--	--
--	--
--	--
--	--
--	--
--	--
--	--
--	--
--	--
--	--
--	--
--	--
--	--
--	--
--	--
--	--
--	--
--	--
--	--
--	--
--	--
--	--
--	--
--	--
--	--
--	--
--	--
--	--
--	--
--	--
--	--
--	--
--	--
--	--
--	--
--	--
--	--
--	--
--	--
--	--
--	--
--	--
--	--
--	--
--	--
--	--
--	--
--	--
--	--
--	--
--	--
--	--
--	--
--	--
--	--
--	--
--	--
--	--
--	--
--	--
--	--
--	--
--	--
--	--
--	--
--	--
--	--
--	--
--	--
--	--
--	--
--	--
--	--
--	--
--	--
--	--
--	--
--	--
--	--
--	--
--	--
--	--
--	--
--	--
--	--
--	--
--	--
--	--
--	--
