# Supplementary material for: Magnetically tightened form-stable phase change materials with modular assembly and geometric conformality features
Source: Nat Commun. 2022 Mar 16;13:1397. doi: 10.1038/s41467-022-29090-1 (PMC8927617; doi:10.1038/s41467-022-29090-1)
Supplement: Supplementary file 11 — Source Data [file 41467_2022_29090_MOESM11_ESM.zip › Source Data/Figure 5.xlsx]

## Sheet: 5a+5b
ratio	Electrical conductivity/´103 S/m				ratio	Electrical conductivity/´103 S/m		Electrical conductivity/´103 S/m
	mean	stardand deviation				mean	stardand deviation	mean	stardand deviation
0.1584	16.85	0.16				magnetized		unmagnetized
0.1912	22.52	0.04			0.1584	16.85	0.16	12.49	0.13
0.2331	28.3	0.52			0.1912	22.52	0.04	17.75	0.13
					0.2331	28.3	0.52	24.59	0.32

## Sheet: 5e
Time/min	voltage/V	current/A			Time/min	Temp/°C	Temp/°C
0	0	0				hot side	cold side
0.01667	0	0			0.05	20.381	20.55
0.03333	0	0			0.1	20.34	20.533
0.05	0	0			0.15	20.352	20.517
0.06667	0	0			0.2	20.252	20.463
0.08333	0	0			0.25	20.312	20.477
0.1	0	0			0.3	20.298	20.463
0.11667	0	0			0.35	20.342	20.432
0.13333	0	0			0.4	20.634	20.413
0.15	0	0			0.45	20.346	20.416
0.16667	0	0			0.5	20.359	20.411
0.18333	0	0			0.55	20.439	20.422
0.2	0	0			0.6	20.318	20.408
0.21667	0	0			0.65	20.274	20.394
0.23333	0	0			0.7	20.213	20.361
0.25	0	0			0.75	20.246	20.388
0.26667	0	0			0.8	20.342	20.432
0.28333	0	0			0.85	20.634	20.413
0.3	0	0			0.9	20.346	20.416
0.31667	0	0			0.95	20.359	20.411
0.33333	0	0			1	20.439	20.422
0.35	0	0			1.05	59.946	21.144
0.36667	0	0			1.1	59.938	22.724
0.38333	0	0			1.15	59.616	23.842
0.4	0	0			1.2	59.118	24.922
0.41667	0	0			1.25	58.673	25.901
0.43333	0	0			1.3	58.404	26.863
0.45	0	0			1.35	58.271	27.758
0.46667	0	0			1.4	58.21	28.595
0.48333	0	0			1.45	58.127	29.118
0.5	0	0			1.5	58.027	29.151
0.51667	0	0			1.55	57.915	29.11
0.53333	0	0			1.6	57.811	29.075
0.55	0	0			1.65	57.694	29.094
0.56667	0	0			1.7	57.542	29.099
0.58333	0	0			1.75	57.401	29.086
0.6	0	0			1.8	57.246	29.08
0.61667	0	0			1.85	57.124	29.08
0.63333	0	0			1.9	56.967	29.086
0.65	0	0			1.95	56.865	29.069
0.66667	0	0			2	56.737	29.088
0.68333	0	0			2.05	56.614	29.099
0.7	0	0			2.1	56.476	29.09
0.71667	0	0			2.15	56.332	29.093
0.73333	0	0			2.2	56.219	29.106
0.75	0	0			2.25	56.082	29.093
0.76667	0	0			2.3	55.946	29.109
0.78333	0	0			2.35	55.763	29.094
0.8	0	0			2.4	55.622	29.086
0.81667	0	0			2.45	55.504	29.115
0.83333	0	0			2.5	55.355	29.077
0.85	0	0			2.55	55.147	29.104
0.86667	0	0			2.6	54.968	29.071
0.88333	0	0			2.65	54.782	29.077
0.9	0	0			2.7	54.601	29.08
0.91667	0	0			2.75	54.377	29.056
0.93333	0	0			2.8	54.151	29.061
0.95	0	0			2.85	53.928	29.056
0.96667	0	0			2.9	53.68	29.053
0.98333	0	0			2.95	53.445	29.077
1	0	0			3	53.152	29.053
1.01667	0.015	0.0125			3.05	52.854	29.044
1.03333	0.305	0.104			3.1	52.59	29.06
1.05	0.38	0.1267			3.15	52.29	29.047
1.06667	0.393	0.13			3.2	51.875	29.052
1.08333	0.392	0.13			3.25	51.291	29.031
1.1	0.389	0.1288			3.3	50.449	29.012
1.11667	0.385	0.1275			3.35	49.496	29.012
1.13333	0.38	0.1259			3.4	48.47	29.015
1.15	0.376	0.1243			3.45	47.449	29.012
1.16667	0.37	0.1223			3.5	46.482	28.98
1.18333	0.365	0.1209			3.55	45.568	28.999
1.2	0.36	0.1189			3.6	44.708	28.974
1.21667	0.354	0.1169			3.65	43.861	28.966
1.23333	0.349	0.1153			3.7	43.041	28.961
1.25	0.344	0.1136			3.75	42.275	28.931
1.26667	0.341	0.1124			3.8	41.592	28.933
1.28333	0.336	0.1108			3.85	40.869	28.928
1.3	0.331	0.1091			3.9	40.216	28.917
1.31667	0.327	0.108			3.95	39.606	28.89
1.33333	0.323	0.1066			4	38.996	28.884
1.35	0.32	0.1055			4.05	38.426	28.857
1.36667	0.316	0.1042			4.1	37.883	28.852
1.38333	0.312	0.1031			4.15	37.391	28.857
1.4	0.309	0.1016			4.2	36.931	28.854
1.41667	0.306	0.1007			4.25	36.483	28.856
1.43333	0.304	0.1001			4.3	36.041	28.835
1.45	0.302	0.0995			4.35	35.622	28.837
1.46667	0.301	0.0993			4.4	35.232	28.813
1.48333	0.301	0.0995			4.45	34.87	28.835
1.5	0.305	0.1002			4.5	34.511	28.816
1.51667	0.308	0.1011			4.55	34.174	28.81
1.53333	0.31	0.102			4.6	33.845	28.794
1.55	0.312	0.1027			4.65	33.538	28.792
1.56667	0.313	0.1032			4.7	33.241	28.754
1.58333	0.314	0.1036			4.75	32.986	28.776
1.6	0.314	0.1036			4.8	32.716	28.792
1.61667	0.313	0.1035			4.85	32.477	28.773
1.63333	0.313	0.1035			4.9	32.243	28.775
1.65	0.313	0.1034			4.95	32.031	28.773
1.66667	0.313	0.1032			5	31.814	28.773
1.68333	0.312	0.1031			5.05	31.615	28.77
1.7	0.312	0.103			5.1	31.411	28.767
1.71667	0.312	0.1028			5.15	31.237	28.74
1.73333	0.311	0.1027			5.2	31.058	28.748
1.75	0.311	0.1026			5.25	30.867	28.757
1.76667	0.31	0.1024			5.3	30.753	28.754
1.78333	0.31	0.1023			5.35	30.584	28.767
1.8	0.31	0.102			5.4	30.451	28.74
1.81667	0.309	0.1019			5.45	30.294	28.738
1.83333	0.308	0.1018			5.5	30.155	28.754
1.85	0.308	0.1015			5.55	30.052	28.746
1.86667	0.308	0.1014			5.6	29.932	28.756
1.88333	0.307	0.1012			5.65	29.826	28.764
1.9	0.307	0.1011			5.7	29.717	28.745
1.91667	0.307	0.101			5.75	29.63	28.743
1.93333	0.306	0.1007			5.8	29.521	28.732
1.95	0.306	0.1006			5.85	29.426	28.738
1.96667	0.305	0.1004			5.9	29.342	28.721
1.98333	0.305	0.1003			5.95	29.293	28.737
2	0.304	0.1002			6	29.233	28.726
2.01667	0.304	0.1001			6.05	29.127	28.734
2.03333	0.303	0.0999			6.1	29.043	28.71
2.05	0.303	0.0998			6.15	28.969	28.716
2.06667	0.302	0.0997			6.2	28.928	28.716
2.08333	0.301	0.0995			6.25	28.868	28.74
2.1	0.301	0.0994			6.3	28.792	28.718
2.11667	0.301	0.0991			6.35	28.727	28.729
2.13333	0.3	0.099			6.4	28.673	28.708
2.15	0.3	0.0989			6.45	28.594	28.699
2.16667	0.3	0.0987			6.5	28.567	28.691
2.18333	0.299	0.0983			6.55	28.496	28.732
2.2	0.298	0.0983			6.6	28.468	28.732
2.21667	0.298	0.0982			6.65	28.436	28.721
2.23333	0.297	0.0981			6.7	28.384	28.734
2.25	0.297	0.0978			6.75	28.341	28.719
2.26667	0.296	0.0977			6.8	28.308	28.71
2.28333	0.296	0.0974			6.85	28.278	28.708
2.3	0.295	0.0973			6.9	28.249	28.719
2.31667	0.295	0.097			6.95	28.221	28.705
2.33333	0.294	0.0969			7	28.21	28.702
2.35	0.293	0.0966			7.05	28.188	28.734
2.36667	0.293	0.0965			7.1	28.139	28.731
2.38333	0.292	0.0962			7.15	28.115	28.724
2.4	0.291	0.0958			7.2	28.077	28.705
2.41667	0.291	0.0957			7.25	28.064	28.702
2.43333	0.29	0.0954			7.3	28.031	28.699
2.45	0.289	0.0953			7.35	28.02	28.713
2.46667	0.289	0.0951			7.4	28.012	28.705
2.48333	0.288	0.095			7.45	27.993	28.719
2.5	0.288	0.0947			7.5	27.958	28.719
2.51667	0.287	0.0946			7.55	27.955	28.715
2.53333	0.286	0.0943			7.6	27.941	28.713
2.55	0.285	0.0939			7.65	27.932	28.712
2.56667	0.285	0.0938			7.7	27.889	28.723
2.58333	0.284	0.0934			7.75	27.9	28.729
2.6	0.284	0.0934			7.8	27.886	28.718
2.61667	0.283	0.0929			7.85	27.868	28.724
2.63333	0.282	0.0926			7.9	27.843	28.699
2.65	0.281	0.0924			7.95	27.821	28.718
2.66667	0.28	0.0922			8	27.819	28.721
2.68333	0.279	0.092			8.05	27.797	28.694
2.7	0.279	0.0916			8.1	27.794	28.715
2.71667	0.278	0.0914			8.15	27.775	28.705
2.73333	0.277	0.091			8.2	27.77	28.697
2.75	0.276	0.0908			8.25	27.77	28.713
2.76667	0.275	0.0905			8.3	27.756	28.708
2.78333	0.274	0.0901			8.35	27.745	28.71
2.8	0.274	0.09			8.4	27.74	28.721
2.81667	0.272	0.0896			8.45	27.745	28.726
2.83333	0.271	0.0892			8.5	27.753	28.726
2.85	0.271	0.0889			8.55	27.734	28.721
2.86667	0.269	0.0884			8.6	27.721	28.705
2.88333	0.269	0.0882			8.65	27.688	28.697
2.9	0.268	0.0878			8.7	27.68	28.713
2.91667	0.267	0.0877			8.75	27.68	28.705
2.93333	0.266	0.0872			8.8	27.677	28.718
2.95	0.265	0.0869			8.85	27.655	28.715
2.96667	0.264	0.0868			8.9	27.642	28.71
2.98333	0.263	0.0863			8.95	27.618	28.691
3	0.262	0.086
3.01667	0.26	0.0856
3.03333	0.259	0.0852
3.05	0.259	0.0848
3.06667	0.257	0.0841
3.08333	0.256	0.084
3.1	0.255	0.0836
3.11667	0.254	0.0832
3.13333	0.252	0.0827
3.15	0.251	0.0823
3.16667	0.25	0.0817
3.18333	0.247	0.0809
3.2	0.246	0.0804
3.21667	0.243	0.0795
3.23333	0.241	0.0788
3.25	0.238	0.0779
3.26667	0.234	0.0767
3.28333	0.231	0.0755
3.3	0.228	0.0743
3.31667	0.224	0.0733
3.33333	0.22	0.0718
3.35	0.216	0.0709
3.36667	0.212	0.0694
3.38333	0.208	0.0678
3.4	0.206	0.0668
3.41667	0.201	0.0654
3.43333	0.198	0.0645
3.45	0.194	0.063
3.46667	0.19	0.0621
3.48333	0.188	0.0609
3.5	0.183	0.0596
3.51667	0.18	0.0585
3.53333	0.176	0.0572
3.55	0.175	0.0564
3.56667	0.171	0.0552
3.58333	0.167	0.0539
3.6	0.164	0.0531
3.61667	0.161	0.0518
3.63333	0.159	0.051
3.65	0.156	0.0498
3.66667	0.152	0.0489
3.68333	0.15	0.0479
3.7	0.147	0.047
3.71667	0.144	0.0462
3.73333	0.141	0.0451
3.75	0.139	0.0443
3.76667	0.135	0.0434
3.78333	0.133	0.0428
3.8	0.131	0.0417
3.81667	0.128	0.0408
3.83333	0.126	0.0401
3.85	0.123	0.0393
3.86667	0.121	0.0385
3.88333	0.118	0.0378
3.9	0.116	0.037
3.91667	0.115	0.0364
3.93333	0.111	0.0355
3.95	0.11	0.0348
3.96667	0.107	0.034
3.98333	0.106	0.0332
4	0.103	0.0325
4.01667	0.101	0.0317
4.03333	0.099	0.0312
4.05	0.098	0.0305
4.06667	0.096	0.03
4.08333	0.094	0.0294
4.1	0.092	0.0288
4.11667	0.09	0.0282
4.13333	0.088	0.0275
4.15	0.087	0.027
4.16667	0.085	0.0264
4.18333	0.083	0.0258
4.2	0.082	0.0252
4.21667	0.08	0.0247
4.23333	0.078	0.024
4.25	0.077	0.0234
4.26667	0.075	0.023
4.28333	0.074	0.0225
4.3	0.072	0.0222
4.31667	0.07	0.0215
4.33333	0.068	0.0211
4.35	0.068	0.0206
4.36667	0.066	0.0199
4.38333	0.065	0.0197
4.4	0.063	0.0191
4.41667	0.062	0.0187
4.43333	0.061	0.0183
4.45	0.059	0.0178
4.46667	0.058	0.0173
4.48333	0.057	0.017
4.5	0.055	0.0165
4.51667	0.054	0.016
4.53333	0.053	0.0156
4.55	0.052	0.0152
4.56667	0.051	0.0146
4.58333	0.05	0.0142
4.6	0.049	0.014
4.61667	0.048	0.0136
4.63333	0.047	0.0133
4.65	0.046	0.0129
4.66667	0.045	0.0126
4.68333	0.044	0.0123
4.7	0.043	0.0118
4.71667	0.041	0.0114
4.73333	0.041	0.0113
4.75	0.039	0.0109
4.76667	0.039	0.0107
4.78333	0.038	0.0104
4.8	0.036	0.01
4.81667	0.036	0.0097
4.83333	0.035	0.0096
4.85	0.034	0.0092
4.86667	0.033	0.0089
4.88333	0.033	0.0085
4.9	0.032	0.0084
4.91667	0.031	0.008
4.93333	0.03	0.0077
4.95	0.029	0.0075
4.96667	0.028	0.0071
4.98333	0.027	0.0068
5	0.026	0.0065
5.01667	0.026	0.0064
5.03333	0.026	0.0061
5.05	0.025	0.006
5.06667	0.024	0.0056
5.08333	0.023	0.0055
5.1	0.022	0.0052
5.11667	0.022	0.0049
5.13333	0.021	0.0047
5.15	0.021	0.0045
5.16667	0.02	0.0044
5.18333	0.019	0.004
5.2	0.019	0.004
5.21667	0.018	0.0038
5.23333	0.017	0.0035
5.25	0.017	0.0035
5.26667	0.016	0.0032
5.28333	0.016	0.0031
5.3	0.015	0.003
5.31667	0.015	0.0028
5.33333	0.014	0.0024
5.35	0.014	0.0023
5.36667	0.014	0.0022
5.38333	0.013	0.0019
5.4	0.012	0.0018
5.41667	0.012	0.0016
5.43333	0.012	0.0015
5.45	0.011	0.0014
5.46667	0.01	0.0012
5.48333	0.01	0.0011
5.5	0	0.001
5.51667	0	0.0008
5.53333	0	0.0007
5.55	0	0.0006
5.56667	0	0.0004
5.58333	0	0.0002
5.6	0	0.0002
5.61667	0	0
5.63333	0	0
5.65	0	0
5.66667	0	0
5.68333	0	0
5.7	0	0
5.71667	0	0
5.73333	0	0
5.75	0	0
5.76667	0	0
5.78333	0	0
5.8	0	0
5.81667	0	0
5.83333	0	0
5.85	0	0
5.86667	0	0
5.88333	0	0
5.9	0	0
5.91667	0	0
5.93333	0	0
5.95	0	0
5.96667	0	0
5.98333	0	0
6	0	0
6.01667	0	0
6.03333	0	0
6.05	0	0
6.06667	0	0
6.08333	0	0
6.1	0	0
6.11667	0	0
6.13333	0	0
6.15	0	0
6.16667	0	0
6.18333	0	0
6.2	0	0
6.21667	0	0
6.23333	0	0
6.25	0	0
6.26667	0	0
6.28333	0	0
6.3	0	0
6.31667	0	0
6.33333	0	0
6.35	0	0
6.36667	0	0
6.38333	0	0
6.4	0	0
6.41667	0	0
6.43333	0	0
6.45	0	0
6.46667	0	0
6.48333	0	0
6.5	0	0
6.51667	0	0
6.53333	0	0
6.55	0	0
6.56667	0	0
6.58333	0	0
6.6	0	0
6.61667	0	0
6.63333	0	0
6.65	0	0
6.66667	0	0
6.68333	0	0
6.7	0	0
6.71667	0	0
6.73333	0	0
6.75	0	0
6.76667	0	0
6.78333	0	0
6.8	0	0
6.81667	0	0
6.83333	0	0
6.85	0	0
6.86667	0	0
6.88333	0	0
6.9	0	0
6.91667	0	0
6.93333	0	0
6.95	0	0
6.96667	0	0
6.98333	0	0
7	0	0
7.01667	0	0
7.03333	0	0
7.05	0	0
7.06667	0	0
7.08333	0	0
7.1	0	0
7.11667	0	0
7.13333	0	0
7.15	0	0
7.16667	0	0
7.18333	0	0
7.2	0	0
7.21667	0	0
7.23333	0	0
7.25	0	0
7.26667	0	0
7.28333	0	0
7.3	0	0
7.31667	0	0
7.33333	0	0
7.35	0	0
7.36667	0	0
7.38333	0	0
7.4	0	0
7.41667	0	0
7.43333	0	0
7.45	0	0
7.46667	0	0
7.48333	0	0
7.5	0	0
7.51667	0	0
7.53333	0	0
7.55	0	0
7.56667	0	0
7.58333	0	0
7.6	0	0
7.61667	0	0
7.63333	0	0
7.65	0	0
7.66667	0	0
7.68333	0	0
7.7	0	0
7.71667	0	0
7.73333	0	0
7.75	0	0
7.76667	0	0
7.78333	0	0
7.8	0	0
7.81667	0	0
7.83333	0	0
7.85	0	0
7.86667	0	0
7.88333	0	0
7.9	0	0
7.91667	0	0
7.93333	0	0
7.95	0	0
7.96667	0	0
7.98333	0	0
8	0	0
8.01667	0	0
8.03333	0	0
8.05	0	0
8.06667	0	0
8.08333	0	0
8.1	0	0
8.11667	0	0
8.13333	0	0
8.15	0	0
8.16667	0	0
8.18333	0	0
8.2	0	0
8.21667	0	0
8.23333	0	0
8.25	0	0
8.26667	0	0
8.28333	0	0
8.3	0	0
8.31667	0	0
8.33333	0	0
8.35	0	0
8.36667	0	0
8.38333	0	0
8.4	0	0
8.41667	0	0
8.43333	0	0
8.45	0	0
8.46667	0	0
8.48333	0	0
8.5	0	0
8.51667	0	0
8.53333	0	0
8.55	0	0
8.56667	0	0
8.58333	0	0
8.6	0	0
8.61667	0	0
8.63333	0	0
8.65	0	0
8.66667	0	0
8.68333	0	0
8.7	0	0
8.71667	0	0
8.73333	0	0
8.75	0	0
8.76667	0	0
8.78333	0	0
8.8	0	0
8.81667	0	0
8.83333	0	0
8.85	0	0
8.86667	0	0
8.88333	0	0
8.9	0	0
