# Supplementary material for: Magnetically tightened form-stable phase change materials with modular assembly and geometric conformality features
Source: Nat Commun. 2022 Mar 16;13:1397. doi: 10.1038/s41467-022-29090-1 (PMC8927617; doi:10.1038/s41467-022-29090-1)
Supplement: Supplementary file 11 — Source Data [file 41467_2022_29090_MOESM11_ESM.zip › Source Data/Figure 6.xlsx]

## Sheet: 6b
	MTPCM	paraffin
Time/min	Temp/°C	Temp/°C
0.05	20.083	19.919
0.1	20.083	19.869
0.15	20.05	19.853
0.2	20.012	19.81
0.25	20.003	19.771
0.3	19.99	19.711
0.35	19.968	19.689
0.4	19.957	19.672
0.45	19.959	19.645
0.5	19.951	19.617
0.55	19.941	19.59
0.6	20.503	19.741
0.65	21.262	20.514
0.7	21.965	21.352
0.75	22.633	22.097
0.8	23.242	22.75
0.85	23.828	23.373
0.9	24.383	23.941
0.95	24.905	24.488
1	25.4	24.986
1.05	25.838	25.478
1.1	26.265	25.91
1.15	26.681	26.343
1.2	27.075	26.729
1.25	27.448	27.104
1.3	27.804	27.479
1.35	28.14	27.814
1.4	28.48	28.148
1.45	28.767	28.464
1.5	29.055	28.774
1.55	29.327	29.068
1.6	29.552	29.361
1.65	29.792	29.63
1.7	29.996	29.919
1.75	30.178	30.193
1.8	30.363	30.435
1.85	30.548	30.669
1.9	30.7	30.903
1.95	30.868	31.156
2	31.029	31.374
2.05	31.178	31.597
2.1	31.26	31.809
2.15	31.435	32.034
2.2	31.563	32.271
2.25	31.727	32.437
2.3	31.837	32.649
2.35	31.97	32.839
2.4	32.119	33.026
2.45	32.239	33.223
2.5	32.367	33.394
2.55	32.513	33.595
2.6	32.63	33.756
2.65	32.774	33.922
2.7	32.929	34.103
2.75	33.036	34.28
2.8	33.163	34.451
2.85	33.337	34.619
2.9	33.664	34.783
2.95	33.82	34.932
3	33.983	35.073
3.05	34.252	35.224
3.1	34.385	35.358
3.15	34.521	35.485
3.2	34.607	35.632
3.25	34.811	35.767
3.3	35.064	35.907
3.35	35.214	36.025
3.4	35.472	36.157
3.45	35.889	36.299
3.5	36.083	36.42
3.55	36.195	36.546
3.6	36.281	36.657
3.65	36.343	36.767
3.7	36.369	36.896
3.75	36.449	37.011
3.8	36.549	37.157
3.85	36.619	37.267
3.9	36.715	37.364
3.95	36.809	37.49
4	36.881	37.607
4.05	36.902	37.725
4.1	36.94	37.814
4.15	37.039	37.918
4.2	37.163	38.034
4.25	37.227	38.147
4.3	37.243	38.262
4.35	37.278	38.354
4.4	37.372	38.469
4.45	37.421	38.574
4.5	37.483	38.711
4.55	37.562	38.805
4.6	37.616	38.913
4.65	37.634	39.031
4.7	37.685	39.141
4.75	37.742	39.257
4.8	37.766	39.367
4.85	37.823	39.475
4.9	37.902	39.59
4.95	37.955	39.719
5	38.023	39.838
5.05	38.052	39.967
5.1	38.052	40.096
5.15	38.047	40.214
5.2	38.119	40.338
5.25	38.119	40.464
5.3	38.146	40.593
5.35	38.195	40.708
5.4	38.252	40.835
5.45	38.29	40.932
5.5	38.357	41.063
5.55	38.392	41.184
5.6	38.465	41.297
5.65	38.51	41.421
5.7	38.569	41.552
5.75	38.604	41.641
5.8	38.621	41.797
5.85	38.668	41.902
5.9	38.71	42.033
5.95	38.778	42.154
6	38.797	42.302
6.05	38.84	42.737
6.1	38.858	43.741
6.15	38.907	45.375
6.2	38.929	47.175
6.25	38.989	48.372
6.3	38.999	49.146
6.35	39.064	49.82
6.4	39.096	50.401
6.45	39.126	51.037
6.5	39.123	51.73
6.55	39.123	52.473
6.6	39.155	53.383
6.65	39.192	54.457
6.7	39.195	55.128
6.75	39.231	55.82
6.8	39.238	56.129
6.85	39.272	57.032
6.9	39.304	58.247
6.95	39.35	59.355
7	39.369	59.786
7.05	39.426	60.029
7.1	39.459	63.28
7.15	39.475	71.442
7.2	39.496	75.698
7.25	39.553	79.522
7.3	39.574	81.529
7.35	39.612	84.587
7.4	39.655	86.916
7.45	39.674	88.39
7.5	39.709	90.373
7.55	39.749	91.712
7.6	39.786	92.875
7.65	39.814	94.516
7.7	39.882	96.107
7.75	39.898	97.111
7.8	39.933	99.013
7.85	39.96	101.067
7.9	39.963	102.8
7.95	39.975	104.093
8	40.012	105.46
8.05	40.02	106.56
8.1	40.039	107.367
8.15	40.061	107.865
8.2	40.082	108.53
8.25	40.098	109.236
8.3	40.138	109.576
8.35	40.165	109.63
8.4	40.195	109.82
8.45	40.184	110.017
8.5	40.242	110.242
8.55	40.263	110.688
8.6	40.328	111.309
8.65	40.333	111.626
8.7	40.371	111.145
8.75	40.391	110.861
8.8	40.418	111.347
8.85	40.453	111.548
8.9	40.455	--
8.95	40.482	--
9	40.539	--
9.05	40.576	--
9.1	40.609	--
9.15	40.646	--
9.2	40.679	--
9.25	40.681	--
9.3	40.684	--
9.35	40.74	--
9.4	40.761	--
9.45	40.776	--
9.5	40.83	--
9.55	40.798	--
9.6	40.809	--
9.65	40.893	--
9.7	40.918	--
9.75	40.974	--
9.8	40.987	--
9.85	41.036	--
9.9	41.055	--
9.95	41.076	--
10	41.122	--
10.05	41.151	--
10.1	41.205	--
10.15	41.24	--
10.2	41.248	--
10.25	41.296	--
10.3	41.311	--
10.35	41.344	--
10.4	41.389	--
10.45	41.4	--
10.5	41.425	--
10.55	41.479	--
10.6	41.506	--
10.65	41.519	--
10.7	41.562	--
10.75	41.605	--
10.8	41.611	--
10.85	41.646	--
10.9	41.673	--
10.95	41.71	--
11	41.748	--
11.05	41.767	--
11.1	41.794	--
11.15	41.836	--
11.2	41.881	--
11.25	41.948	--
11.3	41.97	--
11.35	42.039	--
11.4	42.072	--
11.45	42.097	--
11.5	42.137	--
11.55	42.186	--
11.6	42.178	--
11.65	42.237	--
11.7	42.269	--
11.75	42.293	--
11.8	42.32	--
11.85	42.377	--
11.9	42.403	--
11.95	42.446	--
12	42.465	--
12.05	42.534	--
12.1	42.584	--
12.15	42.628	--
12.2	42.66	--
12.25	42.735	--
12.3	42.751	--
12.35	42.796	--
12.4	42.82	--
12.45	42.866	--
12.5	42.935	--
12.55	42.954	--
12.6	43.005	--
12.65	43.04	--
12.7	43.083	--
12.75	43.121	--
12.8	43.18	--
12.85	43.226	--
12.9	43.296	--
12.95	43.366	--
13	43.411	--
13.05	43.507	--
13.1	43.572	--
13.15	43.622	--
13.2	43.705	--
13.25	43.77	--
13.3	43.846	--
13.35	43.881	--
13.4	43.957	--
13.45	44.002	--
13.5	44.059	--
13.55	44.118	--
13.6	44.188	--
13.65	44.26	--
13.7	44.311	--
13.75	44.392	--
13.8	44.427	--
13.85	44.507	--
13.9	44.571	--
13.95	44.662	--
14	44.73	--
14.05	44.783	--
14.1	44.837	--
14.15	44.916	--
14.2	44.943	--
14.25	45.013	--
14.3	45.061	--
14.35	45.101	--
14.4	45.161	--
14.45	45.206	--
14.5	45.276	--
14.55	45.241	--
14.6	45.276	--
14.65	45.325	--
14.7	45.338	--
14.75	45.378	--
14.8	45.421	--
14.85	45.512	--
14.9	45.539	--
14.95	45.595	--
15	45.621	--
15.05	45.673	--
15.1	45.676	--
15.15	45.711	--
15.2	45.749	--
15.25	45.776	--
15.3	45.789	--
15.35	45.838	--
15.4	45.883	--
15.45	45.934	--
15.5	45.98	--
15.55	46.031	--
15.6	46.047	--
15.65	46.068	--
15.7	46.124	--
15.75	46.197	--
15.8	46.248	--
15.85	46.264	--
15.9	46.32	--
15.95	46.339	--
16	46.35	--
16.05	46.388	--
16.1	46.421	--
16.15	46.45	--
16.2	46.469	--
16.25	46.509	--
16.3	46.526	--
16.35	46.563	--
16.4	46.609	--
16.45	46.617	--
16.5	46.633	--
16.55	46.638	--
16.6	46.662	--
16.65	46.707	--
16.7	46.768	--
16.75	46.818	--
16.8	46.833	--
16.85	46.874	--
16.9	46.884	--
16.95	46.926	--
17	46.958	--
17.05	46.974	--
17.1	47.006	--
17.15	47.02	--
17.2	47.063	--
17.25	47.074	--
17.3	47.106	--
17.35	47.127	--
17.4	47.173
17.45	47.189
17.5	47.224
17.55	47.293
17.6	47.326
17.65	47.379
17.7	47.373
17.75	47.395
17.8	47.422
17.85	47.454
17.9	47.489
17.95	47.533
18	47.549
18.05	47.568
18.1	47.598
18.15	47.608
18.2	47.501

## Sheet: 6d
	with MTPCM	without MTPCM
Time/s	Temp/°C	Temp/°C
3	19.748	19.475
6	20.248	21.918
9	21.265	25.937
12	22.157	28.707
15	22.93	30.795
18	23.576	32.423
21	24.212	33.796
24	24.779	34.958
27	25.325	35.914
30	25.839	36.823
33	26.295	37.586
36	26.758	38.325
39	27.182	39.007
42	27.609	39.594
45	28.014	40.183
48	28.414	40.724
51	28.778	41.261
54	29.157	41.754
57	29.559	42.242
60	29.884	42.696
63	30.219	43.143
66	30.513	43.574
69	30.79	44.017
72	31.048	44.411
75	31.329	44.829
78	31.581	45.26
81	31.848	45.648
84	32.115	46.04
87	32.332	46.387
90	32.55	46.749
93	32.787	47.095
96	33.029	47.415
99	33.256	47.761
102	33.496	48.029
105	33.741	48.381
108	33.972	48.674
111	34.163	48.972
114	34.361	49.26
117	34.597	49.535
120	34.78	49.823
123	34.994	50.11
126	35.159	50.365
129	35.372	50.663
132	35.552	50.946
135	35.74	51.212
138	35.933	51.501
141	36.095	51.743
144	36.277	51.924
147	36.474	52.217
150	36.863	52.449
153	37.065	52.713
156	37.261	52.923
159	37.455	53.136
162	37.594	53.346
165	37.74	53.549
168	37.871	53.754
171	37.984	53.98
174	38.14	54.18
177	38.237	54.374
180	38.385	54.585
183	38.468	54.782
186	38.524	54.968
189	38.6	55.163
192	38.694	55.357
195	38.774	55.538
198	38.887	55.725
201	38.984	55.871
204	39.081	56.02
207	39.193	56.186
210	39.297	56.398
213	39.401	56.611
216	39.495	56.755
219	39.526	56.916
222	39.641	57.103
225	39.783	57.248
228	39.884	57.417
231	40	57.56
234	40.112	57.765
237	40.212	57.85
240	40.295	58.018
243	40.368	58.167
246	40.499	58.333
249	40.584	58.504
252	40.65	58.66
255	40.677	58.782
258	40.71	58.915
261	40.715	59.059
264	40.769	59.211
267	40.836	59.328
270	40.911	59.445
273	40.992	59.557
276	41.072	59.688
279	41.14	59.775
282	41.199	59.898
285	41.271	59.991
288	41.336	60.116
291	41.384	60.231
294	41.411	60.34
297	41.427	60.495
300	41.462	60.579
303	41.524	60.672
306	41.575	60.699
309	41.675	60.842
312	41.787	60.974
315	41.887	61.094
318	41.986	61.128
321	42.083	61.266
324	42.196	61.38
327	42.298	61.498
330	42.368	61.58
333	42.433	61.662
336	42.465	61.767
339	42.474	61.804
342	42.544	61.893
345	42.63	61.95
348	42.756	62.058
351	42.896	62.132
354	43.009	62.214
357	43.111	62.275
360	43.224	62.397
363	43.284	62.463
366	43.351	62.546
369	43.368	62.648
372	43.416	62.721
375	43.518	62.722
378	43.636	62.812
381	43.763	62.886
384	43.905	62.95
387	44.026	63.105
390	44.131	63.2
393	44.222	63.165
396	44.298	63.297
399	44.341	63.338
402	44.368	63.423
405	44.427	63.476
408	44.527	63.535
411	44.616	63.56
414	44.737	63.642
417	44.826	63.688
420	44.876	63.718
423	45.002	63.782
426	45.064	63.837
429	45.191	63.924
432	45.281	63.956
435	45.394	64.014
438	45.606	64.014
441	45.797	64.112
444	45.982	64.179
447	46.208	64.308
450	46.31	64.314
453	46.383	64.404
456	46.461	64.449
459	46.574	64.467
462	46.756	64.52
465	46.923	64.608
468	47.071	64.64
471	47.17	64.706
474	47.299	64.807
477	47.394	64.836
480	47.447	64.868
483	47.48	64.902
486	47.509	64.934
489	47.555	64.976
492	47.59	64.997
495	47.635	65.095
498	47.697	65.079
501	47.746	65.125
504	47.821	65.098
507	47.877	65.212
510	47.946	65.209
513	48.032	65.252
516	48.109	65.281
519	48.173	65.297
522	48.298	65.334
525	47.746	62.165
528	46.67	58.418
531	45.576	55.808
534	44.617	53.842
537	43.738	52.3
540	42.972	51.096
543	42.34	50.039
546	41.781	49.138
549	41.287	48.324
552	40.883	47.581
555	40.606	46.914
558	40.348	46.363
561	40.141	45.788
564	40.055	45.277
567	40.112	44.834
570	40.184	44.347
573	40.23	43.879
576	40.206	43.474
579	40.152	43.121
582	40.257	42.729
585	40.182	42.374
588	40.123	42.009
591	40.15	41.694
594	40.187	41.347
597	40.233	41.038
600	40.281	40.74
603	40.3	40.409
606	40.327	40.116
609	40.346	39.834
612	40.328	39.543
615	40.231	39.274
618	40.17	38.999
621	40.1	38.72
624	40.033	38.471
627	39.959	38.198
630	39.931	37.939
633	39.892	37.661
636	39.908	37.443
639	39.918	37.196
642	39.908	37
645	39.927	36.787
648	39.94	36.58
651	39.94	36.376
654	39.948	36.148
657	39.986	35.951
660	39.97	35.728
663	39.999	35.513
666	39.94	35.339
669	39.832	35.132
672	39.725	34.969
675	39.652	34.776
678	39.655	34.61
681	39.679	34.45
684	39.695	34.268
687	39.717	34.091
690	39.733	33.928
693	39.712	33.786
696	39.695	33.604
699	39.66	33.441
702	39.572	33.297
705	39.48	33.164
708	39.376	33
711	39.271	32.81
714	39.161	32.655
717	39.112	32.519
720	39.029	32.38
723	38.967	32.231
726	38.892	32.073
729	38.825	31.921
732	38.763	31.809
735	38.736	31.692
738	38.682	31.57
741	38.623	31.426
744	38.609	31.312
747	38.523	31.2
750	38.472	31.072
753	38.413	30.972
756	38.306	30.885
759	38.19	30.762
762	38.083	30.648
765	37.972	30.539
768	37.865	30.428
771	37.749	30.338
774	37.666	30.224
777	37.634	30.121
780	37.61	30.031
783	37.607	29.933
786	37.572	29.838
789	37.497	29.721
792	37.451	29.636
795	37.376	29.56
798	37.292	29.481
801	37.209	29.386
804	37.064	29.324
807	36.935	29.215
810	36.784	29.158
813	36.736	29.076
816	36.709	28.997
819	36.704	28.905
822	36.671	28.829
825	36.65	28.764
828	36.594	28.657
831	36.542	28.579
834	36.526	28.489
837	36.451	28.399
840	36.416	28.361
843	36.338	28.296
846	36.295	28.228
849	36.258	28.146
852	36.209	28.046
855	36.158	27.975
858	36.107	27.912
861	36.061	27.839
864	36.013	27.746
867	35.954	27.717
870	35.943	27.608
873	35.868	27.551
876	35.779	27.48
879	35.666	27.434
882	35.561	27.366
885	35.451	27.3
888	35.411	27.273
891	35.408	27.23
894	35.416	27.154
897	35.419	27.11
900	35.419	27.015
903	35.389	26.974
906	35.333	26.895
909	35.201	26.844
912	35.094	26.778
915	34.947	26.721
918	34.882	26.691
921	34.86	26.648
924	34.855	26.604
927	34.814	26.517
930	34.822	26.468
933	34.771	26.444
936	34.749	26.392
939	34.692	26.351
942	34.599	26.275
945	34.482	26.245
948	34.344	26.188
951	34.216	26.166
954	34.172	26.147
957	34.137	26.088
960	34.129	26.036
963	34.121	25.998
966	34.091	25.938
969	34.039	25.916
972	34.023	25.865
975	33.949	25.829
978	33.813	25.788
981	33.718	25.745
984	33.59	25.729
987	33.487	25.688
990	33.405	25.644
993	33.326	25.595
996	33.283	25.565
999	33.258	25.536
1002	33.218	25.489
1005	33.174	25.489
1008	33.12	25.459
1011	33.079	25.44
1014	33.025	25.408
1017	32.957	25.364
1020	32.919	25.329
1023	32.864	25.323
1026	32.807	25.261
1029	32.742	25.247
1032	32.685	25.198
1035	32.584	25.187
1038	32.5	25.16
1041	32.421	25.109
1044	32.345	25.087
1047	32.263	25.051
1050	32.204	24.999
1053	32.209	25.009
1056	32.186	24.937
1059	32.169	24.892
1062	32.072	24.858
1065	31.979	24.819
1068	31.892	24.781
1071	31.797	24.768
1074	31.699	24.741
1077	31.585	24.698
1080	31.479	24.641
1083	31.428	24.578
1086	31.409	24.562
1089	31.417	24.567
1092	31.397	24.53
1095	31.302	24.495
1098	31.229	24.448
1101	31.103	24.433
1104	30.992	24.415
1107	30.9	24.388
1110	30.791	24.372
1113	30.72	24.307
1116	30.66	24.304
1119	30.59	24.288
1122	30.516	24.269
1125	30.459	24.222
1128	30.377	24.211
1131	30.309	24.198
1134	30.258	24.179
1137	30.182	24.149
1140	30.116	24.135
1143	30.01	24.119
1146	29.964	24.105
1149	29.888	24.081
1152	29.825	24.035
1155	29.744	24.01
1158	29.684	24.024
1161	29.611	23.994
1164	29.524	23.961
1167	29.439	23.945
1170	29.349	23.923
1173	29.238	23.923
1176	29.151	23.85
1179	29.048	23.844
1182	28.952	23.847
1185	28.92	23.787
1188	28.874	23.798
1191	28.8	23.79
1194	28.778	23.752
1197	28.735	23.733
1200	28.716	23.725

## Sheet: 6e
	with MTPCM	without MTPCM	with MTPCM	without MTPCM				Time/min	Temp/°C	Time/min	Heating power/W
Time/s	Temp/°C	Temp/°C	Voltage/V	Voltage/V				0.05	-20.009	0.01667	0
3	30.683	30.688	3.3916	3.4179				0.1	-20.014	0.03333	0
6	31.093	31.143	2.9681	2.9427				0.15	-20.043	0.05	0
9	31.482	31.752	2.8121	2.7619				0.2	-20.055	0.06667	0
12	31.893	32.434	2.7703	2.7191				0.25	-20.046	0.08333	0
15	32.268	33.109	2.7433	2.6943				0.3	-20.072	0.1	0
18	32.57	33.858	2.7253	2.6785				0.35	-20.075	0.11667	0
21	32.864	34.571	2.7136	2.6686				0.4	-20.089	0.13333	0
24	33.13	35.368	2.7064	2.664				0.45	-20.11	0.15	0
27	33.443	36.129	2.7018	2.6618				0.5	-20.11	0.16667	0
30	33.756	36.83	2.6996	2.6618				0.55	-20.13	0.18333	0
33	34.085	37.545	2.699	2.6633				0.6	-20.124	0.2	0
36	34.422	38.267	2.699	2.6658				0.65	-20.13	0.21667	0
39	34.805	38.99	2.6996	2.6686				0.7	-20.147	0.23333	0
42	35.133	39.62	2.7005	2.6717				0.75	-20.173	0.25	0
45	35.485	40.361	2.7018	2.6748				0.8	-20.164	0.26667	0
48	35.843	40.937	2.7027	2.6776				0.85	-20.162	0.28333	0
51	36.147	41.462	2.7036	2.6807				0.9	-20.182	0.3	0
54	36.467	42.118	2.7043	2.6838				0.95	-20.185	0.31667	0
57	36.8	42.717	2.7049	2.6863				1	-20.216	0.33333	0
60	37.071	43.272	2.7052	2.6884				1.05	-20.228	0.35	0
63	37.364	43.871	2.7052	2.6909				1.1	-20.219	0.36667	0
66	37.665	44.396	2.7049	2.6928				1.15	-20.173	0.38333	0
69	37.942	44.972	2.7043	2.694				1.2	-19.974	0.4	0
72	38.208	45.446	2.7033	2.695				1.25	-19.668	0.41667	0
75	38.464	45.811	2.7021	2.6962				1.3	-19.266	0.43333	0
78	38.746	46.34	2.7008	2.6965				1.35	-18.81	0.45	0
81	39.009	46.88	2.699	2.6971				1.4	-18.27	0.46667	0
84	39.281	47.334	2.6968	2.6968				1.45	-17.698	0.48333	0
87	39.509	47.673	2.6943	2.6968				1.5	-17.13	0.5	0
90	39.732	48.271	2.6915	2.6965				1.55	-16.499	0.51667	0
93	39.945	48.623	2.6884	2.6953				1.6	-15.843	0.53333	0
96	40.141	49.072	2.6847	2.694				1.65	-15.178	0.55	0
99	40.353	49.378	2.6807	2.6928				1.7	-14.541	0.56667	0
102	40.52	49.885	2.6767	2.6909				1.75	-13.856	0.58333	0
105	40.679	50.231	2.672	2.6888				1.8	-13.203	0.6	0
108	40.808	50.657	2.6667	2.6866				1.85	-12.549	0.61667	0
111	40.961	51.088	2.6615	2.6838				1.9	-11.913	0.63333	0
114	41.087	51.288	2.6553	2.6807				1.95	-11.273	0.65	0
117	41.189	51.783	2.6484	2.6776				2	-10.625	0.66667	0
120	41.283	52.393	2.6407	2.6733				2.05	-9.969	0.68333	0
123	41.316	52.745	2.6326	2.6695				2.1	-9.352	0.7	0
126	41.334	53.112	2.624	2.6646				2.15	-8.73	0.71667	0
129	41.404	53.581	2.6137	2.6596				2.2	-8.116	0.73333	0
132	41.488	53.794	2.6023	2.6537				2.25	-7.517	0.75	0
135	41.552	54.386	2.5899	2.6472				2.3	-6.886	0.76667	0
138	41.609	54.615	2.5753	2.6398				2.35	-6.309	0.78333	0
141	41.652	55.123	2.5592	2.632				2.4	-5.681	0.8	0
144	41.687	55.72	2.5412	2.6224				2.45	-5.104	0.81667	0
147	41.703	56.255	2.5204	2.6116				2.5	-4.533	0.83333	0
150	41.746	56.391	2.4972	2.5992				2.55	-3.934	0.85	0
153	41.638	57.073	2.4708	2.5852				2.6	-3.382	0.86667	0
156	41.52	57.398	2.4404	2.5685				2.65	-2.816	0.88333	0
159	41.437	57.88	2.4057	2.5486				2.7	-2.265	0.9	0
162	41.342	58.516	2.3657	2.526				2.75	-1.705	0.91667	0
165	41.251	58.828	2.3198	2.4978				2.8	-1.175	0.93333	0
168	41.17	59.318	2.2994	2.4646				2.85	-0.657	0.95	0
171	41.103	60.149	--	2.4231				2.9	-0.099	0.96667	0
174	41.044	60.726	--	2.371				2.95	0.416	0.98333	0
177	40.985	60.853	--	2.3037				3	0.96	1	0
180	40.923	60.517	--	2.2984				3.05	1.484	1.01667	0
								3.1	2.03	1.03333	0
								3.15	2.562	1.05	0
								3.2	3.081	1.06667	0
								3.25	3.627	1.08333	0
								3.3	4.148	1.1	0
								3.35	4.702	1.11667	0
								3.4	5.235	1.13333	0
								3.45	5.726	1.15	0
								3.5	6.269	1.16667	0
								3.55	6.812	1.18333	0
								3.6	7.317	1.2	0
								3.65	7.83	1.21667	11.6842
								3.7	8.354	1.23333	12.0933
								3.75	8.889	1.25	12.6654
								3.8	9.39	1.26667	12.7701
								3.85	9.888	1.28333	13.0174
								3.9	10.402	1.3	14.4536
								3.95	10.892	1.31667	12.8641
								4	11.359	1.33333	13.0711
								4.05	11.851	1.35	13.6944
								4.1	12.341	1.36667	13.6122
								4.15	12.811	1.38333	11.6541
								4.2	13.297	1.4	11.9384
								4.25	13.77	1.41667	11.5591
								4.3	14.241	1.43333	11.5713
								4.35	14.697	1.45	11.4764
								4.4	15.173	1.46667	11.4848
								4.45	15.629	1.48333	11.4505
								4.5	16.085	1.5	11.3158
								4.55	16.509	1.51667	11.3089
								4.6	16.96	1.53333	11.3235
								4.65	17.419	1.55	11.3436
								4.7	17.842	1.56667	11.3523
								4.75	18.282	1.58333	11.3561
								4.8	18.684	1.6	11.3646
								4.85	19.126	1.61667	11.3967
								4.9	19.528	1.63333	11.4352
								4.95	19.951	1.65	11.4812
								5	20.361	1.66667	11.4986
								5.05	20.757	1.68333	11.5272
								5.1	21.142	1.7	11.5703
								5.15	21.527	1.71667	11.6426
								5.2	21.895	1.73333	11.6648
								5.25	22.327	1.75	11.6769
								5.3	22.746	1.76667	11.7054
								5.35	23.129	1.78333	11.7522
								5.4	23.529	1.8	11.788
								5.45	23.915	1.81667	11.8785
								5.5	24.315	1.83333	11.91
								5.55	24.709	1.85	11.963
								5.6	25.101	1.86667	11.9896
								5.65	25.485	1.88333	12.0173
								5.7	25.857	1.9	12.0449
								5.75	26.219	1.91667	12.0671
								5.8	26.57	1.93333	12.0894
								5.85	26.926	1.95	12.1128
								5.9	27.309	1.96667	12.1914
								5.95	27.63	1.98333	12.2186
								6	27.992	2	12.2374
								6.05	28.332	2.01667	12.1984
								6.1	28.688	2.03333	12.2203
								6.15	29.001	2.05	12.2656
								6.2	29.333	2.06667	12.2923
								6.25	29.678	2.08333	12.3344
								6.3	29.999	2.1	12.3885
								6.35	30.317	2.11667	12.4409
								6.4	30.632	2.13333	12.4959
								6.45	30.94	2.15	12.5567
								6.5	31.258	2.16667	12.6199
								6.55	31.563	2.18333	12.6938
								6.6	31.867	2.2	12.7795
								6.65	32.169	2.21667	12.8626
								6.7	32.446	2.23333	12.9524
								6.75	32.754	2.25	13.0414
								6.8	33.026	2.26667	13.122
								6.85	33.325	2.28333	13.1767
								6.9	33.599	2.3	13.211
								6.95	33.907	2.31667	13.2355
								7	34.214	2.33333	13.2551
								7.05	34.494	2.35	13.2485
								7.1	34.766	2.36667	13.2226
								7.15	35.054	2.38333	13.2007
								7.2	35.318	2.4	13.1719
								7.25	35.568	2.41667	13.1534
								7.3	35.799	2.43333	13.1421
								7.35	36.081	2.45	13.1421
								7.4	36.363	2.46667	12.9826
								7.45	36.621	2.48333	12.9129
								7.5	36.826	2.5	12.889
								7.55	37.084	2.51667	12.8682
								7.6	37.315	2.53333	12.8494
								7.65	37.514	2.55	12.8381
								7.7	37.734	2.56667	12.8284
								7.75	37.922	2.58333	12.8211
								7.8	38.129	2.6	12.8121
								7.85	38.342	2.61667	12.806
								7.9	38.524	2.63333	12.8004
								7.95	38.705	2.65	12.7917
								8	38.887	2.66667	12.7971
								8.05	39.073	2.68333	12.7993
								8.1	39.269	2.7	12.7937
								8.15	39.473	2.71667	12.7963
								8.2	39.651	2.73333	12.8034
								8.25	39.85	2.75	12.8081
								8.3	40.046	2.76667	12.8263
								8.35	40.231	2.78333	12.8297
								8.4	40.409	2.8	12.8289
								8.45	40.626	2.81667	12.8235
								8.5	40.858	2.83333	12.8257
								8.55	41.073	2.85	12.8343
								8.6	41.282	2.86667	12.8393
								8.65	41.511	2.88333	12.845
								8.7	41.739	2.9	12.856
								8.75	41.976	2.91667	12.8683
								8.8	42.193	2.93333	12.8833
								8.85	42.419	2.95	12.8911
								8.9	42.661	2.96667	12.905
								8.95	42.895	2.98333	12.9157
								9	43.102	3	12.9339
								9.05	43.355	3.01667	12.946
								9.1	43.602	3.03333	12.9669
								9.15	43.873	3.05	12.9821
								9.2	44.118	3.06667	12.9993
								9.25	44.365	3.08333	13.004
								9.3	44.618	3.1	13.021
								9.35	44.906	3.11667	13.0212
								9.4	45.193	3.13333	13.0306
								9.45	45.492	3.15	13.0509
								9.5	45.75	3.16667	13.0604
								9.55	45.919	3.18333	13.061
								9.6	46.051	3.2	13.0652
								9.65	46.072	3.21667	13.0821
								9.7	46.032	3.23333	13.0815
								9.75	46	3.25	13.0787
								9.8	45.911	3.26667	13.071
								9.85	45.819	3.28333	13.0903
								9.9	45.685	3.3	13.1005
								9.95	45.532	3.31667	13.0983
								10	45.373	3.33333	13.0987
								10.05	45.188	3.35	13.1216
								10.1	45.002	3.36667	13.1362
								10.15	44.817	3.38333	13.1349
								10.2	44.61	3.4	13.1341
								10.25	44.373	3.41667	13.1341
								10.3	44.183	3.43333	13.1351
								10.35	43.968	3.45	13.1471
								10.4	43.739	3.46667	13.1473
								10.45	43.524	3.48333	13.172
								10.5	43.309	3.5	13.1535
								10.55	43.083	3.51667	13.1603
								10.6	42.847	3.53333	13.1528
								10.65	42.645	3.55	13.167
								10.7	42.406	3.56667	13.1746
								10.75	42.212	3.58333	13.1897
								10.8	41.976	3.6	13.2072
								10.85	41.771	3.61667	13.2499
								10.9	41.559	3.63333	13.7174
								10.95	41.349	3.65	14.0877
								11	41.167	3.66667	13.0207
								11.05	40.968	3.68333	12.9978
								11.1	40.766	3.7	12.9964
								11.15	40.602	3.71667	13.0111
								11.2	40.414	3.73333	13.0324
								11.25	40.229	3.75	13.0475
								11.3	40.067	3.76667	13.0759
								11.35	39.93	3.78333	13.0815
								11.4	39.807	3.8	13.0953
								11.45	39.75	3.81667	13.1184
								11.5	39.691	3.83333	13.1412
								11.55	39.653	3.85	13.1507
								11.6	39.637	3.86667	13.1597
								11.65	39.643	3.88333	13.1694
								11.7	39.648	3.9	13.1813
								11.75	39.632	3.91667	13.1902
								11.8	39.648	3.93333	13.2074
								11.85	39.618	3.95	13.2221
								11.9	39.624	3.96667	13.231
								11.95	39.632	3.98333	13.2579
								12	39.613	4	13.2676
								12.05	39.594	4.01667	13.2717
								12.1	39.583	4.03333	13.2727
								12.15	39.551	4.05	13.2919
								12.2	39.532	4.06667	13.3236
								12.25	39.532	4.08333	13.3349
								12.3	39.479	4.1	13.3681
								12.35	39.454	4.11667	13.3718
								12.4	39.42	4.13333	13.3805
								12.45	39.377	4.15	13.3975
								12.5	39.374	4.16667	13.3856
								12.55	39.342	4.18333	13.3698
								12.6	39.285	4.2	13.3858
								12.65	39.264	4.21667	13.3612
								12.7	39.207	4.23333	13.346
								12.75	39.148	4.25	13.3358
								12.8	39.105	4.26667	13.3342
								12.85	39.065	4.28333	13.349
								12.9	39.006	4.3	13.3401
								12.95	38.963	4.31667	13.3468
								13	38.871	4.33333	13.352
								13.05	38.807	4.35	13.3558
								13.1	38.713	4.36667	13.3396
								13.15	38.643	4.38333	13.343
								13.2	38.549	4.4	13.3258
								13.25	38.444	4.41667	13.3075
								13.3	38.355	4.43333	13.3102
								13.35	38.223	4.45	13.2903
								13.4	38.119	4.46667	13.2915
								13.45	37.981	4.48333	13.286
								13.5	37.836	4.5	13.2997
								13.55	37.702	4.51667	13.3136
								13.6	37.543	4.53333	13.2894
								13.65	37.401	4.55	13.287
								13.7	37.234	4.56667	13.2723
								13.75	37.081	4.58333	13.2807
								13.8	36.896	4.6	13.278
								13.85	36.734	4.61667	13.2741
								13.9	36.533	4.63333	13.2745
								13.95	36.347	4.65	13.2638
								14	36.178	4.66667	13.2378
								14.05	35.971	4.68333	13.2323
								14.1	35.791	4.7	13.2213
								14.15	35.568	4.71667	13.2168
								14.2	35.385	4.73333	13.2067
								14.25	35.17	4.75	13.2101
								14.3	34.986	4.76667	13.2052
								14.35	34.761	4.78333	13.1989
								14.4	34.565	4.8	13.1885
								14.45	34.35	4.81667	13.1901
								14.5	34.113	4.83333	13.2054
								14.55	33.912	4.85	13.2119
								14.6	33.665	4.86667	13.21
								14.65	33.444	4.88333	13.2095
								14.7	33.194	4.9	13.2039
								14.75	32.952	4.91667	13.1965
								14.8	32.705	4.93333	13.2018
								14.85	32.495	4.95	13.1825
								14.9	32.234	4.96667	13.185
								14.95	32.017	4.98333	13.1833
								15	31.764	5	13.1789
								15.05	31.5	5.01667	13.1712
								15.1	31.274	5.03333	13.1644
								15.15	31.024	5.05	13.1738
								15.2	30.801	5.06667	13.1634
								15.25	30.543	5.08333	13.1597
								15.3	30.298	5.1	13.1483
								15.35	30.064	5.11667	13.1692
								15.4	29.811	5.13333	13.1625
								15.45	29.566	5.15	13.1433
								15.5	29.338	5.16667	13.1455
								15.55	29.107	5.18333	13.1444
								15.6	28.857	5.2	13.143
								15.65	28.655	5.21667	13.1542
								15.7	28.408	5.23333	13.153
								15.75	28.204	5.25	13.1385
								15.8	27.954	5.26667	13.15
								15.85	27.734	5.28333	13.1335
								15.9	27.53	5.3	13.1289
								15.95	27.304	5.31667	13.1312
								16	27.068	5.33333	13.1438
								16.05	26.875	5.35	13.131
								16.1	26.662	5.36667	13.1107
								16.15	26.445	5.38333	13.1075
								16.2	26.222	5.4	13.1058
								16.25	26.048	5.41667	13.103
								16.3	25.852	5.43333	13.0904
								16.35	25.65	5.45	13.0939
								16.4	25.441	5.46667	13.0885
								16.45	25.256	5.48333	13.077
								16.5	25.058	5.5	13.0775
								16.55	24.854	5.51667	13.0847
								16.6	24.656	5.53333	13.084
								16.65	24.473	5.55	13.0825
								16.7	24.296	5.56667	13.0782
								16.75	24.095	5.58333	13.0643
								16.8	23.891	5.6	13.0613
								16.85	23.687	5.61667	13.0512
								16.9	23.516	5.63333	13.0472
								16.95	23.312	5.65	13.0609
								17	23.089	5.66667	13.0601
								17.05	22.939	5.68333	13.053
								17.1	22.746	5.7	13.0344
								17.15	22.528	5.71667	13.038
								17.2	22.333	5.73333	13.036
								17.25	22.14	5.75	13.0339
								17.3	21.95	5.76667	13.0304
								17.35	21.722	5.78333	13.024
								17.4	21.541	5.8	13.0264
								17.45	21.329	5.81667	13.0174
								17.5	21.145	5.83333	12.9979
								17.55	20.938	5.85	13.0007
								17.6	20.729	5.86667	13.0027
								17.65	20.567	5.88333	12.9987
								17.7	20.353	5.9	12.9918
								17.75	20.179	5.91667	12.9937
								17.8	19.982	5.93333	12.9925
								17.85	19.806	5.95	13.0005
								17.9	19.58	5.96667	13.0013
								17.95	19.404	5.98333	12.9909
								18	19.206	6	12.9907
								18.05	19	6.01667	12.9885
								18.1	18.829	6.03333	12.9945
								18.15	18.659	6.05	12.9906
								18.2	18.475	6.06667	12.9824
								18.25	18.282	6.08333	12.9855
								18.3	18.09	6.1	12.979
								18.35	17.9	6.11667	12.9684
								18.4	17.732	6.13333	12.966
								18.45	17.543	6.15	12.965
								18.5	17.375	6.16667	12.9682
								18.55	17.194	6.18333	12.9643
								18.6	17.009	6.2	12.9583
								18.65	16.814	6.21667	12.9484
								18.7	16.649	6.23333	12.9461
								18.75	16.473	6.25	12.943
								18.8	16.311	6.26667	12.939
								18.85	16.121	6.28333	12.9262
								18.9	15.953	6.3	12.9178
								18.95	15.767	6.31667	12.9154
								19	15.61	6.33333	12.9173
								19.05	15.434	6.35	12.9092
								19.1	15.266	6.36667	12.9075
								19.15	15.096	6.38333	12.8975
								19.2	14.931	6.4	12.8907
								19.25	14.755	6.41667	12.8942
								19.3	14.562	6.43333	12.8949
								19.35	14.411	6.45	12.8832
								19.4	14.274	6.46667	12.8735
								19.45	14.089	6.48333	12.8775
								19.5	13.919	6.5	12.8697
								19.55	13.776	6.51667	12.8702
								19.6	13.594	6.53333	12.8734
								19.65	13.418	6.55	12.8626
								19.7	13.256	6.56667	12.8603
								19.75	13.121	6.58333	12.856
								19.8	12.968	6.6	12.8564
								19.85	12.792	6.61667	12.8545
								19.9	12.629	6.63333	12.8534
								19.95	12.506	6.65	12.8508
								20	12.332	6.66667	12.8495
								20.05	12.162	6.68333	12.8459
								20.1	12.013	6.7	12.8437
								20.15	11.859	6.71667	12.8489
								20.2	11.708	6.73333	12.8426
								20.25	11.538	6.75	12.8448
								20.3	11.398	6.76667	12.8411
								20.35	11.238	6.78333	12.8398
								20.4	11.087	6.8	12.8363
								20.45	10.936	6.81667	12.8342
								20.5	10.779	6.83333	12.8357
								20.55	10.647	6.85	12.8304
								20.6	10.504	6.86667	12.831
								20.65	10.344	6.88333	12.8257
								20.7	10.199	6.9	12.8227
								20.75	10.05	6.91667	12.821
								20.8	9.91	6.93333	12.8233
								20.85	9.762	6.95	12.8265
								20.9	9.638	6.96667	12.7435
								20.95	9.5	6.98333	12.7253
								21	9.346	7	12.7091
								21.05	9.201	7.01667	12.701
								21.1	9.08	7.03333	12.6975
								21.15	8.928	7.05	12.6936
								21.2	8.764	7.06667	12.6888
								21.25	8.645	7.08333	12.6866
								21.3	8.512	7.1	12.6843
								21.35	8.381	7.11667	12.683
								21.4	8.221	7.13333	12.6836
								21.45	8.088	7.15	12.6901
								21.5	7.971	7.16667	12.6897
								21.55	7.816	7.18333	12.6958
								21.6	7.688	7.2	12.6961
								21.65	7.561	7.21667	12.7009
								21.7	7.428	7.23333	12.6961
								21.75	7.286	7.25	12.6989
								21.8	7.164	7.26667	12.6947
								21.85	7.031	7.28333	12.6966
								21.9	6.915	7.3	12.6968
								21.95	6.76	7.31667	12.691
								22	6.635	7.33333	12.6825
								22.05	6.505	7.35	12.6801
								22.1	6.369	7.36667	12.6787
								22.15	6.263	7.38333	12.6797
								22.2	6.116	7.4	12.6811
								22.25	5.997	7.41667	12.6822
								22.3	5.875	7.43333	12.6806
								22.35	5.753	7.45	12.6848
								22.4	5.648	7.46667	12.6832
								22.45	5.501	7.48333	12.6815
								22.5	5.401	7.5	12.6798
								22.55	5.263	7.51667	12.6829
								22.6	5.127	7.53333	12.6867
								22.65	5.038	7.55	12.6906
								22.7	4.91	7.56667	12.6953
								22.75	4.78	7.58333	12.6993
								22.8	4.672	7.6	12.6991
								22.85	4.556	7.61667	12.6961
								22.9	4.439	7.63333	12.6968
								22.95	4.317	7.65	12.695
								23	4.203	7.66667	12.7004
								23.05	4.07	7.68333	12.6937
								23.1	3.976	7.7	12.6907
								23.15	3.84	7.71667	12.6874
								23.2	3.763	7.73333	12.6873
								23.25	3.605	7.75	12.6835
								23.3	3.502	7.76667	12.6771
								23.35	3.377	7.78333	12.6794
								23.4	3.297	7.8	12.6747
								23.45	3.175	7.81667	12.6733
								23.5	3.07	7.83333	12.6789
								23.55	2.945	7.85	12.6767
								23.6	2.864	7.86667	12.671
								23.65	2.737	7.88333	12.6726
								23.7	2.645	7.9	12.6725
								23.75	2.521	7.91667	12.671
								23.8	2.404	7.93333	12.6718
								23.85	2.288	7.95	12.6679
								23.9	2.182	7.96667	12.6626
								23.95	2.083	7.98333	12.66
								24	1.98	8	12.6548
								24.05	1.864	8.01667	12.6532
								24.1	1.767	8.03333	12.6496
								24.15	1.683	8.05	12.6439
								24.2	1.561	8.06667	12.6407
								24.25	1.425	8.08333	12.6391
								24.3	1.334	8.1	12.6462
								24.35	1.231	8.11667	12.6458
								24.4	1.118	8.13333	12.6432
								24.45	1.015	8.15	12.6448
								24.5	0.943	8.16667	12.6485
								24.55	0.802	8.18333	12.6437
								24.6	0.721	8.2	12.6577
								24.65	0.624	8.21667	12.6547
								24.7	0.53	8.23333	12.6541
								24.75	0.427	8.25	12.6546
								24.8	0.328	8.26667	12.658
								24.85	0.269	8.28333	12.6579
								24.9	0.372	8.3	12.662
								24.95	0.608	8.31667	12.658
								25	0.929	8.33333	12.6565
								25.05	1.309	8.35	12.6533
								25.1	1.753	8.36667	12.6516
								25.15	2.191	8.38333	12.6456
								25.2	2.648	8.4	12.6454
								25.25	3.147	8.41667	12.6439
								25.3	3.655	8.43333	12.6425
								25.35	4.134	8.45	12.642
								25.4	4.644	8.46667	12.6416
								25.45	5.152	8.48333	12.6414
								25.5	5.648	8.5	12.6402
								25.55	6.136	8.51667	12.6375
								25.6	6.643	8.53333	12.627
								25.65	7.117	8.55	12.625
								25.7	7.608	8.56667	12.6261
								25.75	8.09	8.58333	12.6193
								25.8	8.564	8.6	12.6202
								25.85	9.033	8.61667	12.6181
								25.9	9.5	8.63333	12.6184
								25.95	9.951	8.65	12.618
								26	10.43	8.66667	12.6178
								26.05	10.886	8.68333	12.6175
								26.1	11.337	8.7	12.6155
								26.15	11.791	8.71667	12.6141
								26.2	12.239	8.73333	12.6145
								26.25	12.69	8.75	12.6175
								26.3	13.13	8.76667	12.6143
								26.35	13.572	8.78333	12.6157
								26.4	14.015	8.8	12.6164
								26.45	14.485	8.81667	12.6168
								26.5	14.917	8.83333	12.615
								26.55	15.349	8.85	12.6175
								26.6	15.786	8.86667	12.6144
								26.65	16.242	8.88333	12.6167
								26.7	16.685	8.9	12.6137
								26.75	17.158	8.91667	12.611
								26.8	17.581	8.93333	12.6105
								26.85	18.051	8.95	12.6021
								26.9	18.434	8.96667	12.6021
								26.95	18.849	8.98333	12.603
								27	19.272	9	12.6005
								27.05	19.663	9.01667	12.6002
								27.1	20.045	9.03333	12.599
								27.15	20.416	9.05	12.5992
								27.2	20.798	9.06667	12.5992
								27.25	21.161	9.08333	12.5984
								27.3	21.521	9.1	12.6344
								27.35	21.901	9.11667	12.6315
								27.4	22.243	9.13333	12.6342
								27.45	22.626	9.15	12.6332
								27.5	22.974	9.16667	12.6321
								27.55	23.352	9.18333	12.629
								27.6	23.687	9.2	12.6294
								27.65	24.054	9.21667	12.6306
								27.7	24.413	9.23333	12.6218
								27.75	24.78	9.25	12.6201
								27.8	25.112	9.26667	12.6215
								27.85	25.438	9.28333	12.6212
								27.9	25.784	9.3	12.624
								27.95	26.129	9.31667	12.6258
								28	26.453	9.33333	12.6286
								28.05	26.79	9.35	12.6306
								28.1	27.092	9.36667	12.63
								28.15	27.429	9.38333	12.6307
								28.2	27.755	9.4	12.6354
								28.25	28.071	9.41667	12.6281
								28.3	28.364	9.43333	12.6226
								28.35	28.677	9.45	12.6204
								28.4	28.987	9.46667	12.6112
								28.45	29.281	9.48333	12.6088
								28.5	29.585	9.5	12.6042
								28.55	29.893	9.51667	0
								28.6	30.162	9.53333	0
								28.65	30.48	9.55	0
								28.7	30.777	9.56667	0
								28.75	31.073	9.58333	0
								28.8	31.345	9.6	0
								28.85	31.614	9.61667	0
								28.9	31.902	9.63333	0
								28.95	32.188	9.65	0
								29	32.449	9.66667	0
								29.05	32.707	9.68333	0
								29.1	33.015	9.7	0
								29.15	33.268	9.71667	0
								29.2	33.534	9.73333	0
								29.25	33.803	9.75	0
								29.3	34.086	9.76667	0
								29.35	34.336	9.78333	0
								29.4	34.597	9.8	0
								29.45	34.823	9.81667	0
								29.5	35.057	9.83333	0
								29.55	35.296	9.85	0
								29.6	35.541	9.86667	0
								29.65	35.769	9.88333	0
								29.7	35.971	9.9	0
								29.75	36.197	9.91667	0
								29.8	36.404	9.93333	0
								29.85	36.619	9.95	0
								29.9	36.828	9.96667	0
								29.95	37.033	9.98333	0
								30	37.226	10	0
								30.05	37.436	10.0167	0
								30.1	37.635	10.0333	0
								30.15	37.828	10.05	0
								30.2	38.014	10.0667	0
								30.25	38.205	10.0833	0
								30.3	38.398	10.1	0
								30.35	38.576	10.1167	0
								30.4	38.764	10.1333	0
								30.45	38.938	10.15	0
								30.5	39.118	10.1667	0
								30.55	39.293	10.1833	0
								30.6	39.484	10.2	0
								30.65	39.678	10.2167	0
								30.7	39.858	10.2333	0
								30.75	40.046	10.25	0
								30.8	40.266	10.2667	0
								30.85	40.43	10.2833	0
								30.9	40.632	10.3	0
								30.95	40.823	10.3167	0
								31	41.022	10.3333	0
								31.05	41.237	10.35	0
								31.1	41.435	10.3667	0
								31.15	41.645	10.3833	0
								31.2	41.86	10.4	0
								31.25	42.067	10.4167	0
								31.3	42.32	10.4333	0
								31.35	42.503	10.45	0
								31.4	42.739	10.4667	0
								31.45	42.978	10.4833	0
								31.5	43.175	10.5	0
								31.55	43.427	10.5167	0
								31.6	43.661	10.5333	0
								31.65	43.887	10.55	0
								31.7	44.131	10.5667	0
								31.75	44.39	10.5833	0
								31.8	44.666	10.6	0
								31.85	44.938	10.6167	0
								31.9	45.22	10.6333	0
								31.95	45.489	10.65	0
								32	45.739	10.6667	0
								32.05	45.908	10.6833	0
								32.1	45.978	10.7	0
								32.15	45.994	10.7167	0
								32.2	45.967	10.7333	0
								32.25	45.911	10.75	0
								32.3	45.809	10.7667	0
								32.35	45.688	10.7833	0
								32.4	45.559	10.8	0
								32.45	45.387	10.8167	0
								32.5	45.207	10.8333	0
								32.55	45.018	10.85	0
								32.6	44.828	10.8667	0
								32.65	44.645	10.8833	0
								32.7	44.424	10.9	0
								32.75	44.207	10.9167	0
								32.8	43.997	10.9333	0
								32.85	43.75	10.95	0
								32.9	43.554	10.9667	0
								32.95	43.322	10.9833	0
								33	43.097	11	0
								33.05	42.874	11.0167	0
								33.1	42.64	11.0333	0
								33.15	42.441	11.05	0
								33.2	42.223	11.0667	0
								33.25	42.005	11.0833	0
								33.3	41.75	11.1	0
								33.35	41.559	11.1167	0
								33.4	41.344	11.1333	0
								33.45	41.18	11.15	0
								33.5	40.96	11.1667	0
								33.55	40.75	11.1833	0
								33.6	40.591	11.2	0
								33.65	40.385	11.2167	0
								33.7	40.226	11.2333	0
								33.75	40.073	11.25	0
								33.8	39.925	11.2667	0
								33.85	39.825	11.2833	0
								33.9	39.774	11.3	0
								33.95	39.691	11.3167	0
								34	39.678	11.3333	0
								34.05	39.643	11.35	0
								34.1	39.637	11.3667	0
								34.15	39.635	11.3833	0
								34.2	39.626	11.4	0
								34.25	39.629	11.4167	0
								34.3	39.624	11.4333	0
								34.35	39.629	11.45	0
								34.4	39.624	11.4667	0
								34.45	39.624	11.4833	0
								34.5	39.616	11.5	0
								34.55	39.586	11.5167	0
								34.6	39.554	11.5333	0
								34.65	39.527	11.55	0
								34.7	39.514	11.5667	0
								34.75	39.495	11.5833	0
								34.8	39.454	11.6	0
								34.85	39.428	11.6167	0
								34.9	39.393	11.6333	0
								34.95	39.342	11.65	0
								35	39.323	11.6667	0
								35.05	39.285	11.6833	0
								35.1	39.231	11.7	0
								35.15	39.199	11.7167	0
								35.2	39.14	11.7333	0
								35.25	39.092	11.75	0
								35.3	39.019	11.7667	0
								35.35	38.987	11.7833	0
								35.4	38.936	11.8	0
								35.45	38.86	11.8167	0
								35.5	38.772	11.8333	0
								35.55	38.694	11.85	0
								35.6	38.61	11.8667	0
								35.65	38.511	11.8833	0
								35.7	38.42	11.9	0
								35.75	38.309	11.9167	0
								35.8	38.197	11.9333	0
								35.85	38.068	11.95	0
								35.9	37.938	11.9667	0
								35.95	37.804	11.9833	0
								36	37.645	12	0
								36.05	37.503	12.0167	0
								36.1	37.361	12.0333	0
								36.15	37.215	12.05	0
								36.2	37.043	12.0667	0
								36.25	36.844	12.0833	0
								36.3	36.694	12.1	0
								36.35	36.517	12.1167	0
								36.4	36.334	12.1333	0
								36.45	36.148	12.15	0
								36.5	35.933	12.1667	0
								36.55	35.75	12.1833	0
								36.6	35.557	12.2	0
								36.65	35.372	12.2167	0
								36.7	35.146	12.2333	0
								36.75	34.927	12.25	0
								36.8	34.714	12.2667	0
								36.85	34.508	12.2833	0
								36.9	34.279	12.3	0
								36.95	34.051	12.3167	0
								37	33.825	12.3333	0
								37.05	33.58	12.35	0
								37.1	33.374	12.3667	0
								37.15	33.11	12.3833	0
								37.2	32.895	12.4	0
								37.25	32.618	12.4167	0
								37.3	32.4	12.4333	0
								37.35	32.161	12.45	0
								37.4	31.913	12.4667	0
								37.45	31.671	12.4833	0
								37.5	31.424	12.5	0
								37.55	31.198	12.5167	0
								37.6	30.934	12.5333	0
								37.65	30.709	12.55	0
								37.7	30.464	12.5667	0
								37.75	30.225	12.5833	0
								37.8	29.969	12.6	0
								37.85	29.74	12.6167	0
								37.9	29.496	12.6333	0
								37.95	29.262	12.65	0
								38	29.02	12.6667	0
								38.05	28.772	12.6833	0
								38.1	28.56	12.7	0
								38.15	28.321	12.7167	0
								38.2	28.092	12.7333	0
								38.25	27.861	12.75	0
								38.3	27.649	12.7667	0
								38.35	27.424	12.7833	0
								38.4	27.209	12.8	0
								38.45	27.007	12.8167	0
								38.5	26.795	12.8333	0
								38.55	26.58	12.85	0
								38.6	26.377	12.8667	0
								38.65	26.181	12.8833	0
								38.7	25.985	12.9	0
								38.75	25.781	12.9167	0
								38.8	25.572	12.9333	0
								38.85	25.37	12.95	0
								38.9	25.169	12.9667	0
								38.95	24.965	12.9833	0
								39	24.802	13	0
								39.05	24.606	13.0167	0
								39.1	24.399	13.0333	0
								39.15	24.198	13.05	0
								39.2	24.008	13.0667	0
								39.25	23.82	13.0833	0
								39.3	23.643	13.1	0
								39.35	23.442	13.1167	0
								39.4	23.246	13.1333	0
								39.45	23.051	13.15	0
								39.5	22.858	13.1667	0
								39.55	22.659	13.1833	0
								39.6	22.477	13.2	0
								39.65	22.254	13.2167	0
								39.7	22.057	13.2333	0
								39.75	21.879	13.25	0
								39.8	21.686	13.2667	0
								39.85	21.475	13.2833	0
								39.9	21.268	13.3	0
								39.95	21.084	13.3167	0
								40	20.872	13.3333	0
								40.05	20.699	13.35	0
								40.1	20.49	13.3667	0
								40.15	20.314	13.3833	0
								40.2	20.094	13.4	0
								40.25	19.927	13.4167	0
								40.3	19.723	13.4333	0
								40.35	19.528	13.45	0
								40.4	19.346	13.4667	0
								40.45	19.14	13.4833	0
								40.5	18.95	13.5	0
								40.55	18.772	13.5167	0
								40.6	18.585	13.5333	0
								40.65	18.387	13.55	0
								40.7	18.214	13.5667	0
								40.75	18.04	13.5833	0
								40.8	17.84	13.6	0
								40.85	17.655	13.6167	0
								40.9	17.468	13.6333	0
								40.95	17.309	13.65	0
								41	17.122	13.6667	0
								41.05	16.949	13.6833	0
								41.1	16.776	13.7	0
								41.15	16.624	13.7167	0
								41.2	16.396	13.7333	0
								41.25	16.25	13.75	0
								41.3	16.063	13.7667	0
								41.35	15.907	13.7833	0
								41.4	15.717	13.8	0
								41.45	15.558	13.8167	0
								41.5	15.384	13.8333	0
								41.55	15.219	13.85	0
								41.6	15.041	13.8667	0
								41.65	14.873	13.8833	0
								41.7	14.7	13.9	0
								41.75	14.54	13.9167	0
								41.8	14.381	13.9333	0
								41.85	14.205	13.95	0
								41.9	14.034	13.9667	0
								41.95	13.902	13.9833	0
								42	13.715	14	0
								42.05	13.553	14.0167	0
								42.1	13.391	14.0333	0
								42.15	13.234	14.05	0
								42.2	13.086	14.0667	0
								42.25	12.907	14.0833	0
								42.3	12.775	14.1	0
								42.35	12.596	14.1167	0
								42.4	12.44	14.1333	0
								42.45	12.299	14.15	0
								42.5	12.126	14.1667	0
								42.55	11.986	14.1833	0
								42.6	11.813	14.2	0
								42.65	11.648	14.2167	0
								42.7	11.505	14.2333	0
								42.75	11.362	14.25	0
								42.8	11.213	14.2667	0
								42.85	11.059	14.2833	0
								42.9	10.903	14.3	0
								42.95	10.749	14.3167	0
								43	10.617	14.3333	0
								43.05	10.457	14.35	0
								43.1	10.331	14.3667	0
								43.15	10.171	14.3833	0
								43.2	10.064	14.4	0
								43.25	9.899	14.4167	0
								43.3	9.74	14.4333	0
								43.35	9.58	14.45	0
								43.4	9.459	14.4667	0
								43.45	9.311	14.4833	0
								43.5	9.168	14.5	0
								43.55	9.038	14.5167	0
								43.6	8.897	14.5333	0
								43.65	8.759	14.55	0
								43.7	8.603	14.5667	0
								43.75	8.473	14.5833	0
								43.8	8.359	14.6	0
								43.85	8.21	14.6167	0
								43.9	8.052	14.6333	0
								43.95	7.93	14.65	0
								44	7.805	14.6667	0
								44.05	7.644	14.6833	0
								44.1	7.522	14.7	0
								44.15	7.392	14.7167	0
								44.2	7.259	14.7333	0
								44.25	7.134	14.75	0
								44.3	6.995	14.7667	0
								44.35	6.876	14.7833	0
								44.4	6.735	14.8	0
								44.45	6.615	14.8167	0
								44.5	6.477	14.8333	0
								44.55	6.366	14.85	0
								44.6	6.233	14.8667	0
								44.65	6.116	14.8833	0
								44.7	5.961	14.9	0
								44.75	5.853	14.9167	0
								44.8	5.728	14.9333	0
								44.85	5.601	14.95	0
								44.9	5.484	14.9667	0
								44.95	5.362	14.9833	0
								45	5.232	15	0
								45.05	5.116	15.0167	0
								45.1	4.996	15.0333	0
								45.15	4.885	15.05	0
								45.2	4.752	15.0667	0
								45.25	4.641	15.0833	0
								45.3	4.528	15.1	0
								45.35	4.403	15.1167	0
								45.4	4.292	15.1333	0
								45.45	4.17	15.15	0
								45.5	4.04	15.1667	0
								45.55	3.943	15.1833	0
								45.6	3.813	15.2	0
								45.65	3.685	15.2167	0
								45.7	3.61	15.2333	0
								45.75	3.491	15.25	0
								45.8	3.363	15.2667	0
								45.85	3.239	15.2833	0
								45.9	3.147	15.3	0
								45.95	3.017	15.3167	0
								46	2.917	15.3333	0
								46.05	2.814	15.35	0
								46.1	2.712	15.3667	0
								46.15	2.587	15.3833	0
								46.2	2.471	15.4	0
								46.25	2.371	15.4167	0
								46.3	2.271	15.4333	0
								46.35	2.16	15.45	0
								46.4	2.055	15.4667	0
								46.45	1.958	15.4833	0
								46.5	1.836	15.5	0
								46.55	1.722	15.5167	0
								46.6	1.614	15.5333	0
								46.65	1.523	15.55	0
								46.7	1.401	15.5667	0
								46.75	1.304	15.5833	0
								46.8	1.201	15.6	0
								46.85	1.087	15.6167	0
								46.9	0.999	15.6333	0
								46.95	0.882	15.65	0
								47	0.777	15.6667	0
								47.05	0.691	15.6833	0
								47.1	0.58	15.7	0
								47.15	0.488	15.7167	0
								47.2	0.372	15.7333	0
								47.25	0.278	15.75	0
								47.3	0.192	15.7667	0
								47.35	0.084	15.7833	0
								47.4	-0.027	15.8	0
								47.45	-0.122	15.8167	0
								47.5	-0.235	15.8333	0
								47.55	-0.296	15.85	0
								47.6	-0.271	15.8667	0
								47.65	-0.11	15.8833	0
								47.7	0.161	15.9	0
								47.75	0.513	15.9167	0
								47.8	0.926	15.9333	0
								47.85	1.362	15.95	0
								47.9	1.841	15.9667	0
								47.95	2.335	15.9833	0
								48	2.817	16	0
								48.05	3.311	16.0167	0
								48.1	3.824	16.0333	0
								48.15	4.339	16.05	0
								48.2	4.833	16.0667	0
								48.25	5.321	16.0833	0
								48.3	5.831	16.1	0
								48.35	6.335	16.1167	0
								48.4	6.818	16.1333	0
								48.45	7.297	16.15	0
								48.5	7.777	16.1667	0
								48.55	8.24	16.1833	0
								48.6	8.714	16.2	0
								48.65	9.19	16.2167	0
								48.7	9.646	16.2333	0
								48.75	10.092	16.25	0
								48.8	10.556	16.2667	0
								48.85	10.999	16.2833	0
								48.9	11.461	16.3	0
								48.95	11.934	16.3167	0
								49	12.357	16.3333	0
								49.05	12.814	16.35	0
								49.1	13.264	16.3667	0
								49.15	13.704	16.3833	0
								49.2	14.125	16.4	0
								49.25	14.565	16.4167	0
								49.3	14.972	16.4333	0
								49.35	15.371	16.45	0
								49.4	15.775	16.4667	0
								49.45	16.201	16.4833	0
								49.5	16.591	16.5	0
								49.55	16.979	16.5167	0
								49.6	17.38	16.5333	0
								49.65	17.763	16.55	0
								49.7	18.153	16.5667	0
								49.75	18.544	16.5833	0
								49.8	18.934	16.6	0
								49.85	19.289	16.6167	0
								49.9	19.66	16.6333	0
								49.95	20.048	16.65	0
								50	20.416	16.6667	0
								50.05	20.776	16.6833	0
								50.1	21.134	16.7	0
								50.15	21.472	16.7167	0
								50.2	21.859	16.7333	0
								50.25	22.21	16.75	0
								50.3	22.583	16.7667	0
								50.35	22.942	16.7833	0
								50.4	23.274	16.8	0
								50.45	23.652	16.8167	0
								50.5	24.03	16.8333	0
								50.55	24.367	16.85	0
								50.6	24.712	16.8667	0
								50.65	25.03	16.8833	0
								50.7	25.376	16.9	0
								50.75	25.708	16.9167	0
								50.8	26.045	16.9333	0
								50.85	26.355	16.95	0
								50.9	26.692	16.9667	0
								50.95	26.997	16.9833	0
								51	27.312	17	0
								51.05	27.622	17.0167	0
								51.1	27.929	17.0333	0
								51.15	28.228	17.05	0
								51.2	28.533	17.0667	0
								51.25	28.84	17.0833	0
								51.3	29.137	17.1	0
								51.35	29.406	17.1167	0
								51.4	29.711	17.1333	0
								51.45	30.023	17.15	0
								51.5	30.298	17.1667	0
								51.55	30.581	17.1833	0
								51.6	30.874	17.2	0
								51.65	31.149	17.2167	0
								51.7	31.44	17.2333	0
								51.75	31.715	17.25	0
								51.8	31.992	17.2667	0
								51.85	32.245	17.2833	0
								51.9	32.514	17.3	0
								51.95	32.784	17.3167	0
								52	33.036	17.3333	0
								52.05	33.308	17.35	0
								52.1	33.564	17.3667	0
								52.15	33.795	17.3833	0
								52.2	34.048	17.4	0
								52.25	34.293	17.4167	0
								52.3	34.524	17.4333	0
								52.35	34.769	17.45	0
								52.4	35	17.4667	0
								52.45	35.234	17.4833	0
								52.5	35.463	17.5	0
								52.55	35.675	17.5167	0
								52.6	35.885	17.5333	0
								52.65	36.119	17.55	0
								52.7	36.336	17.5667	0
								52.75	36.541	17.5833	0
								52.8	36.758	17.6	0
								52.85	36.952	17.6167	0
								52.9	37.148	17.6333	0
								52.95	37.326	17.65	0
								53	37.511	17.6667	0
								53.05	37.726	17.6833	0
								53.1	37.914	17.7	0
								53.15	38.121	17.7167	0
								53.2	38.307	17.7333	0
								53.25	38.455	17.75	0
								53.3	38.624	17.7667	0
								53.35	38.817	17.7833	0
								53.4	38.995	17.8	0
								53.45	39.183	17.8167	0
								53.5	39.323	17.8333	0
								53.55	39.492	17.85	0
								53.6	39.651	17.8667	0
								53.65	39.828	17.8833	0
								53.7	39.984	17.9	0
								53.75	40.156	17.9167	0
								53.8	40.325	17.9333	0
								53.85	40.484	17.95	0
								53.9	40.656	17.9667	0
								53.95	40.817	17.9833	0
								54	40.981	18	0
								54.05	41.169	18.0167	0
								54.1	41.347	18.0333	0
								54.15	41.508	18.05	0
								54.2	41.694	18.0667	0
								54.25	41.874	18.0833	0
								54.3	42.035	18.1	0
								54.35	42.226	18.1167	0
								54.4	42.409	18.1333	0
								54.45	42.594	18.15	0
								54.5	42.785	18.1667	0
								54.55	42.973	18.1833	0
								54.6	43.169	18.2	0
								54.65	43.352	18.2167	0
								54.7	43.548	18.2333	0
								54.75	43.758	18.25	0
								54.8	43.976	18.2667	0
								54.85	44.199	18.2833	0
								54.9	44.411	18.3	0
								54.95	44.664	18.3167	0
								55	44.868	18.3333	0
								55.05	45.118	18.35	0
								55.1	45.328	18.3667	0
								55.15	45.564	18.3833	0
								55.2	45.801	18.4	0
								55.25	46.04	18.4167	0
								55.3	46.158	18.4333	0
								55.35	46.215	18.45	0
								55.4	46.177	18.4667	0
								55.45	46.118	18.4833	0
								55.5	46.032	18.5	0
								55.55	45.911	18.5167	0
								55.6	45.747	18.5333	0
								55.65	45.613	18.55	0
								55.7	45.424	18.5667	0
								55.75	45.255	18.5833	0
								55.8	45.037	18.6	0
								55.85	44.846	18.6167	0
								55.9	44.613	18.6333	0
								55.95	44.392	18.65	0
								56	44.166	18.6667	0
								56.05	43.935	18.6833	0
								56.1	43.709	18.7	0
								56.15	43.481	18.7167	0
								56.2	43.253	18.7333	0
								56.25	43.019	18.75	0
								56.3	42.814	18.7667	0
								56.35	42.567	18.7833	0
								56.4	42.357	18.8	0
								56.45	42.124	18.8167	0
								56.5	41.906	18.8333	0
								56.55	41.694	18.85	0
								56.6	41.492	18.8667	0
								56.65	41.277	18.8833	0
								56.7	41.075	18.9	0
								56.75	40.855	18.9167	0
								56.8	40.677	18.9333	0
								56.85	40.514	18.95	0
								56.9	40.317	18.9667	0
								56.95	40.178	18.9833	0
								57	39.984	19	0
								57.05	39.855	19.0167	0
								57.1	39.774	19.0333	0
								57.15	39.739	19.05	0
								57.2	39.67	19.0667	0
								57.25	39.643	19.0833	0
								57.3	39.635	19.1	0
								57.35	39.621	19.1167	0
								57.4	39.613	19.1333	0
								57.45	39.616	19.15	0
								57.5	39.602	19.1667	0
								57.55	39.61	19.1833	0
								57.6	39.616	19.2	0
								57.65	39.621	19.2167	0
								57.7	39.592	19.2333	0
								57.75	39.581	19.25	0
								57.8	39.551	19.2667	0
								57.85	39.551	19.2833	0
								57.9	39.53	19.3	0
								57.95	39.5	19.3167	0
								58	39.46	19.3333	0
								58.05	39.414	19.35	0
								58.1	39.385	19.3667	0
								58.15	39.374	19.3833	0
								58.2	39.344	19.4	0
								58.25	39.307	19.4167	0
								58.3	39.272	19.4333	0
								58.35	39.21	19.45	0
								58.4	39.188	19.4667	0
								58.45	39.137	19.4833	0
								58.5	39.132	19.5	0
								58.55	39.054	19.5167	0
								58.6	39.011	19.5333	0
								58.65	38.941	19.55	0
								58.7	38.879	19.5667	0
								58.75	38.807	19.5833	0
								58.8	38.731	19.6	0
								58.85	38.662	19.6167	0
								58.9	38.589	19.6333	0
								58.95	38.489	19.65	0
								59	38.374	19.6667	0
								59.05	38.283	19.6833	0
								59.1	38.151	19.7	0
								59.15	38.043	19.7167	0
								59.2	37.887	19.7333	0
								59.25	37.756	19.75	0
								59.3	37.594	19.7667	0
								59.35	37.471	19.7833	0
								59.4	37.318	19.8	0
								59.45	37.162	19.8167	0
								59.5	36.979	19.8333	0
								59.55	36.799	19.85	0
								59.6	36.629	19.8667	0
								59.65	36.444	19.8833	0
								59.7	36.248	19.9	0
								59.75	36.027	19.9167	0
								59.8	35.85	19.9333	0
								59.85	35.654	19.95	0
								59.9	35.441	19.9667	0
								59.95	35.242	19.9833	0
								60	35.038	20	0
								60.05	34.815	20.0167	0
								60.1	34.576	20.0333	0
								60.15	34.336	20.05	0
								60.2	34.127	20.0667	0
								60.25	33.879	20.0833	0
								60.3	33.651	20.1	0
								60.35	33.387	20.1167	0
								60.4	33.17	20.1333	0
								60.45	32.928	20.15	0
								60.5	32.678	20.1667	0
								60.55	32.446	20.1833	0
								60.6	32.196	20.2	0
								60.65	31.949	20.2167	0
								60.7	31.704	20.2333	0
								60.75	31.432	20.25	0
								60.8	31.198	20.2667	0
								60.85	30.951	20.2833	0
								60.9	30.711	20.3	0
								60.95	30.464	20.3167	0
								61	30.216	20.3333	0
								61.05	29.972	20.35	0
								61.1	29.735	20.3667	0
								61.15	29.49	20.3833	0
								61.2	29.265	20.4	0
								61.25	29.036	20.4167	0
								61.3	28.778	20.4333	0
								61.35	28.549	20.45	0
								61.4	28.324	20.4667	0
								61.45	28.079	20.4833	0
								61.5	27.85	20.5	0
								61.55	27.636	20.5167	0
								61.6	27.418	20.5333	0
								61.65	27.192	20.55	0
								61.7	26.975	20.5667	0
								61.75	26.79	20.5833	0
								61.8	26.564	20.6	0
								61.85	26.363	20.6167	0
								61.9	26.145	20.6333	0
								61.95	25.925	20.65	0
								62	25.724	20.6667	0
								62.05	25.553	20.6833	0
								62.1	25.354	20.7	0
								62.15	25.147	20.7167	0
								62.2	24.952	20.7333	0
								62.25	24.758	20.75	0
								62.3	24.552	20.7667	0
								62.35	24.378	20.7833	0
								62.4	24.179	20.8	0
								62.45	23.986	20.8167	0
								62.5	23.777	20.8333	0
								62.55	23.578	20.85	0
								62.6	23.393	20.8667	0
								62.65	23.187	20.8833	0
								62.7	23.034	20.9	0
								62.75	22.803	20.9167	0
								62.8	22.624	20.9333	0
								62.85	22.439	20.95	0
								62.9	22.216	20.9667	0
								62.95	22.041	20.9833	0
								63	21.824	21	0
								63.05	21.626	21.0167	0
								63.1	21.444	21.0333	0
								63.15	21.219	21.05	0
								63.2	21.043	21.0667	0
								63.25	20.85	21.0833	0
								63.3	20.661	21.1	0
								63.35	20.452	21.1167	0
								63.4	20.256	21.1333	0
								63.45	20.07	21.15	0
								63.5	19.869	21.1667	0
								63.55	19.682	21.1833	0
								63.6	19.489	21.2	0
								63.65	19.305	21.2167	0
								63.7	19.107	21.2333	0
								63.75	18.915	21.25	0
								63.8	18.747	21.2667	0
								63.85	18.563	21.2833	0
								63.9	18.376	21.3	0
								63.95	18.161	21.3167	0
								64	17.988	21.3333	0
								64.05	17.815	21.35	0
								64.1	17.636	21.3667	0
								64.15	17.46	21.3833	0
								64.2	17.268	21.4	0
								64.25	17.084	21.4167	0
								64.3	16.919	21.4333	0
								64.35	16.707	21.45	0
								64.4	16.553	21.4667	0
								64.45	16.391	21.4833	0
								64.5	16.209	21.5	0
								64.55	16.028	21.5167	0
								64.6	15.857	21.5333	0
								64.65	15.673	21.55	0
								64.7	15.519	21.5667	0
								64.75	15.338	21.5833	0
								64.8	15.167	21.6	0
								64.85	14.988	21.6167	0
								64.9	14.818	21.6333	0
								64.95	14.675	21.65	0
								65	14.485	21.6667	0
								65.05	14.318	21.6833	0
								65.1	14.161	21.7	0
								65.15	13.993	21.7167	0
								65.2	13.828	21.7333	0
								65.25	13.655	21.75	0
								65.3	13.504	21.7667	0
								65.35	13.339	21.7833	0
								65.4	13.171	21.8	0
								65.45	13.012	21.8167	0
								65.5	12.847	21.8333	0
								65.55	12.704	21.85	0
								65.6	12.55	21.8667	0
								65.65	12.374	21.8833	0
								65.7	12.206	21.9	0
								65.75	12.071	21.9167	0
								65.8	11.928	21.9333	0
								65.85	11.747	21.95	0
								65.9	11.601	21.9667	0
								65.95	11.45	21.9833	0
								66	11.312	22	0
								66.05	11.142	22.0167	0
								66.1	10.971	22.0333	0
								66.15	10.842	22.05	0
								66.2	10.694	22.0667	0
								66.25	10.534	22.0833	0
								66.3	10.391	22.1	0
								66.35	10.254	22.1167	0
								66.4	10.094	22.1333	0
								66.45	9.957	22.15	0
								66.5	9.811	22.1667	0
								66.55	9.69	22.1833	0
								66.6	9.531	22.2	0
								66.65	9.371	22.2167	0
								66.7	9.242	22.2333	0
								66.75	9.102	22.25	0
								66.8	8.975	22.2667	0
								66.85	8.811	22.2833	0
								66.9	8.695	22.3	0
								66.95	8.54	22.3167	0
								67	8.415	22.3333	0
								67.05	8.265	22.35	0
								67.1	8.124	22.3667	0
								67.15	7.996	22.3833	0
								67.2	7.874	22.4	0
								67.25	7.724	22.4167	0
								67.3	7.589	22.4333	0
								67.35	7.444	22.45	0
								67.4	7.311	22.4667	0
								67.45	7.189	22.4833	0
								67.5	7.059	22.5	0
								67.55	6.94	22.5167	0
								67.6	6.807	22.5333	0
								67.65	6.679	22.55	0
								67.7	6.552	22.5667	0
								67.75	6.424	22.5833	0
								67.8	6.28	22.6	0
								67.85	6.18	22.6167	0
								67.9	6.036	22.6333	0
								67.95	5.906	22.65	0
								68	5.792	22.6667	0
								68.05	5.67	22.6833	0
								68.1	5.54	22.7	0
								68.15	5.418	22.7167	0
								68.2	5.282	22.7333	0
								68.25	5.179	22.75	0
								68.3	5.046	22.7667	0
								68.35	4.935	22.7833	0
								68.4	4.811	22.8	0
								68.45	4.702	22.8167	0
								68.5	4.569	22.8333	0
								68.55	4.467	22.85	0
								68.6	4.334	22.8667	0
								68.65	4.223	22.8833	0
								68.7	4.104	22.9	0
								68.75	3.998	22.9167	0
								68.8	3.879	22.9333	0
								68.85	3.746	22.95	0
								68.9	3.632	22.9667	0
								68.95	3.544	22.9833	0
								69	3.419	23	0
								69.05	3.311	23.0167	0
								69.1	3.189	23.0333	0
								69.15	3.072	23.05	0
								69.2	2.981	23.0667	0
								69.25	2.853	23.0833	0
								69.3	2.748	23.1	0
								69.35	2.637	23.1167	0
								69.4	2.523	23.1333	0
								69.45	2.418	23.15	0
								69.5	2.304	23.1667	0
								69.55	2.207	23.1833	0
								69.6	2.119	23.2	0
								69.65	1.974	23.2167	0
								69.7	1.894	23.2333	0
								69.75	1.78	23.25	0
								69.8	1.692	23.2667	0
								69.85	1.57	23.2833	0
								69.9	1.456	23.3	0
								69.95	1.359	23.3167	0
								70	1.231	23.3333	0
								70.05	1.129	23.35	0
								70.1	1.035	23.3667	0
								70.15	0.938	23.3833	0
								70.2	0.838	23.4	0
								70.25	0.735	23.4167	0
								70.3	0.627	23.4333	0
								70.35	0.53	23.45	0
								70.4	0.433	23.4667	0
								70.45	0.33	23.4833	0
								70.5	0.211	23.5	0
								70.55	0.111	23.5167	0
								70.6	0.02	23.5333	0
								70.65	-0.102	23.55	0
								70.7	-0.185	23.5667	0
								70.75	-0.277	23.5833	0
								70.8	-0.388	23.6	0
								70.85	-0.476	23.6167	0
								70.9	-0.579	23.6333	0
								70.95	-0.668	23.65	0
								71	-0.773	23.6667	0
								71.05	-0.865	23.6833	0
								71.1	-0.962	23.7	0
								71.15	-1.053	23.7167	0
								71.2	-1.153	23.7333	0
								71.25	-1.247	23.75	0
								71.3	-1.341	23.7667	0
								71.35	-1.438	23.7833	0
								71.4	-1.533	23.8	0
								71.45	-1.621	23.8167	0
								71.5	-1.732	23.8333	0
								71.55	-1.818	23.85	0
								71.6	-1.924	23.8667	0
								71.65	-2.007	23.8833	0
								71.7	-2.107	23.9	0
								71.75	-2.187	23.9167	0
								71.8	-2.276	23.9333	0
								71.85	-2.356	23.95	0
								71.9	-2.464	23.9667	0
								71.95	-2.547	23.9833	0
								72	-2.633	24	0
								72.05	-2.733	24.0167	0
								72.1	-2.822	24.0333	0
								72.15	-2.894	24.05	0
								72.2	-3.005	24.0667	0
								72.25	-3.071	24.0833	0
								72.3	-3.163	24.1	0
								72.35	-3.238	24.1167	0
								72.4	-3.324	24.1333	0
								72.45	-3.421	24.15	0
								72.5	-3.507	24.1667	0
								72.55	-3.606	24.1833	0
								72.6	-3.681	24.2	0
								72.65	-3.767	24.2167	0
								72.7	-3.85	24.2333	0
								72.75	-3.934	24.25	0
								72.8	-4.011	24.2667	0
								72.85	-4.117	24.2833	0
								72.9	-4.198	24.3	0
								72.95	-4.266	24.3167	0
								73	-4.351	24.3333	0
								73.05	-4.434	24.35	0
								73.1	-4.522	24.3667	0
								73.15	-4.618	24.3833	0
								73.2	-4.689	24.4	0
								73.25	-4.758	24.4167	0
								73.3	-4.854	24.4333	0
								73.35	-4.934	24.45	0
								73.4	-4.996	24.4667	0
								73.45	-5.082	24.4833	0
								73.5	-5.158	24.5	0
								73.55	-5.244	24.5167	0
								73.6	-5.337	24.5333	0
								73.65	-5.4	24.55	0
								73.7	-5.485	24.5667	0
										24.5833	0
										24.6	0
										24.6167	0
										24.6333	0
										24.65	0
										24.6667	0
										24.6833	0
										24.7	0
										24.7167	0
										24.7333	0
										24.75	0
										24.7667	0
										24.7833	0
										24.8	0
										24.8167	0
										24.8333	0
										24.85	0
										24.8667	0
										24.8833	0
										24.9	0
										24.9167	13.5032
										24.9333	11.1544
										24.95	11.5709
										24.9667	12.6907
										24.9833	12.7351
										25	15.3512
										25.0167	15.5062
										25.0333	12.6195
										25.05	12.2443
										25.0667	12.2462
										25.0833	11.7223
										25.1	11.9574
										25.1167	12.3383
										25.1333	11.8152
										25.15	11.5388
										25.1667	11.6075
										25.1833	11.5581
										25.2	11.7032
										25.2167	11.7312
										25.2333	11.7685
										25.25	11.904
										25.2667	11.9816
										25.2833	12.0938
										25.3	12.1686
										25.3167	12.2285
										25.3333	12.3448
										25.35	12.3992
										25.3667	12.4242
										25.3833	12.5586
										25.4	12.6164
										25.4167	12.6864
										25.4333	12.7513
										25.45	12.859
										25.4667	12.8484
										25.4833	12.8983
										25.5	12.9139
										25.5167	12.9596
										25.5333	12.9988
										25.55	13.0257
										25.5667	13.0778
										25.5833	13.1488
										25.6	13.1949
										25.6167	13.2274
										25.6333	13.2559
										25.65	13.3078
										25.6667	13.2969
										25.6833	13.291
										25.7	13.3152
										25.7167	13.3133
										25.7333	13.3463
										25.75	13.3539
										25.7667	13.3662
										25.7833	13.3769
										25.8	13.3119
										25.8167	13.3461
										25.8333	13.3624
										25.85	13.3852
										25.8667	13.4054
										25.8833	13.4188
										25.9	13.407
										25.9167	13.3555
										25.9333	13.3457
										25.95	13.359
										25.9667	13.3753
										25.9833	13.41
										26	13.4408
										26.0167	13.463
										26.0333	13.4595
										26.05	13.4135
										26.0667	13.4312
										26.0833	13.4255
										26.1	13.4389
										26.1167	13.4446
										26.1333	13.4362
										26.15	13.4744
										26.1667	13.4462
										26.1833	13.4859
										26.2	13.4795
										26.2167	13.4835
										26.2333	13.4919
										26.25	13.4474
										26.2667	13.4368
										26.2833	13.4358
										26.3	13.4574
										26.3167	13.4115
										26.3333	13.3707
										26.35	13.3682
										26.3667	13.3386
										26.3833	13.3444
										26.4	13.3376
										26.4167	13.3595
										26.4333	13.3517
										26.45	13.3728
										26.4667	13.3961
										26.4833	13.3918
										26.5	13.4147
										26.5167	13.4304
										26.5333	13.4301
										26.55	13.4304
										26.5667	13.4048
										26.5833	13.4637
										26.6	13.4476
										26.6167	13.4257
										26.6333	13.4986
										26.65	13.5203
										26.6667	13.5489
										26.6833	13.552
										26.7	13.6202
										26.7167	13.6058
										26.7333	14.4789
										26.75	14.4038
										26.7667	14.2043
										26.7833	14.1052
										26.8	13.5188
										26.8167	13.0956
										26.8333	12.8945
										26.85	12.8077
										26.8667	12.7323
										26.8833	12.6418
										26.9	12.6136
										26.9167	12.5663
										26.9333	12.5409
										26.95	12.5244
										26.9667	12.5177
										26.9833	12.5229
										27	12.5362
										27.0167	12.5393
										27.0333	12.5364
										27.05	12.5126
										27.0667	12.4929
										27.0833	12.4857
										27.1	12.4757
										27.1167	12.4569
										27.1333	12.4454
										27.15	12.4417
										27.1667	12.4424
										27.1833	12.4393
										27.2	12.4346
										27.2167	12.4278
										27.2333	12.4225
										27.25	12.4221
										27.2667	12.4167
										27.2833	12.4193
										27.3	12.4199
										27.3167	12.4022
										27.3333	12.3931
										27.35	12.3874
										27.3667	12.3829
										27.3833	12.3648
										27.4	12.3542
										27.4167	12.3449
										27.4333	12.3402
										27.45	12.3343
										27.4667	12.332
										27.4833	12.3257
										27.5	12.3242
										27.5167	12.3226
										27.5333	12.3179
										27.55	12.314
										27.5667	12.3138
										27.5833	12.3153
										27.6	12.3146
										27.6167	12.3139
										27.6333	12.3132
										27.65	12.3142
										27.6667	12.3147
										27.6833	12.3158
										27.7	12.3174
										27.7167	12.3148
										27.7333	12.3142
										27.75	12.316
										27.7667	12.3186
										27.7833	12.3229
										27.8	12.3234
										27.8167	12.3308
										27.8333	12.33
										27.85	12.3316
										27.8667	12.3301
										27.8833	12.3312
										27.9	12.3313
										27.9167	12.3318
										27.9333	12.3279
										27.95	12.3294
										27.9667	12.331
										27.9833	12.333
										28	12.3322
										28.0167	12.3327
										28.0333	12.3367
										28.05	12.3342
										28.0667	12.3351
										28.0833	12.3318
										28.1	12.3376
										28.1167	12.3366
										28.1333	12.3336
										28.15	12.3323
										28.1667	12.3238
										28.1833	12.3295
										28.2	12.3327
										28.2167	12.3417
										28.2333	12.3462
										28.25	12.3558
										28.2667	12.3504
										28.2833	12.3465
										28.3	12.3509
										28.3167	12.3543
										28.3333	12.3593
										28.35	12.3586
										28.3667	12.3546
										28.3833	12.3474
										28.4	12.3466
										28.4167	12.3422
										28.4333	12.3465
										28.45	12.3419
										28.4667	12.3516
										28.4833	12.3459
										28.5	12.3535
										28.5167	12.3494
										28.5333	12.3489
										28.55	12.351
										28.5667	12.3572
										28.5833	12.3632
										28.6	12.3516
										28.6167	12.3613
										28.6333	12.368
										28.65	12.3703
										28.6667	12.3722
										28.6833	12.3697
										28.7	12.3697
										28.7167	12.3661
										28.7333	12.364
										28.75	12.3699
										28.7667	12.365
										28.7833	12.3661
										28.8	12.3621
										28.8167	12.3567
										28.8333	12.3558
										28.85	12.3525
										28.8667	12.3458
										28.8833	12.3467
										28.9	12.344
										28.9167	12.3524
										28.9333	12.3517
										28.95	12.3478
										28.9667	12.3492
										28.9833	12.3487
										29	12.3505
										29.0167	12.3472
										29.0333	12.3493
										29.05	12.3535
										29.0667	12.3522
										29.0833	12.3488
										29.1	12.3494
										29.1167	12.3486
										29.1333	12.3528
										29.15	12.3502
										29.1667	12.2263
										29.1833	12.2117
										29.2	12.2047
										29.2167	12.1976
										29.2333	12.1947
										29.25	12.1925
										29.2667	12.1826
										29.2833	12.1784
										29.3	12.1749
										29.3167	12.1779
										29.3333	12.1833
										29.35	12.192
										29.3667	12.1853
										29.3833	12.1858
										29.4	12.1848
										29.4167	12.1828
										29.4333	12.1808
										29.45	12.1858
										29.4667	12.1894
										29.4833	12.1854
										29.5	12.185
										29.5167	12.1869
										29.5333	12.1889
										29.55	12.1882
										29.5667	12.1901
										29.5833	12.1934
										29.6	12.1972
										29.6167	12.196
										29.6333	12.2002
										29.65	12.2024
										29.6667	12.2038
										29.6833	12.2088
										29.7	12.211
										29.7167	12.2125
										29.7333	12.2167
										29.75	12.2212
										29.7667	12.2252
										29.7833	12.2274
										29.8	12.2285
										29.8167	12.229
										29.8333	12.2314
										29.85	12.2357
										29.8667	12.2385
										29.8833	12.2382
										29.9	12.2381
										29.9167	12.2402
										29.9333	12.2419
										29.95	12.2466
										29.9667	12.2466
										29.9833	12.2468
										30	12.2466
										30.0167	12.2483
										30.0333	12.2489
										30.05	12.2542
										30.0667	12.2541
										30.0833	12.2548
										30.1	12.2543
										30.1167	12.2603
										30.1333	12.2624
										30.15	12.2669
										30.1667	12.2721
										30.1833	12.2767
										30.2	12.2778
										30.2167	12.2758
										30.2333	12.2787
										30.25	12.2861
										30.2667	12.2836
										30.2833	12.2846
										30.3	12.2868
										30.3167	12.2877
										30.3333	12.292
										30.35	12.3019
										30.3667	12.3045
										30.3833	12.3101
										30.4	12.3089
										30.4167	12.3111
										30.4333	12.3123
										30.45	12.315
										30.4667	12.318
										30.4833	12.3147
										30.5	12.3142
										30.5167	12.3139
										30.5333	12.3143
										30.55	12.3136
										30.5667	12.3127
										30.5833	12.3049
										30.6	12.3044
										30.6167	12.3025
										30.6333	12.3041
										30.65	12.303
										30.6667	12.3027
										30.6833	12.2978
										30.7	12.2954
										30.7167	12.2951
										30.7333	12.2935
										30.75	12.2923
										30.7667	12.2931
										30.7833	12.2922
										30.8	12.2925
										30.8167	12.2932
										30.8333	12.2944
										30.85	12.2968
										30.8667	12.2988
										30.8833	12.3006
										30.9	12.3002
										30.9167	12.3004
										30.9333	12.2996
										30.95	12.2996
										30.9667	12.3029
										30.9833	12.3057
										31	12.3106
										31.0167	12.3135
										31.0333	12.3122
										31.05	12.3135
										31.0667	12.3156
										31.0833	12.3144
										31.1	12.3139
										31.1167	12.3203
										31.1333	12.3192
										31.15	12.3208
										31.1667	12.3222
										31.1833	12.3223
										31.2	12.3212
										31.2167	12.3203
										31.2333	12.3194
										31.25	12.3202
										31.2667	12.3199
										31.2833	12.3172
										31.3	12.3288
										31.3167	12.3251
										31.3333	12.325
										31.35	12.3264
										31.3667	12.3272
										31.3833	12.3278
										31.4	12.3285
										31.4167	12.3318
										31.4333	12.3322
										31.45	12.3333
										31.4667	12.336
										31.4833	12.3298
										31.5	12.3274
										31.5167	12.3265
										31.5333	12.3247
										31.55	12.3239
										31.5667	12.323
										31.5833	12.3202
										31.6	12.3172
										31.6167	12.3167
										31.6333	12.3178
										31.65	12.3194
										31.6667	12.3178
										31.6833	12.3163
										31.7	12.3166
										31.7167	12.3178
										31.7333	12.3157
										31.75	12.3154
										31.7667	12.3146
										31.7833	12.3152
										31.8	12.3153
										31.8167	12.3179
										31.8333	12.3187
										31.85	12.3194
										31.8667	12.3253
										31.8833	12.3245
										31.9	12.323
										31.9167	12.3239
										31.9333	12.3352
										31.95	12.3371
										31.9667	12.3342
										31.9833	12.3317
										32	12.3314
										32.0167	0
										32.0333	0
										32.05	0
										32.0667	0
										32.0833	0
										32.1	0
										32.1167	0
										32.1333	0
										32.15	0
										32.1667	0
										32.1833	0
										32.2	0
										32.2167	0
										32.2333	0
										32.25	0
										32.2667	0
										32.2833	0
										32.3	0
										32.3167	0
										32.3333	0
										32.35	0
										32.3667	0
										32.3833	0
										32.4	0
										32.4167	0
										32.4333	0
										32.45	0
										32.4667	0
										32.4833	0
										32.5	0
										32.5167	0
										32.5333	0
										32.55	0
										32.5667	0
										32.5833	0
										32.6	0
										32.6167	0
										32.6333	0
										32.65	0
										32.6667	0
										32.6833	0
										32.7	0
										32.7167	0
										32.7333	0
										32.75	0
										32.7667	0
										32.7833	0
										32.8	0
										32.8167	0
										32.8333	0
										32.85	0
										32.8667	0
										32.8833	0
										32.9	0
										32.9167	0
										32.9333	0
										32.95	0
										32.9667	0
										32.9833	0
										33	0
										33.0167	0
										33.0333	0
										33.05	0
										33.0667	0
										33.0833	0
										33.1	0
										33.1167	0
										33.1333	0
										33.15	0
										33.1667	0
										33.1833	0
										33.2	0
										33.2167	0
										33.2333	0
										33.25	0
										33.2667	0
										33.2833	0
										33.3	0
										33.3167	0
[truncated: 2,436 more rows]
