# Supplementary material for: Magnetically tightened form-stable phase change materials with modular assembly and geometric conformality features
Source: Nat Commun. 2022 Mar 16;13:1397. doi: 10.1038/s41467-022-29090-1 (PMC8927617; doi:10.1038/s41467-022-29090-1)
Supplement: Supplementary file 11 — Source Data [file 41467_2022_29090_MOESM11_ESM.zip › Source Data/Figure S7.xlsx]

## Sheet: Sheet1
Time/s	Temp/°C
40	30.461
41	30.41
42	30.362
43	30.41
44	30.221
45	30.728
46	31.128
47	31.474
48	31.888
49	32.499
50	33.193
51	33.978
52	34.827
53	35.721
54	36.66
55	37.409
56	38.042
57	38.538
58	38.59
59	38.508
60	39.01
61	38.594
62	38.578
63	38.979
64	38.995
65	39.664
66	39.641
67	39.945
68	40.111
69	40.074
70	40.116
71	39.8
72	40.133
73	39.957
74	40.309
75	40.237
76	40.004
77	40.052
78	40.267
79	40.369
80	40.263
81	40.099
82	39.909
83	39.896
84	40.039
85	40.152
86	39.807
87	39.651
88	39.77
89	39.604
90	39.619
91	39.654
92	39.406
93	39.234
94	39.2
95	39.469
96	39.166
97	39
98	39.045
99	38.987
100	38.992
101	38.515
102	38.636
103	38.045
104	38.699
105	38.876
106	38.082
107	38.76
108	38.755
109	38.736
110	38.285
111	38.752
112	39.221
113	38.238
114	38.755
115	38.908
116	38.367
117	38.346
118	37.434
119	37.713
120	37.689
121	37.806
122	37.692
123	39.087
124	39.474
125	39.683
126	40.136
127	40.07
128	40.497
129	41.576
130	40.869
131	41.626
132	41.866
133	42.44
134	42.654
135	42.759
136	42.907
137	43.126
138	43.226
139	43.413
140	43.585
141	43.724
142	43.913
143	44.076
144	44.217
145	44.309
146	44.446
147	44.595
148	44.711
149	44.853
150	44.971
151	45.121
152	45.211
153	45.345
154	45.446
155	45.564
156	45.67
157	45.736
158	45.82
159	45.919
160	46.019
