# Supplementary material for: Magnetically tightened form-stable phase change materials with modular assembly and geometric conformality features
Source: Nat Commun. 2022 Mar 16;13:1397. doi: 10.1038/s41467-022-29090-1 (PMC8927617; doi:10.1038/s41467-022-29090-1)
Supplement: Supplementary file 11 — Source Data [file 41467_2022_29090_MOESM11_ESM.zip › Source Data/Figure S4.xlsx]

## Sheet: S4a
15.84% unmagnetized			15.84% magnetized			19.12% unmagnetized			19.12% magnetized			23.31% unmagnetized			23.31% magnetized
Temp/°C	DSC/mW/mg	DSC/mW/mg	Temp/°C	DSC/mW/mg	DSC/mW/mg	Temp/°C	DSC/mW/mg	DSC/mW/mg	Temp/°C	DSC/mW/mg	DSC/mW/mg	Temp/°C	DSC/mW/mg	DSC/mW/mg	Temp/°C	DSC/mW/mg	DSC/mW/mg
-10.278	0.04315	-0.09026	-10.283	0.01992	-0.06462	-10.268	0.04081	-0.10897	-10.282	0.03617	-0.12506	-10.268	0.04298	0.01544	-10.277	0.04457	-0.06001
-10.178	0.04695	-0.09026	-10.183	0.01879	-0.06462	-10.168	0.04396	-0.10897	-10.182	0.03767	-0.12506	-10.168	0.0416	0.01544	-10.177	0.05185	-0.06001
-10.078	0.05016	-0.09026	-10.083	0.01794	-0.06462	-10.068	0.04849	-0.10897	-10.082	0.04011	-0.12506	-10.068	0.04072	0.01544	-10.077	0.05687	-0.06001
-9.978	0.05323	-0.09026	-9.983	0.01739	-0.06462	-9.968	0.05308	-0.10897	-9.982	0.04299	-0.12506	-9.968	0.04076	0.01544	-9.977	0.06033	-0.06001
-9.878	0.05594	-0.09037	-9.883	0.01726	-0.06465	-9.868	0.05776	-0.10895	-9.882	0.0461	-0.12508	-9.868	0.04131	0.01542	-9.877	0.06297	-0.06001
-9.778	0.05828	-0.09037	-9.783	0.01713	-0.06472	-9.768	0.06233	-0.10914	-9.782	0.04908	-0.12504	-9.768	0.04215	0.01548	-9.777	0.06488	-0.06
-9.678	0.06053	-0.09055	-9.683	0.01715	-0.06484	-9.668	0.06684	-0.10922	-9.682	0.05221	-0.12518	-9.668	0.04314	0.0154	-9.677	0.06702	-0.06004
-9.578	0.0626	-0.09065	-9.583	0.01738	-0.06492	-9.568	0.07096	-0.10931	-9.582	0.0552	-0.12523	-9.568	0.04432	0.01541	-9.577	0.06856	-0.06002
-9.478	0.06462	-0.09066	-9.483	0.01759	-0.0649	-9.468	0.07499	-0.10929	-9.482	0.05822	-0.12514	-9.468	0.04529	0.01547	-9.477	0.07003	-0.05991
-9.378	0.06647	-0.09087	-9.383	0.01798	-0.06506	-9.368	0.07908	-0.10938	-9.382	0.06107	-0.12528	-9.368	0.04647	0.01541	-9.377	0.07162	-0.06002
-9.278	0.06821	-0.09092	-9.283	0.01843	-0.06512	-9.268	0.08277	-0.10948	-9.282	0.06398	-0.12529	-9.268	0.0475	0.01542	-9.277	0.07256	-0.06003
-9.178	0.06996	-0.0909	-9.183	0.01882	-0.06515	-9.168	0.08626	-0.10948	-9.182	0.06655	-0.12525	-9.168	0.04843	0.01544	-9.177	0.07389	-0.05993
-9.078	0.07169	-0.09092	-9.083	0.01932	-0.06521	-9.068	0.08993	-0.10959	-9.082	0.06933	-0.12522	-9.068	0.04931	0.01547	-9.077	0.0751	-0.05993
-8.978	0.07327	-0.09104	-8.983	0.01979	-0.06527	-8.968	0.09312	-0.10958	-8.982	0.07192	-0.12527	-8.968	0.05023	0.0154	-8.977	0.07622	-0.05987
-8.878	0.07494	-0.09105	-8.883	0.02039	-0.06528	-8.868	0.09619	-0.10954	-8.882	0.07451	-0.12524	-8.868	0.0511	0.01545	-8.877	0.07721	-0.0598
-8.778	0.07654	-0.09093	-8.783	0.02091	-0.06529	-8.768	0.09916	-0.10963	-8.782	0.07698	-0.12513	-8.768	0.05184	0.01552	-8.777	0.0782	-0.05973
-8.678	0.0781	-0.0912	-8.683	0.02149	-0.06533	-8.668	0.10202	-0.1097	-8.682	0.07933	-0.12521	-8.668	0.05263	0.0155	-8.677	0.07917	-0.05973
-8.578	0.07957	-0.09132	-8.583	0.02212	-0.06534	-8.568	0.10481	-0.10973	-8.582	0.08146	-0.12519	-8.568	0.05331	0.01554	-8.577	0.07974	-0.05972
-8.478	0.08105	-0.09122	-8.483	0.02273	-0.0653	-8.468	0.10763	-0.10968	-8.482	0.08382	-0.12507	-8.468	0.05403	0.01561	-8.477	0.08085	-0.05953
-8.378	0.08263	-0.09129	-8.383	0.02347	-0.06536	-8.368	0.11021	-0.10979	-8.382	0.08603	-0.12516	-8.368	0.05476	0.01555	-8.377	0.0814	-0.05958
-8.278	0.08403	-0.09133	-8.283	0.02411	-0.06534	-8.268	0.11248	-0.10977	-8.282	0.0882	-0.12508	-8.268	0.05546	0.01561	-8.277	0.08235	-0.05948
-8.178	0.08538	-0.09132	-8.183	0.02485	-0.06531	-8.168	0.11483	-0.1097	-8.182	0.09033	-0.12499	-8.168	0.05612	0.01569	-8.177	0.08316	-0.0594
-8.078	0.08678	-0.09135	-8.083	0.02552	-0.06531	-8.068	0.11718	-0.10974	-8.082	0.09232	-0.12493	-8.068	0.05654	0.01573	-8.077	0.0839	-0.05939
-7.978	0.08807	-0.0914	-7.983	0.02618	-0.06528	-7.968	0.11933	-0.10977	-7.982	0.09432	-0.12498	-7.968	0.05713	0.01573	-7.977	0.08462	-0.05935
-7.878	0.08938	-0.09147	-7.883	0.02689	-0.06525	-7.868	0.12166	-0.10972	-7.882	0.09627	-0.12487	-7.868	0.05758	0.01576	-7.877	0.08526	-0.05926
-7.778	0.09069	-0.09141	-7.783	0.02761	-0.06514	-7.768	0.12356	-0.10981	-7.782	0.09817	-0.12471	-7.768	0.05801	0.0159	-7.777	0.08593	-0.05918
-7.678	0.09203	-0.09151	-7.683	0.02836	-0.06512	-7.668	0.12539	-0.10977	-7.682	0.10004	-0.12478	-7.668	0.05862	0.01587	-7.677	0.08643	-0.05914
-7.578	0.0932	-0.09157	-7.583	0.02912	-0.06509	-7.568	0.12741	-0.10971	-7.582	0.1017	-0.12462	-7.568	0.05908	0.01591	-7.577	0.08703	-0.05908
-7.478	0.09446	-0.09145	-7.483	0.02983	-0.06498	-7.468	0.12934	-0.10971	-7.482	0.10352	-0.12443	-7.468	0.05948	0.01599	-7.477	0.08765	-0.05887
-7.378	0.09566	-0.09152	-7.383	0.03055	-0.06497	-7.368	0.1311	-0.10979	-7.382	0.10534	-0.1245	-7.368	0.05988	0.016	-7.377	0.08823	-0.0589
-7.278	0.09684	-0.09152	-7.283	0.03128	-0.06491	-7.268	0.13273	-0.1097	-7.282	0.107	-0.1244	-7.268	0.06032	0.01608	-7.277	0.08875	-0.05881
-7.178	0.09792	-0.09153	-7.183	0.03203	-0.0648	-7.168	0.13434	-0.10952	-7.182	0.10856	-0.12419	-7.168	0.06054	0.01621	-7.177	0.08922	-0.05862
-7.078	0.09927	-0.09152	-7.083	0.03283	-0.0647	-7.068	0.13592	-0.10948	-7.082	0.11021	-0.12416	-7.068	0.06092	0.01627	-7.077	0.08974	-0.05855
-6.978	0.10047	-0.09153	-6.983	0.0336	-0.0646	-6.968	0.13758	-0.10949	-6.982	0.11178	-0.12414	-6.968	0.06122	0.01634	-6.977	0.09022	-0.0585
-6.878	0.10155	-0.09152	-6.883	0.03433	-0.0645	-6.868	0.13909	-0.10939	-6.882	0.11323	-0.12396	-6.868	0.06143	0.01638	-6.877	0.09051	-0.05835
-6.778	0.10268	-0.09137	-6.783	0.03507	-0.06434	-6.768	0.14044	-0.10938	-6.782	0.11456	-0.12379	-6.768	0.06188	0.01655	-6.777	0.09104	-0.05817
-6.678	0.10382	-0.09139	-6.683	0.03579	-0.06421	-6.668	0.14185	-0.10933	-6.682	0.11614	-0.12374	-6.668	0.06215	0.01654	-6.677	0.09154	-0.05812
-6.578	0.10492	-0.09134	-6.583	0.03653	-0.0641	-6.568	0.1431	-0.10933	-6.582	0.11747	-0.1236	-6.568	0.06248	0.01659	-6.577	0.09196	-0.05813
-6.478	0.10567	-0.09122	-6.483	0.03724	-0.06393	-6.468	0.14446	-0.10905	-6.482	0.11888	-0.12335	-6.468	0.06258	0.01674	-6.477	0.09233	-0.05775
-6.378	0.10675	-0.09126	-6.383	0.03799	-0.06388	-6.368	0.14563	-0.1091	-6.382	0.12026	-0.12336	-6.368	0.06276	0.01684	-6.377	0.09253	-0.05781
-6.278	0.10786	-0.09123	-6.283	0.03873	-0.06375	-6.268	0.14687	-0.10901	-6.282	0.12156	-0.12324	-6.268	0.06302	0.01696	-6.277	0.09305	-0.0577
-6.178	0.10893	-0.09117	-6.183	0.03948	-0.06359	-6.168	0.14803	-0.10881	-6.182	0.12289	-0.12308	-6.168	0.0632	0.01712	-6.177	0.09352	-0.05747
-6.078	0.10991	-0.09107	-6.083	0.04022	-0.06342	-6.068	0.14922	-0.10887	-6.082	0.12422	-0.12305	-6.068	0.06344	0.01722	-6.077	0.09392	-0.05747
-5.978	0.11078	-0.09104	-5.983	0.04095	-0.06323	-5.968	0.15038	-0.10879	-5.982	0.12539	-0.12303	-5.968	0.06363	0.01726	-5.977	0.09415	-0.05743
-5.878	0.1118	-0.09094	-5.883	0.04167	-0.06304	-5.868	0.1512	-0.1087	-5.882	0.12652	-0.12294	-5.868	0.06385	0.01743	-5.877	0.09453	-0.05744
-5.778	0.11286	-0.09083	-5.783	0.04237	-0.06299	-5.768	0.15231	-0.10863	-5.782	0.12776	-0.12246	-5.768	0.06403	0.01766	-5.777	0.09486	-0.05712
-5.678	0.11346	-0.09083	-5.683	0.04307	-0.06285	-5.668	0.15337	-0.10844	-5.682	0.12893	-0.12239	-5.668	0.06407	0.01763	-5.677	0.09525	-0.05706
-5.578	0.1145	-0.09082	-5.583	0.0438	-0.06268	-5.568	0.15436	-0.10841	-5.582	0.12995	-0.12231	-5.568	0.06412	0.01772	-5.577	0.09564	-0.057
-5.478	0.11544	-0.09057	-5.483	0.04449	-0.06244	-5.468	0.15534	-0.10816	-5.482	0.13105	-0.12213	-5.468	0.06431	0.01783	-5.477	0.096	-0.05672
-5.378	0.11632	-0.09052	-5.383	0.04518	-0.06227	-5.368	0.15609	-0.10818	-5.382	0.13216	-0.12214	-5.368	0.06447	0.01802	-5.377	0.09627	-0.05664
-5.278	0.11725	-0.09045	-5.283	0.04588	-0.06207	-5.268	0.15695	-0.10807	-5.282	0.13325	-0.12195	-5.268	0.06461	0.01812	-5.277	0.09643	-0.05656
-5.178	0.11812	-0.09033	-5.183	0.04656	-0.06181	-5.168	0.15772	-0.10788	-5.182	0.13427	-0.12176	-5.168	0.06466	0.01836	-5.177	0.09667	-0.05641
-5.078	0.11885	-0.09017	-5.083	0.04722	-0.06163	-5.068	0.15857	-0.10781	-5.082	0.13519	-0.12164	-5.068	0.06473	0.0185	-5.077	0.09691	-0.05647
-4.978	0.11966	-0.09005	-4.983	0.04789	-0.06146	-4.968	0.15918	-0.10769	-4.982	0.13612	-0.12149	-4.968	0.06477	0.01854	-4.977	0.09723	-0.05643
-4.878	0.12038	-0.08992	-4.883	0.04856	-0.0613	-4.868	0.16008	-0.10751	-4.882	0.13709	-0.12133	-4.868	0.06485	0.01869	-4.877	0.09755	-0.05636
-4.778	0.12116	-0.08983	-4.783	0.04922	-0.06114	-4.768	0.16081	-0.10749	-4.782	0.13804	-0.12111	-4.768	0.06493	0.01896	-4.777	0.09788	-0.0559
-4.678	0.12196	-0.08981	-4.683	0.04988	-0.06094	-4.668	0.16132	-0.10743	-4.682	0.13901	-0.12105	-4.668	0.06496	0.01904	-4.677	0.09809	-0.0559
-4.578	0.12274	-0.08972	-4.583	0.05054	-0.06071	-4.568	0.16208	-0.1073	-4.582	0.13974	-0.1209	-4.568	0.06502	0.01916	-4.577	0.09808	-0.05583
-4.478	0.12356	-0.08944	-4.483	0.05119	-0.06047	-4.468	0.1628	-0.10707	-4.482	0.14063	-0.12058	-4.468	0.06498	0.01927	-4.477	0.09842	-0.05569
-4.378	0.12425	-0.08938	-4.383	0.0518	-0.06034	-4.368	0.16343	-0.10705	-4.382	0.14151	-0.12057	-4.368	0.06505	0.01945	-4.377	0.0987	-0.05565
-4.278	0.12508	-0.08925	-4.283	0.05242	-0.06018	-4.268	0.16404	-0.107	-4.282	0.14235	-0.12047	-4.268	0.06512	0.01951	-4.277	0.09897	-0.05558
-4.178	0.12584	-0.08909	-4.183	0.05298	-0.0599	-4.168	0.16465	-0.10677	-4.182	0.14321	-0.12022	-4.168	0.06517	0.01966	-4.177	0.09926	-0.05542
-4.078	0.12646	-0.089	-4.083	0.05362	-0.05973	-4.068	0.16519	-0.10661	-4.082	0.14397	-0.12018	-4.068	0.06517	0.01984	-4.077	0.09946	-0.05533
-3.978	0.12718	-0.08893	-3.983	0.05425	-0.0595	-3.968	0.16575	-0.10653	-3.982	0.14472	-0.12007	-3.968	0.06515	0.01996	-3.977	0.09965	-0.05521
-3.878	0.12785	-0.08883	-3.883	0.05486	-0.0593	-3.868	0.16628	-0.10637	-3.882	0.14547	-0.11993	-3.868	0.06517	0.02009	-3.877	0.0998	-0.0551
-3.778	0.12848	-0.08855	-3.783	0.05543	-0.05923	-3.768	0.16663	-0.10626	-3.782	0.14621	-0.11971	-3.768	0.0652	0.02038	-3.777	0.09995	-0.05505
-3.678	0.12906	-0.08848	-3.683	0.056	-0.05903	-3.668	0.16718	-0.10616	-3.682	0.14693	-0.11966	-3.668	0.06523	0.02039	-3.677	0.10005	-0.05503
-3.578	0.12972	-0.08831	-3.583	0.05659	-0.05883	-3.568	0.16775	-0.10606	-3.582	0.14756	-0.11955	-3.568	0.06521	0.02052	-3.577	0.10024	-0.05487
-3.478	0.13032	-0.08807	-3.483	0.05718	-0.05864	-3.468	0.1681	-0.10586	-3.482	0.14824	-0.11924	-3.468	0.06521	0.02067	-3.477	0.10046	-0.05463
-3.378	0.131	-0.08802	-3.383	0.05775	-0.05849	-3.368	0.1686	-0.10581	-3.382	0.14889	-0.11918	-3.368	0.0652	0.02078	-3.377	0.10065	-0.0547
-3.278	0.13159	-0.08792	-3.283	0.05832	-0.05831	-3.268	0.16908	-0.10578	-3.282	0.14961	-0.11909	-3.268	0.06517	0.02096	-3.277	0.10085	-0.05462
-3.178	0.13217	-0.0877	-3.183	0.05885	-0.05806	-3.168	0.16954	-0.10553	-3.182	0.1502	-0.11894	-3.168	0.06518	0.02104	-3.177	0.10102	-0.05452
-3.078	0.13267	-0.08755	-3.083	0.0594	-0.05791	-3.068	0.16999	-0.10541	-3.082	0.15086	-0.11888	-3.068	0.06512	0.02137	-3.077	0.10128	-0.05451
-2.978	0.13328	-0.0874	-2.983	0.05991	-0.05773	-2.968	0.17038	-0.10529	-2.982	0.15148	-0.11875	-2.968	0.06507	0.02143	-2.977	0.10138	-0.05446
-2.878	0.1339	-0.0873	-2.883	0.06042	-0.05756	-2.868	0.17065	-0.10506	-2.882	0.15216	-0.11857	-2.868	0.06506	0.02154	-2.877	0.10152	-0.05436
-2.778	0.13445	-0.08701	-2.783	0.06093	-0.05748	-2.768	0.17097	-0.10499	-2.782	0.15275	-0.1185	-2.768	0.06501	0.02181	-2.777	0.10161	-0.05426
-2.678	0.13487	-0.08692	-2.683	0.06146	-0.05734	-2.668	0.17137	-0.10496	-2.682	0.15326	-0.11842	-2.668	0.06499	0.02186	-2.677	0.10175	-0.05421
-2.578	0.13532	-0.08678	-2.583	0.06198	-0.05719	-2.568	0.17175	-0.1048	-2.582	0.15374	-0.11828	-2.568	0.06498	0.02191	-2.577	0.10189	-0.05412
-2.478	0.13591	-0.08657	-2.483	0.06242	-0.05695	-2.468	0.17213	-0.10463	-2.482	0.15428	-0.11806	-2.468	0.06499	0.02204	-2.477	0.10204	-0.05406
-2.378	0.13653	-0.08654	-2.383	0.06298	-0.05687	-2.368	0.17246	-0.10463	-2.382	0.15478	-0.1181	-2.368	0.0649	0.02225	-2.377	0.10222	-0.05416
-2.278	0.13707	-0.08641	-2.283	0.0634	-0.05677	-2.268	0.17279	-0.10453	-2.282	0.15526	-0.11802	-2.268	0.06485	0.02234	-2.277	0.10231	-0.05411
-2.178	0.13758	-0.08632	-2.183	0.06387	-0.0566	-2.168	0.17309	-0.10429	-2.182	0.15578	-0.11784	-2.168	0.06487	0.02247	-2.177	0.10243	-0.05399
-2.078	0.13806	-0.08604	-2.083	0.06438	-0.05651	-2.068	0.17323	-0.10434	-2.082	0.15622	-0.11784	-2.068	0.06481	0.02265	-2.077	0.10256	-0.05397
-1.978	0.13844	-0.08598	-1.983	0.06483	-0.05642	-1.968	0.1735	-0.10424	-1.982	0.15667	-0.1178	-1.968	0.06471	0.02272	-1.977	0.10262	-0.0539
-1.878	0.13892	-0.08585	-1.883	0.06529	-0.05633	-1.868	0.17374	-0.10416	-1.882	0.1572	-0.11768	-1.868	0.06464	0.02283	-1.877	0.10279	-0.05384
-1.778	0.13941	-0.08564	-1.783	0.06574	-0.05621	-1.768	0.17394	-0.10407	-1.782	0.15768	-0.11755	-1.768	0.06458	0.02309	-1.777	0.10291	-0.05382
-1.678	0.13991	-0.08561	-1.683	0.06619	-0.05612	-1.668	0.17423	-0.10402	-1.682	0.15797	-0.11752	-1.668	0.06452	0.02305	-1.677	0.1029	-0.05388
-1.578	0.14031	-0.08547	-1.583	0.06663	-0.05607	-1.568	0.17451	-0.10388	-1.582	0.1583	-0.11739	-1.568	0.06444	0.02317	-1.577	0.10297	-0.0538
-1.478	0.14081	-0.08522	-1.483	0.06704	-0.05593	-1.468	0.17475	-0.10369	-1.482	0.15882	-0.1172	-1.468	0.0644	0.02334	-1.477	0.10309	-0.05364
-1.378	0.14125	-0.08516	-1.383	0.06747	-0.0559	-1.368	0.17496	-0.1037	-1.382	0.15925	-0.11724	-1.368	0.06434	0.02339	-1.377	0.10324	-0.05375
-1.278	0.14158	-0.08504	-1.283	0.06788	-0.05584	-1.268	0.17518	-0.10351	-1.282	0.15974	-0.1172	-1.268	0.0643	0.02347	-1.277	0.10329	-0.0538
-1.178	0.14188	-0.08494	-1.183	0.06831	-0.05576	-1.168	0.17539	-0.10336	-1.182	0.16013	-0.11705	-1.168	0.06427	0.02365	-1.177	0.10337	-0.05364
-1.078	0.1423	-0.08485	-1.083	0.06868	-0.05577	-1.068	0.17546	-0.10341	-1.082	0.16043	-0.1171	-1.068	0.06423	0.02373	-1.077	0.10346	-0.05369
-0.978	0.14267	-0.08474	-0.983	0.06909	-0.05574	-0.968	0.17556	-0.10331	-0.982	0.16077	-0.1171	-0.968	0.06417	0.02379	-0.977	0.10357	-0.05372
-0.878	0.14309	-0.08461	-0.883	0.06949	-0.0557	-0.868	0.17585	-0.10318	-0.882	0.16113	-0.117	-0.868	0.0641	0.02389	-0.877	0.10371	-0.05371
-0.778	0.14349	-0.08444	-0.783	0.06982	-0.0557	-0.768	0.17605	-0.10319	-0.782	0.16151	-0.11696	-0.768	0.06404	0.02416	-0.777	0.10385	-0.05366
-0.678	0.14396	-0.08445	-0.683	0.07021	-0.05567	-0.668	0.17625	-0.10318	-0.682	0.16171	-0.11693	-0.668	0.06398	0.02421	-0.677	0.10395	-0.05366
-0.578	0.14405	-0.08438	-0.583	0.07059	-0.05566	-0.568	0.17634	-0.10308	-0.582	0.16227	-0.11689	-0.568	0.06394	0.02432	-0.577	0.10402	-0.05367
-0.478	0.14453	-0.08418	-0.483	0.071	-0.05566	-0.468	0.17655	-0.103	-0.482	0.16268	-0.11676	-0.468	0.06392	0.02452	-0.477	0.10413	-0.05353
-0.378	0.14489	-0.08418	-0.383	0.07133	-0.05571	-0.368	0.17661	-0.10304	-0.382	0.16283	-0.11689	-0.368	0.06387	0.02453	-0.377	0.10407	-0.05375
-0.278	0.14525	-0.08417	-0.283	0.07167	-0.05572	-0.268	0.17671	-0.10308	-0.282	0.16295	-0.11692	-0.268	0.06378	0.02461	-0.277	0.1042	-0.05375
-0.178	0.14563	-0.08407	-0.183	0.07199	-0.0557	-0.168	0.17686	-0.10293	-0.182	0.16355	-0.11681	-0.168	0.0637	0.02468	-0.177	0.10421	-0.05365
-0.078	0.1459	-0.08396	-0.083	0.07232	-0.05577	-0.068	0.17714	-0.10309	-0.082	0.16373	-0.11695	-0.068	0.06366	0.02477	-0.077	0.10424	-0.05371
0.022	0.14626	-0.08388	0.017	0.07271	-0.05584	0.032	0.17725	-0.10307	0.018	0.16397	-0.11694	0.032	0.0636	0.02483	0.023	0.10425	-0.05377
0.122	0.14661	-0.08378	0.117	0.07302	-0.05584	0.132	0.17734	-0.10294	0.118	0.16426	-0.11693	0.132	0.0635	0.0248	0.123	0.10433	-0.05374
0.222	0.14687	-0.08364	0.217	0.07332	-0.05592	0.232	0.17739	-0.10303	0.218	0.1646	-0.11692	0.232	0.06345	0.025	0.223	0.10442	-0.05371
0.322	0.14719	-0.08371	0.317	0.07365	-0.05598	0.332	0.17749	-0.10293	0.318	0.16487	-0.11699	0.332	0.06338	0.02494	0.323	0.10447	-0.05383
0.422	0.14748	-0.08368	0.417	0.07395	-0.05605	0.432	0.17765	-0.10289	0.418	0.16511	-0.11703	0.432	0.06334	0.02493	0.423	0.10454	-0.05389
0.522	0.14777	-0.08355	0.517	0.07426	-0.05608	0.532	0.17772	-0.10277	0.518	0.16533	-0.11688	0.532	0.0633	0.02506	0.523	0.10457	-0.05391
0.622	0.14792	-0.0836	0.617	0.07457	-0.05622	0.632	0.17784	-0.10287	0.618	0.16555	-0.11702	0.632	0.06322	0.02502	0.623	0.10459	-0.05405
0.722	0.14824	-0.08356	0.717	0.07486	-0.05632	0.732	0.17797	-0.10287	0.718	0.16584	-0.11711	0.732	0.06315	0.02508	0.723	0.1047	-0.05404
0.822	0.14852	-0.0835	0.817	0.07516	-0.05637	0.832	0.17808	-0.10279	0.818	0.16603	-0.11704	0.832	0.06316	0.02517	0.823	0.10473	-0.05396
0.922	0.14873	-0.08346	0.917	0.07544	-0.05649	0.932	0.17819	-0.10283	0.918	0.16698	-0.11717	0.932	0.06303	0.02518	0.923	0.10484	-0.05413
1.022	0.14901	-0.08342	1.017	0.07572	-0.05663	1.032	0.17828	-0.10287	1.018	0.16667	-0.11718	1.032	0.06299	0.0252	1.023	0.10487	-0.05418
1.122	0.1493	-0.08342	1.117	0.07598	-0.05672	1.132	0.17817	-0.10281	1.118	0.16627	-0.11715	1.132	0.06292	0.02522	1.123	0.10492	-0.05415
1.222	0.14956	-0.08327	1.217	0.07625	-0.05692	1.232	0.17817	-0.1029	1.218	0.16672	-0.11714	1.232	0.06287	0.02531	1.223	0.10499	-0.05414
1.322	0.14989	-0.0833	1.317	0.07654	-0.05707	1.332	0.17826	-0.10295	1.318	0.16698	-0.11729	1.332	0.06281	0.02524	1.323	0.10497	-0.05426
1.422	0.15014	-0.08332	1.417	0.07679	-0.05711	1.432	0.17832	-0.10297	1.418	0.16725	-0.11736	1.432	0.0627	0.02534	1.423	0.10502	-0.05434
1.522	0.15035	-0.08321	1.517	0.07706	-0.05717	1.532	0.17839	-0.1029	1.518	0.16758	-0.11736	1.532	0.06265	0.02547	1.523	0.10507	-0.05434
1.622	0.15056	-0.08331	1.617	0.0773	-0.05733	1.632	0.17852	-0.10295	1.618	0.16769	-0.11747	1.632	0.06268	0.02536	1.623	0.10504	-0.05449
1.722	0.15073	-0.0833	1.717	0.07755	-0.05747	1.732	0.17851	-0.10292	1.718	0.16785	-0.1175	1.732	0.06264	0.02542	1.723	0.10511	-0.05456
1.822	0.15095	-0.08332	1.817	0.07781	-0.05761	1.832	0.17862	-0.10275	1.818	0.16807	-0.11749	1.832	0.06259	0.02548	1.823	0.10513	-0.05457
1.922	0.15113	-0.08335	1.917	0.07806	-0.0578	1.932	0.17863	-0.10302	1.918	0.16829	-0.11768	1.932	0.06249	0.02543	1.923	0.10516	-0.05472
2.022	0.15136	-0.08336	2.017	0.07829	-0.05799	2.032	0.17865	-0.10308	2.018	0.16847	-0.11773	2.032	0.06238	0.0255	2.023	0.10523	-0.05476
2.122	0.15142	-0.08339	2.117	0.07852	-0.05819	2.132	0.17868	-0.10306	2.118	0.16862	-0.11774	2.132	0.06232	0.02552	2.123	0.1053	-0.05479
2.222	0.15152	-0.08325	2.217	0.07871	-0.05841	2.232	0.17865	-0.10316	2.218	0.16882	-0.11786	2.232	0.06224	0.0255	2.223	0.10529	-0.05483
2.322	0.15183	-0.08338	2.317	0.07892	-0.05862	2.332	0.1787	-0.10316	2.318	0.16893	-0.11803	2.332	0.06218	0.02547	2.323	0.1053	-0.05496
2.422	0.152	-0.08335	2.417	0.07915	-0.0588	2.432	0.17882	-0.10313	2.418	0.16907	-0.11804	2.432	0.06206	0.02546	2.423	0.10531	-0.05504
2.522	0.15232	-0.08323	2.517	0.07939	-0.05892	2.532	0.17885	-0.10311	2.518	0.1692	-0.11802	2.532	0.06203	0.02557	2.523	0.10534	-0.055
2.622	0.15253	-0.08338	2.617	0.07958	-0.05918	2.632	0.17894	-0.10326	2.618	0.16936	-0.11822	2.632	0.06205	0.02558	2.623	0.10538	-0.0552
2.722	0.15273	-0.08341	2.717	0.07979	-0.05939	2.732	0.17898	-0.1033	2.718	0.16951	-0.1183	2.732	0.06204	0.02559	2.723	0.10538	-0.05531
2.822	0.15281	-0.08341	2.817	0.08001	-0.05949	2.832	0.17891	-0.10318	2.818	0.1697	-0.1183	2.832	0.06199	0.02565	2.823	0.10544	-0.05531
2.922	0.15295	-0.08351	2.917	0.08021	-0.05987	2.932	0.17901	-0.10344	2.918	0.16972	-0.11849	2.932	0.06193	0.02553	2.923	0.10546	-0.05553
3.022	0.15317	-0.08358	3.017	0.08039	-0.06017	3.032	0.17911	-0.1035	3.018	0.16982	-0.11858	3.032	0.06189	0.02557	3.023	0.10546	-0.05568
3.122	0.15337	-0.08365	3.117	0.0806	-0.0603	3.132	0.17914	-0.10347	3.118	0.1699	-0.11852	3.132	0.06189	0.0256	3.123	0.10548	-0.05565
3.222	0.15349	-0.08357	3.217	0.08079	-0.06057	3.232	0.1791	-0.10357	3.218	0.17028	-0.11867	3.232	0.06182	0.0256	3.223	0.10565	-0.05579
3.322	0.15365	-0.08365	3.317	0.08096	-0.06088	3.332	0.17911	-0.10356	3.318	0.17035	-0.11894	3.332	0.06172	0.02559	3.323	0.10556	-0.05591
3.422	0.15376	-0.08378	3.417	0.08115	-0.06113	3.432	0.17913	-0.10362	3.418	0.17042	-0.11903	3.432	0.06172	0.02558	3.423	0.10552	-0.05604
3.522	0.15395	-0.0837	3.517	0.08134	-0.0613	3.532	0.17921	-0.10361	3.518	0.17053	-0.11905	3.532	0.06162	0.02569	3.523	0.10557	-0.05608
3.622	0.15411	-0.08382	3.617	0.08151	-0.0616	3.632	0.17917	-0.10379	3.618	0.17061	-0.11923	3.632	0.06154	0.02555	3.623	0.10562	-0.05631
3.722	0.15429	-0.0839	3.717	0.08166	-0.06186	3.732	0.17925	-0.10387	3.718	0.17073	-0.11934	3.732	0.06152	0.02552	3.723	0.10566	-0.05642
3.822	0.15444	-0.08399	3.817	0.08182	-0.06205	3.832	0.17924	-0.10385	3.818	0.17086	-0.11927	3.832	0.06153	0.0256	3.823	0.10565	-0.05638
3.922	0.15455	-0.08411	3.917	0.082	-0.06237	3.932	0.17928	-0.10401	3.918	0.17092	-0.11949	3.932	0.06149	0.02549	3.923	0.10569	-0.05654
4.022	0.15472	-0.0841	4.017	0.08217	-0.06265	4.032	0.17932	-0.10413	4.018	0.17108	-0.11968	4.032	0.06143	0.02546	4.023	0.10569	-0.05676
4.122	0.15482	-0.08423	4.117	0.08231	-0.06295	4.132	0.17931	-0.10406	4.118	0.17115	-0.11971	4.132	0.06141	0.02554	4.123	0.10571	-0.05677
4.222	0.15481	-0.08424	4.217	0.08246	-0.06327	4.232	0.17925	-0.10415	4.218	0.17124	-0.11983	4.232	0.06136	0.0256	4.223	0.10569	-0.05688
4.322	0.15499	-0.08445	4.317	0.08262	-0.0636	4.332	0.17925	-0.10423	4.318	0.17134	-0.12001	4.332	0.06133	0.02561	4.323	0.10574	-0.05704
4.422	0.15509	-0.08457	4.417	0.08277	-0.06392	4.432	0.17925	-0.10424	4.418	0.17144	-0.12018	4.432	0.06126	0.02556	4.423	0.1057	-0.05722
4.522	0.15524	-0.08443	4.517	0.08294	-0.06417	4.532	0.17926	-0.10428	4.518	0.17151	-0.12023	4.532	0.06119	0.02567	4.523	0.10572	-0.05721
4.622	0.15535	-0.0847	4.617	0.08304	-0.06452	4.632	0.17927	-0.10453	4.618	0.17162	-0.12044	4.632	0.06111	0.02555	4.623	0.10569	-0.05754
4.722	0.15547	-0.08483	4.717	0.08317	-0.06484	4.732	0.17926	-0.10462	4.718	0.17167	-0.12052	4.732	0.06108	0.02551	4.723	0.10571	-0.0577
4.822	0.15556	-0.08491	4.817	0.08332	-0.06514	4.832	0.17928	-0.10462	4.818	0.17181	-0.12058	4.832	0.06106	0.02549	4.823	0.10566	-0.05773
4.922	0.15583	-0.085	4.917	0.08347	-0.06555	4.932	0.17932	-0.10481	4.918	0.17185	-0.12086	4.932	0.06104	0.02546	4.923	0.10576	-0.05797
5.022	0.15595	-0.08508	5.017	0.0836	-0.06591	5.032	0.17931	-0.10496	5.018	0.17181	-0.12097	5.032	0.06099	0.02546	5.023	0.10578	-0.05821
5.122	0.15615	-0.08513	5.117	0.08375	-0.06627	5.132	0.1793	-0.10495	5.118	0.17187	-0.12097	5.132	0.06092	0.02551	5.123	0.10575	-0.05837
5.222	0.15617	-0.08521	5.217	0.08389	-0.0667	5.232	0.17927	-0.10512	5.218	0.17196	-0.12118	5.232	0.06082	0.02535	5.223	0.10574	-0.05855
5.322	0.15625	-0.08534	5.317	0.08402	-0.06713	5.332	0.17928	-0.10523	5.318	0.17207	-0.12138	5.332	0.06077	0.02533	5.323	0.10576	-0.05871
5.422	0.15635	-0.0854	5.417	0.0841	-0.06755	5.432	0.17925	-0.10524	5.418	0.17213	-0.12147	5.432	0.06075	0.02531	5.423	0.10573	-0.05879
5.522	0.15642	-0.0854	5.517	0.08419	-0.06788	5.532	0.17925	-0.10536	5.518	0.17228	-0.12147	5.532	0.06073	0.02531	5.523	0.10576	-0.05892
5.622	0.15649	-0.08562	5.617	0.08432	-0.06834	5.632	0.17926	-0.10564	5.618	0.17232	-0.12187	5.632	0.06066	0.02521	5.623	0.10579	-0.05928
5.722	0.15657	-0.08578	5.717	0.08444	-0.06879	5.732	0.17926	-0.10574	5.718	0.17237	-0.12207	5.732	0.06067	0.02521	5.723	0.10583	-0.05951
5.822	0.15665	-0.08581	5.817	0.08456	-0.06914	5.832	0.17923	-0.10575	5.818	0.17243	-0.12217	5.832	0.06069	0.02526	5.823	0.10588	-0.05953
5.922	0.15675	-0.08596	5.917	0.0847	-0.06964	5.932	0.17919	-0.10609	5.918	0.1724	-0.12237	5.932	0.06062	0.02516	5.923	0.10591	-0.05972
6.022	0.15681	-0.08614	6.017	0.08483	-0.0701	6.032	0.17925	-0.10622	6.018	0.17279	-0.12249	6.032	0.06053	0.02503	6.023	0.1059	-0.05978
6.122	0.15686	-0.08629	6.117	0.08496	-0.07056	6.132	0.17921	-0.1063	6.118	0.17245	-0.12254	6.132	0.06056	0.02504	6.123	0.10583	-0.05988
6.222	0.15691	-0.08636	6.217	0.08506	-0.07102	6.232	0.17927	-0.10645	6.218	0.17246	-0.12282	6.232	0.06057	0.02495	6.223	0.10586	-0.06013
6.322	0.15698	-0.08649	6.317	0.08514	-0.07149	6.332	0.17923	-0.10652	6.318	0.17256	-0.12306	6.332	0.06051	0.02488	6.323	0.10581	-0.06028
6.422	0.15706	-0.08658	6.417	0.08518	-0.07198	6.432	0.17925	-0.10668	6.418	0.17262	-0.12311	6.432	0.06043	0.02484	6.423	0.10584	-0.06043
6.522	0.15707	-0.08646	6.517	0.08531	-0.07244	6.532	0.17928	-0.10671	6.518	0.17277	-0.12312	6.532	0.06037	0.02481	6.523	0.10584	-0.06043
6.622	0.15719	-0.08698	6.617	0.08539	-0.073	6.632	0.17921	-0.10698	6.618	0.1728	-0.12348	6.632	0.06029	0.02472	6.623	0.10587	-0.06109
6.722	0.15733	-0.08716	6.717	0.08548	-0.07352	6.732	0.17921	-0.10702	6.718	0.17281	-0.12367	6.732	0.06028	0.02471	6.723	0.1059	-0.06123
6.822	0.15745	-0.08727	6.817	0.08555	-0.07404	6.832	0.17915	-0.10705	6.818	0.17287	-0.12375	6.832	0.06028	0.02482	6.823	0.10591	-0.06119
6.922	0.15751	-0.08744	6.917	0.08567	-0.07469	6.932	0.17922	-0.10738	6.918	0.17287	-0.12404	6.932	0.06026	0.02455	6.923	0.10593	-0.06171
7.022	0.15755	-0.08758	7.017	0.08578	-0.07537	7.032	0.17917	-0.1075	7.018	0.173	-0.12428	7.032	0.06017	0.02454	7.023	0.10588	-0.06193
7.122	0.15761	-0.08776	7.117	0.08585	-0.07587	7.132	0.17917	-0.10762	7.118	0.1731	-0.12443	7.132	0.06019	0.02452	7.123	0.10587	-0.06206
7.222	0.15766	-0.08789	7.217	0.08593	-0.07638	7.232	0.17912	-0.1079	7.218	0.17317	-0.12475	7.232	0.06016	0.02438	7.223	0.10586	-0.06234
7.322	0.15769	-0.08813	7.317	0.08602	-0.07701	7.332	0.17916	-0.10805	7.318	0.17314	-0.12503	7.332	0.06016	0.02428	7.323	0.10592	-0.06273
7.422	0.15778	-0.08821	7.417	0.08611	-0.07763	7.432	0.17916	-0.10823	7.418	0.17316	-0.1252	7.432	0.06009	0.02428	7.423	0.10595	-0.06301
7.522	0.15791	-0.0881	7.517	0.0862	-0.07826	7.532	0.17913	-0.10841	7.518	0.17326	-0.12534	7.532	0.06007	0.02419	7.523	0.10589	-0.0633
7.622	0.15796	-0.08856	7.617	0.08626	-0.07894	7.632	0.17916	-0.10863	7.618	0.17326	-0.12569	7.632	0.06003	0.02412	7.623	0.10589	-0.06376
7.722	0.15803	-0.08878	7.717	0.08634	-0.0796	7.732	0.17911	-0.10876	7.718	0.17334	-0.12585	7.732	0.05998	0.02407	7.723	0.10595	-0.06396
7.822	0.1581	-0.08895	7.817	0.08642	-0.08019	7.832	0.17904	-0.10868	7.818	0.17338	-0.12588	7.832	0.05993	0.02405	7.823	0.106	-0.06399
7.922	0.15814	-0.08913	7.917	0.08649	-0.08098	7.932	0.17901	-0.10914	7.918	0.17338	-0.12635	7.932	0.0599	0.02387	7.923	0.106	-0.06443
8.022	0.15818	-0.08931	8.017	0.08651	-0.08167	8.032	0.17908	-0.10926	8.018	0.17342	-0.1266	8.032	0.0599	0.02379	8.023	0.10598	-0.06482
8.122	0.15821	-0.08949	8.117	0.08656	-0.08238	8.132	0.17904	-0.1093	8.118	0.17351	-0.12673	8.132	0.05986	0.02381	8.123	0.10595	-0.0651
8.222	0.15826	-0.0896	8.217	0.08667	-0.08318	8.232	0.17907	-0.10954	8.218	0.17359	-0.12704	8.232	0.05978	0.02357	8.223	0.10597	-0.06552
8.322	0.1583	-0.08984	8.317	0.08674	-0.08397	8.332	0.17905	-0.10969	8.318	0.17359	-0.12738	8.332	0.05974	0.02351	8.323	0.10601	-0.06587
8.422	0.15836	-0.09002	8.417	0.08682	-0.08477	8.432	0.17905	-0.10987	8.418	0.1736	-0.12763	8.432	0.05972	0.02342	8.423	0.10602	-0.06618
8.522	0.15842	-0.08999	8.517	0.08689	-0.08553	8.532	0.17899	-0.11004	8.518	0.17367	-0.12768	8.532	0.05978	0.02328	8.523	0.10607	-0.06642
8.622	0.15849	-0.09047	8.617	0.08696	-0.08637	8.632	0.17901	-0.11026	8.618	0.17366	-0.12831	8.632	0.05974	0.02313	8.623	0.10604	-0.06682
8.722	0.15857	-0.09065	8.717	0.08703	-0.08726	8.732	0.17902	-0.1104	8.718	0.1737	-0.12844	8.732	0.05966	0.02306	8.723	0.10597	-0.06716
8.822	0.15862	-0.09069	8.817	0.08711	-0.0881	8.832	0.17903	-0.11043	8.818	0.17372	-0.1285	8.832	0.05964	0.02304	8.823	0.106	-0.06742
8.922	0.15869	-0.09103	8.917	0.08718	-0.08909	8.932	0.17903	-0.11089	8.918	0.17372	-0.12896	8.932	0.05963	0.02282	8.923	0.10599	-0.06806
9.022	0.15873	-0.0913	9.017	0.08724	-0.09008	9.032	0.17909	-0.11105	9.018	0.17373	-0.12933	9.032	0.05962	0.02275	9.023	0.10605	-0.06847
9.122	0.15878	-0.09151	9.117	0.0873	-0.09098	9.132	0.17904	-0.11112	9.118	0.17378	-0.12962	9.132	0.05959	0.02275	9.123	0.10602	-0.06879
9.222	0.15884	-0.09174	9.217	0.08736	-0.09178	9.232	0.179	-0.11139	9.218	0.17382	-0.13002	9.232	0.05958	0.02253	9.223	0.10603	-0.06959
9.322	0.15885	-0.09209	9.317	0.0874	-0.09279	9.332	0.17902	-0.11158	9.318	0.17384	-0.13037	9.332	0.05956	0.02242	9.323	0.10601	-0.07007
9.422	0.1589	-0.09236	9.417	0.08744	-0.09382	9.432	0.17901	-0.11175	9.418	0.17387	-0.13061	9.432	0.05949	0.02228	9.423	0.10605	-0.07054
9.522	0.15889	-0.09241	9.517	0.08746	-0.09484	9.532	0.17896	-0.11196	9.518	0.17387	-0.13072	9.532	0.05945	0.02213	9.523	0.10604	-0.07106
9.622	0.15892	-0.0929	9.617	0.08754	-0.09595	9.632	0.17901	-0.11218	9.618	0.17391	-0.13157	9.632	0.05949	0.02202	9.623	0.10609	-0.07165
9.722	0.15897	-0.0931	9.717	0.08762	-0.09701	9.732	0.17904	-0.11245	9.718	0.17396	-0.13172	9.732	0.05948	0.022	9.723	0.1061	-0.07207
9.822	0.15909	-0.09324	9.817	0.08767	-0.09808	9.832	0.17903	-0.11256	9.818	0.17406	-0.13175	9.832	0.05945	0.02206	9.823	0.10602	-0.07241
9.922	0.15908	-0.09349	9.917	0.08773	-0.09927	9.932	0.17909	-0.11286	9.918	0.17409	-0.13222	9.932	0.05945	0.02177	9.923	0.10601	-0.07324
10.022	0.15918	-0.09377	10.017	0.08779	-0.10042	10.032	0.17911	-0.11304	10.018	0.17416	-0.13262	10.032	0.0594	0.02169	10.023	0.10604	-0.07203
10.122	0.15921	-0.094	10.117	0.08787	-0.10158	10.132	0.17911	-0.11308	10.118	0.17419	-0.13299	10.132	0.05942	0.02159	10.123	0.10601	-0.06989
10.222	0.15926	-0.09434	10.217	0.08792	-0.10288	10.232	0.17901	-0.11356	10.218	0.17424	-0.13348	10.232	0.05937	0.02132	10.223	0.10606	-0.07045
10.322	0.15935	-0.09474	10.317	0.08796	-0.10418	10.332	0.17903	-0.11375	10.318	0.1743	-0.13394	10.332	0.05937	0.02126	10.323	0.10611	-0.07102
10.422	0.1594	-0.09509	10.417	0.08802	-0.10543	10.432	0.17901	-0.11396	10.418	0.17427	-0.1343	10.432	0.05935	0.02112	10.423	0.10615	-0.07148
10.522	0.15944	-0.09528	10.517	0.08807	-0.1067	10.532	0.17897	-0.11421	10.518	0.1743	-0.13455	10.532	0.05933	0.02083	10.523	0.10623	-0.0716
10.622	0.15954	-0.09566	10.617	0.08812	-0.10814	10.632	0.17897	-0.1144	10.618	0.17436	-0.13525	10.632	0.05931	0.02061	10.623	0.10616	-0.07239
10.722	0.15957	-0.09609	10.717	0.08819	-0.10959	10.732	0.17898	-0.11459	10.718	0.17442	-0.13561	10.732	0.0593	0.02051	10.723	0.1062	-0.07304
10.822	0.15962	-0.09615	10.817	0.08824	-0.11093	10.832	0.17905	-0.11457	10.818	0.17445	-0.13581	10.832	0.05931	0.02037	10.823	0.10624	-0.07334
10.922	0.15974	-0.09645	10.917	0.0883	-0.11247	10.932	0.17908	-0.11511	10.918	0.17455	-0.1365	10.932	0.05933	0.02015	10.923	0.10624	-0.07414
11.022	0.15977	-0.0968	11.017	0.08835	-0.11398	11.032	0.17908	-0.11544	11.018	0.1746	-0.137	11.032	0.05934	0.01998	11.023	0.10627	-0.07482
11.122	0.15979	-0.09715	11.117	0.08839	-0.11556	11.132	0.17912	-0.11566	11.118	0.17467	-0.13737	11.132	0.05931	0.01988	11.123	0.10627	-0.07513
11.222	0.15985	-0.09756	11.217	0.08843	-0.11703	11.232	0.17912	-0.11601	11.218	0.17472	-0.13806	11.232	0.0593	0.01962	11.223	0.10623	-0.07566
11.322	0.15987	-0.09799	11.317	0.0885	-0.11865	11.332	0.17913	-0.11622	11.318	0.17472	-0.13865	11.332	0.05928	0.01935	11.323	0.10628	-0.07637
11.422	0.15996	-0.09839	11.417	0.08858	-0.12032	11.432	0.17908	-0.11652	11.418	0.17476	-0.13899	11.432	0.05928	0.01915	11.423	0.10629	-0.07699
11.522	0.15995	-0.09865	11.517	0.08861	-0.12198	11.532	0.179	-0.11676	11.518	0.1748	-0.13924	11.532	0.05927	0.01882	11.523	0.10632	-0.07766
11.622	0.16004	-0.09925	11.617	0.08865	-0.12376	11.632	0.17918	-0.11711	11.618	0.17483	-0.13984	11.632	0.05933	0.01862	11.623	0.10639	-0.07849
11.722	0.16007	-0.09963	11.717	0.08872	-0.12554	11.732	0.17916	-0.11736	11.718	0.17488	-0.14043	11.732	0.05937	0.01846	11.723	0.10638	-0.07898
11.822	0.1601	-0.09978	11.817	0.08875	-0.12729	11.832	0.17923	-0.11745	11.818	0.17488	-0.14096	11.832	0.05937	0.01824	11.823	0.1064	-0.07905
11.922	0.16014	-0.10018	11.917	0.0888	-0.1292	11.932	0.17931	-0.11811	11.918	0.175	-0.14193	11.932	0.05939	0.01788	11.923	0.10641	-0.07989
12.022	0.16021	-0.10065	12.017	0.08893	-0.13113	12.032	0.1793	-0.11834	12.018	0.17503	-0.14249	12.032	0.05937	0.01765	12.023	0.10644	-0.08067
12.122	0.16025	-0.10107	12.117	0.08897	-0.13314	12.132	0.17928	-0.11853	12.118	0.17506	-0.14288	12.132	0.05939	0.01762	12.123	0.10648	-0.08148
12.222	0.16036	-0.10147	12.217	0.08899	-0.13521	12.232	0.17926	-0.1192	12.218	0.17513	-0.14351	12.232	0.0594	0.01724	12.223	0.10649	-0.08262
12.322	0.16043	-0.10187	12.317	0.08903	-0.13726	12.332	0.17933	-0.11953	12.318	0.17518	-0.14434	12.332	0.05944	0.01693	12.323	0.10648	-0.08358
12.422	0.16049	-0.10232	12.417	0.08907	-0.13937	12.432	0.17937	-0.11981	12.418	0.17521	-0.14489	12.432	0.05958	0.0168	12.423	0.10647	-0.08428
12.522	0.16058	-0.10255	12.517	0.08911	-0.14144	12.532	0.17943	-0.12027	12.518	0.17528	-0.14536	12.532	0.05961	0.01653	12.523	0.10665	-0.0848
12.622	0.16069	-0.10343	12.617	0.08916	-0.14374	12.632	0.17948	-0.12075	12.618	0.17532	-0.14612	12.632	0.05967	0.01619	12.623	0.10656	-0.08604
12.722	0.16075	-0.10411	12.717	0.08924	-0.14606	12.732	0.17953	-0.12103	12.718	0.17541	-0.14684	12.732	0.05971	0.01597	12.723	0.10666	-0.0868
12.822	0.16082	-0.10428	12.817	0.08929	-0.14835	12.832	0.17957	-0.12108	12.818	0.17545	-0.14745	12.832	0.05972	0.01559	12.823	0.10663	-0.08716
12.922	0.16098	-0.10473	12.917	0.08932	-0.15075	12.932	0.17965	-0.12171	12.918	0.17552	-0.14839	12.932	0.05977	0.01514	12.923	0.10662	-0.0883
13.022	0.1611	-0.10533	13.017	0.08937	-0.15325	13.032	0.17981	-0.12216	13.018	0.1756	-0.14945	13.032	0.05976	0.01482	13.023	0.10663	-0.08941
13.122	0.16113	-0.10592	13.117	0.08944	-0.15572	13.132	0.17986	-0.12248	13.118	0.17569	-0.14984	13.132	0.05985	0.01459	13.123	0.10669	-0.0901
13.222	0.16116	-0.1065	13.217	0.0895	-0.15823	13.232	0.17983	-0.12316	13.218	0.17572	-0.15051	13.232	0.05987	0.01412	13.223	0.10672	-0.09106
13.322	0.16122	-0.10725	13.317	0.08956	-0.16094	13.332	0.17996	-0.12367	13.318	0.1758	-0.15131	13.332	0.05989	0.01381	13.323	0.10679	-0.09209
13.422	0.16134	-0.10785	13.417	0.08963	-0.16369	13.432	0.18006	-0.12401	13.418	0.17588	-0.15215	13.432	0.05996	0.0137	13.423	0.10689	-0.09315
13.522	0.16152	-0.10805	13.517	0.08969	-0.16634	13.532	0.18012	-0.12447	13.518	0.17595	-0.15309	13.532	0.06004	0.01329	13.523	0.10704	-0.09417
13.622	0.16153	-0.10866	13.617	0.08977	-0.16923	13.632	0.18018	-0.12508	13.618	0.17593	-0.15425	13.632	0.06007	0.01275	13.623	0.107	-0.09554
13.722	0.16165	-0.10916	13.717	0.08983	-0.17217	13.732	0.18023	-0.12554	13.718	0.17603	-0.15531	13.732	0.06008	0.01247	13.723	0.10692	-0.09688
13.822	0.16173	-0.1097	13.817	0.0899	-0.17511	13.832	0.18037	-0.12582	13.818	0.17609	-0.15555	13.832	0.06012	0.01218	13.823	0.1069	-0.09753
13.922	0.16184	-0.11049	13.917	0.08995	-0.17811	13.932	0.18044	-0.1266	13.918	0.17623	-0.1566	13.932	0.06014	0.0117	13.923	0.10697	-0.09899
14.022	0.16197	-0.1113	14.017	0.08997	-0.18128	14.032	0.18052	-0.12714	14.018	0.17631	-0.15758	14.032	0.06027	0.01135	14.023	0.10697	-0.10043
14.122	0.162	-0.11199	14.117	0.09	-0.18446	14.132	0.18059	-0.1276	14.118	0.17636	-0.15845	14.132	0.06032	0.01109	14.123	0.107	-0.10137
14.222	0.16214	-0.11236	14.217	0.09007	-0.18765	14.232	0.18073	-0.12822	14.218	0.17644	-0.15961	14.232	0.06037	0.01057	14.223	0.10706	-0.10254
14.322	0.16229	-0.11324	14.317	0.09013	-0.19109	14.332	0.18086	-0.12914	14.318	0.17649	-0.16072	14.332	0.06051	0.01008	14.323	0.10715	-0.10384
14.422	0.16236	-0.1141	14.417	0.09023	-0.19462	14.432	0.18101	-0.12951	14.418	0.17667	-0.16174	14.432	0.06051	0.00958	14.423	0.10723	-0.10517
14.522	0.16246	-0.11478	14.517	0.09032	-0.19801	14.532	0.18125	-0.1297	14.518	0.17671	-0.16258	14.532	0.06061	0.00907	14.523	0.10725	-0.10667
14.622	0.16258	-0.11577	14.617	0.09039	-0.20159	14.632	0.18135	-0.1304	14.618	0.17686	-0.16378	14.632	0.06069	0.00859	14.623	0.10727	-0.10805
14.722	0.16267	-0.11663	14.717	0.09042	-0.20535	14.732	0.18154	-0.131	14.718	0.1769	-0.16493	14.732	0.06076	0.00813	14.723	0.10737	-0.10949
14.822	0.16293	-0.11717	14.817	0.09053	-0.20916	14.832	0.18169	-0.13165	14.818	0.177	-0.16597	14.832	0.06087	0.00775	14.823	0.10741	-0.1107
14.922	0.16304	-0.11788	14.917	0.09058	-0.21282	14.932	0.18182	-0.1326	14.918	0.1771	-0.16757	14.932	0.06098	0.00712	14.923	0.10745	-0.11237
15.022	0.16322	-0.11882	15.017	0.09066	-0.2168	15.032	0.18205	-0.13335	15.018	0.17718	-0.16914	15.032	0.0611	0.00672	15.023	0.10747	-0.11394
15.122	0.16333	-0.11957	15.117	0.09077	-0.22081	15.132	0.18238	-0.13392	15.118	0.17729	-0.16988	15.132	0.06143	0.00658	15.123	0.10754	-0.11559
15.222	0.16344	-0.12024	15.217	0.09086	-0.22477	15.232	0.18275	-0.13442	15.218	0.17753	-0.17104	15.232	0.06135	0.00579	15.223	0.10762	-0.1173
15.322	0.16366	-0.12118	15.317	0.09095	-0.22913	15.332	0.18294	-0.13516	15.318	0.17767	-0.17238	15.332	0.06157	0.0052	15.323	0.10767	-0.11897
15.422	0.16387	-0.12201	15.417	0.09101	-0.23345	15.432	0.18326	-0.13594	15.418	0.17773	-0.17367	15.432	0.06169	0.00471	15.423	0.10776	-0.1206
15.522	0.16408	-0.12293	15.517	0.09109	-0.23772	15.532	0.18348	-0.13666	15.518	0.17779	-0.17509	15.532	0.06189	0.00424	15.523	0.1078	-0.12237
15.622	0.16436	-0.12421	15.617	0.09118	-0.24224	15.632	0.18382	-0.13748	15.618	0.17791	-0.17669	15.632	0.06202	0.00368	15.623	0.1078	-0.12433
15.722	0.16452	-0.1256	15.717	0.09124	-0.24687	15.732	0.18418	-0.13826	15.718	0.17806	-0.17829	15.732	0.06229	0.00305	15.723	0.10786	-0.1262
15.822	0.16484	-0.12619	15.817	0.0913	-0.25156	15.832	0.1846	-0.13899	15.818	0.17818	-0.17927	15.832	0.06255	0.00233	15.823	0.10796	-0.12794
15.922	0.16513	-0.12702	15.917	0.09142	-0.25617	15.932	0.18504	-0.14003	15.918	0.17837	-0.18096	15.932	0.06281	0.00159	15.923	0.10799	-0.13006
16.022	0.16552	-0.12805	16.017	0.09154	-0.26117	16.032	0.18548	-0.14089	16.018	0.17853	-0.18258	16.032	0.06319	0.00092221	16.023	0.10805	-0.1321
16.122	0.16602	-0.12904	16.117	0.09163	-0.26614	16.132	0.18588	-0.14168	16.118	0.17873	-0.18407	16.132	0.06347	0.00058992	16.123	0.10818	-0.13406
16.222	0.1663	-0.13014	16.217	0.09175	-0.2711	16.232	0.18661	-0.14277	16.218	0.1789	-0.1857	16.232	0.06391	-0.00036321	16.223	0.10823	-0.13618
16.322	0.16649	-0.13131	16.317	0.09189	-0.27631	16.332	0.18716	-0.1438	16.318	0.17913	-0.18741	16.332	0.0642	-0.00116	16.323	0.10831	-0.13831
16.422	0.16707	-0.13252	16.417	0.09199	-0.28165	16.432	0.18776	-0.14465	16.418	0.17941	-0.18906	16.432	0.06468	-0.00172	16.423	0.1084	-0.1405
16.522	0.16754	-0.13362	16.517	0.09208	-0.28707	16.532	0.18832	-0.14543	16.518	0.17966	-0.19077	16.532	0.06515	-0.00251	16.523	0.1085	-0.14267
16.622	0.16799	-0.135	16.617	0.09228	-0.29246	16.632	0.1889	-0.14664	16.618	0.1798	-0.19269	16.632	0.06555	-0.00342	16.623	0.10857	-0.14519
16.722	0.16855	-0.13619	16.717	0.09235	-0.29814	16.732	0.18952	-0.14773	16.718	0.18011	-0.19449	16.732	0.066	-0.00418	16.723	0.10858	-0.14759
16.822	0.16909	-0.13728	16.817	0.09245	-0.3038	16.832	0.19032	-0.14847	16.818	0.18033	-0.19627	16.832	0.06657	-0.00465	16.823	0.10869	-0.14994
16.922	0.1697	-0.13872	16.917	0.09257	-0.30944	16.932	0.19107	-0.14995	16.918	0.18058	-0.19825	16.932	0.06718	-0.00549	16.923	0.10882	-0.15265
17.022	0.17027	-0.14	17.017	0.09273	-0.31568	17.032	0.19187	-0.15115	17.018	0.18086	-0.20024	17.032	0.06767	-0.00632	17.023	0.10891	-0.15505
17.122	0.17096	-0.14137	17.117	0.09288	-0.32163	17.132	0.19279	-0.15204	17.118	0.18118	-0.20228	17.132	0.0685	-0.00699	17.123	0.10922	-0.15766
17.222	0.17179	-0.14261	17.217	0.09303	-0.32771	17.232	0.19362	-0.15302	17.218	0.18153	-0.20435	17.232	0.0692	-0.00778	17.223	0.10932	-0.16045
17.322	0.17262	-0.14406	17.317	0.09316	-0.33386	17.332	0.19447	-0.15425	17.318	0.18182	-0.2065	17.332	0.06989	-0.00873	17.323	0.10929	-0.16327
17.422	0.17344	-0.14548	17.417	0.09335	-0.34016	17.432	0.19543	-0.15543	17.418	0.1822	-0.20863	17.432	0.07055	-0.00959	17.423	0.10929	-0.16612
17.522	0.17437	-0.14691	17.517	0.09352	-0.34674	17.532	0.19643	-0.15675	17.518	0.1826	-0.21071	17.532	0.07127	-0.01042	17.523	0.10958	-0.16888
17.622	0.17534	-0.14848	17.617	0.09371	-0.35308	17.632	0.19732	-0.15818	17.618	0.1831	-0.21314	17.632	0.07212	-0.01141	17.623	0.10968	-0.17188
17.722	0.17641	-0.15004	17.717	0.09388	-0.35992	17.732	0.19846	-0.15966	17.718	0.18348	-0.21554	17.732	0.073	-0.01243	17.723	0.10987	-0.17488
17.822	0.17754	-0.15155	17.817	0.09409	-0.36644	17.832	0.19958	-0.16058	17.818	0.18403	-0.2179	17.832	0.07398	-0.01333	17.823	0.10995	-0.17786
17.922	0.17858	-0.15322	17.917	0.09429	-0.37324	17.932	0.20068	-0.16216	17.918	0.18458	-0.22049	17.932	0.07487	-0.01439	17.923	0.11018	-0.18119
18.022	0.17984	-0.15495	18.017	0.09452	-0.38002	18.032	0.20185	-0.1639	18.018	0.18511	-0.22307	18.032	0.07577	-0.01552	18.023	0.11033	-0.18445
18.122	0.1811	-0.15664	18.117	0.09473	-0.38708	18.132	0.20309	-0.16502	18.118	0.18565	-0.22553	18.132	0.0767	-0.01645	18.123	0.11056	-0.18761
18.222	0.18241	-0.15833	18.217	0.09496	-0.39415	18.232	0.20432	-0.16639	18.218	0.18634	-0.22812	18.232	0.0778	-0.01752	18.223	0.11081	-0.19099
18.322	0.18376	-0.16031	18.317	0.09518	-0.40116	18.332	0.20553	-0.168	18.318	0.18726	-0.23088	18.332	0.07888	-0.01863	18.323	0.11097	-0.19448
18.422	0.18517	-0.16208	18.417	0.09545	-0.4083	18.432	0.20679	-0.16962	18.418	0.18796	-0.23373	18.432	0.07995	-0.01986	18.423	0.11136	-0.19802
18.522	0.18686	-0.16383	18.517	0.09572	-0.41578	18.532	0.20804	-0.17109	18.518	0.18878	-0.2363	18.532	0.08104	-0.02091	18.523	0.11157	-0.20157
18.622	0.18849	-0.16589	18.617	0.096	-0.42295	18.632	0.20929	-0.17265	18.618	0.1896	-0.23933	18.632	0.08218	-0.02215	18.623	0.1118	-0.20539
18.722	0.19005	-0.16779	18.717	0.09632	-0.43013	18.732	0.21067	-0.17432	18.718	0.19069	-0.24231	18.732	0.08328	-0.02349	18.723	0.11229	-0.20905
18.822	0.19171	-0.16973	18.817	0.09671	-0.43752	18.832	0.21195	-0.17588	18.818	0.19179	-0.24512	18.832	0.0843	-0.02434	18.823	0.11266	-0.21258
18.922	0.19361	-0.17186	18.917	0.09707	-0.44483	18.932	0.21302	-0.17769	18.918	0.1933	-0.24828	18.932	0.08539	-0.02571	18.923	0.11303	-0.21661
19.022	0.19547	-0.17391	19.017	0.09741	-0.45221	19.032	0.21405	-0.17945	19.018	0.19459	-0.2515	19.032	0.08643	-0.02727	19.023	0.11338	-0.22061
19.122	0.19723	-0.17603	19.117	0.09777	-0.45946	19.132	0.21521	-0.18123	19.118	0.19593	-0.25472	19.132	0.08744	-0.02844	19.123	0.11371	-0.22461
19.222	0.199	-0.17815	19.217	0.09824	-0.46685	19.232	0.21636	-0.18295	19.218	0.19757	-0.25788	19.232	0.0884	-0.02956	19.223	0.11426	-0.22854
19.322	0.20079	-0.1805	19.317	0.09868	-0.47438	19.332	0.21739	-0.18486	19.318	0.20151	-0.2614	19.332	0.08928	-0.03094	19.323	0.11485	-0.23272
19.422	0.20256	-0.18286	19.417	0.09915	-0.48181	19.432	0.21821	-0.18682	19.418	0.1997	-0.26483	19.432	0.08986	-0.03231	19.423	0.11534	-0.23712
19.522	0.20421	-0.18496	19.517	0.09967	-0.48916	19.532	0.21889	-0.18864	19.518	0.20278	-0.26836	19.532	0.09056	-0.03365	19.523	0.11599	-0.24138
19.622	0.20579	-0.18746	19.617	0.10024	-0.49668	19.632	0.21951	-0.19062	19.618	0.20476	-0.27222	19.632	0.09123	-0.03519	19.623	0.11661	-0.24587
19.722	0.20738	-0.19	19.717	0.1008	-0.50391	19.732	0.21962	-0.19257	19.718	0.20683	-0.27596	19.732	0.09184	-0.03664	19.723	0.11739	-0.25035
19.822	0.20888	-0.19242	19.817	0.10141	-0.51129	19.832	0.21984	-0.19443	19.818	0.20907	-0.27957	19.832	0.09228	-0.03784	19.823	0.11809	-0.25443
19.922	0.21016	-0.19486	19.917	0.10209	-0.51853	19.932	0.22011	-0.19665	19.918	0.21168	-0.28339	19.932	0.09257	-0.03943	19.923	0.11897	-0.25909
20.022	0.21097	-0.19744	20.017	0.10281	-0.52591	20.032	0.22044	-0.19876	20.018	0.21371	-0.28733	20.032	0.09259	-0.04097	20.023	0.1199	-0.26374
20.122	0.21201	-0.20018	20.117	0.10357	-0.53328	20.132	0.22042	-0.20087	20.118	0.21565	-0.29126	20.132	0.09274	-0.04241	20.123	0.12076	-0.26841
20.222	0.21273	-0.2027	20.217	0.10434	-0.54062	20.232	0.22034	-0.20302	20.218	0.21779	-0.29519	20.232	0.09284	-0.04417	20.223	0.12166	-0.27312
20.322	0.21319	-0.20566	20.317	0.10523	-0.5478	20.332	0.22024	-0.20514	20.318	0.21952	-0.29944	20.332	0.09284	-0.04577	20.323	0.12265	-0.27777
20.422	0.21347	-0.20848	20.417	0.10608	-0.55509	20.432	0.21995	-0.20737	20.418	0.22128	-0.30362	20.432	0.09267	-0.04737	20.423	0.12373	-0.28258
20.522	0.21357	-0.21122	20.517	0.10701	-0.56251	20.532	0.21958	-0.20963	20.518	0.22294	-0.30775	20.532	0.09249	-0.04892	20.523	0.12483	-0.28724
20.622	0.21362	-0.21424	20.617	0.10797	-0.56977	20.632	0.2189	-0.2122	20.618	0.22421	-0.31236	20.632	0.09214	-0.05065	20.623	0.12602	-0.29219
20.722	0.21356	-0.21727	20.717	0.10898	-0.57736	20.732	0.2185	-0.21478	20.718	0.22543	-0.31673	20.732	0.09172	-0.05228	20.723	0.1272	-0.29705
20.822	0.21328	-0.22029	20.817	0.10998	-0.58507	20.832	0.21785	-0.21664	20.818	0.22639	-0.32107	20.832	0.09128	-0.05382	20.823	0.12838	-0.30187
20.922	0.21282	-0.22336	20.917	0.11112	-0.59292	20.932	0.21735	-0.2191	20.918	0.22717	-0.32563	20.932	0.09082	-0.05561	20.923	0.12958	-0.30715
21.022	0.21229	-0.22653	21.017	0.11218	-0.60067	21.032	0.21659	-0.22159	21.018	0.22765	-0.33032	21.032	0.09034	-0.05729	21.023	0.13086	-0.31236
21.122	0.21162	-0.22959	21.117	0.11335	-0.60888	21.132	0.21591	-0.22401	21.118	0.22745	-0.33479	21.132	0.08978	-0.059	21.123	0.13214	-0.31721
21.222	0.21083	-0.2326	21.217	0.11452	-0.61728	21.232	0.21527	-0.22649	21.218	0.22739	-0.33947	21.232	0.08928	-0.06078	21.223	0.13314	-0.322
21.322	0.20992	-0.23586	21.317	0.11573	-0.62564	21.332	0.21452	-0.229	21.318	0.22726	-0.34448	21.332	0.08851	-0.06254	21.323	0.13423	-0.32714
21.422	0.20899	-0.23916	21.417	0.11704	-0.63442	21.432	0.21374	-0.23152	21.418	0.22701	-0.34913	21.432	0.08782	-0.06433	21.423	0.13542	-0.3322
21.522	0.20796	-0.24234	21.517	0.11832	-0.64352	21.532	0.21302	-0.23392	21.518	0.22623	-0.35378	21.532	0.08718	-0.06605	21.523	0.13658	-0.33734
21.622	0.207	-0.24579	21.617	0.11953	-0.65274	21.632	0.21217	-0.23666	21.618	0.22557	-0.35883	21.632	0.08661	-0.06799	21.623	0.13761	-0.34266
21.722	0.20605	-0.24896	21.717	0.12072	-0.66215	21.732	0.21152	-0.2392	21.718	0.22465	-0.36356	21.732	0.08599	-0.06974	21.723	0.13855	-0.34787
21.822	0.20503	-0.25217	21.817	0.12192	-0.67152	21.832	0.21075	-0.24138	21.818	0.22386	-0.3684	21.832	0.08531	-0.0715	21.823	0.13944	-0.35293
21.922	0.20393	-0.25557	21.917	0.12302	-0.68085	21.932	0.20996	-0.24384	21.918	0.22267	-0.37341	21.932	0.08464	-0.07339	21.923	0.14003	-0.35829
22.022	0.20293	-0.25906	22.017	0.12407	-0.68989	22.032	0.20926	-0.24634	22.018	0.22172	-0.37843	22.032	0.084	-0.07521	22.023	0.14054	-0.36358
22.122	0.2019	-0.26246	22.117	0.12509	-0.69897	22.132	0.20863	-0.2488	22.118	0.22072	-0.38322	22.132	0.08337	-0.07707	22.123	0.14126	-0.36895
22.222	0.20107	-0.26569	22.217	0.12599	-0.70762	22.232	0.20799	-0.25119	22.218	0.21969	-0.3879	22.232	0.08297	-0.07851	22.223	0.14155	-0.37435
22.322	0.19998	-0.26912	22.317	0.12688	-0.71633	22.332	0.20727	-0.25356	22.318	0.21874	-0.39299	22.332	0.08246	-0.08039	22.323	0.14195	-0.38009
22.422	0.19903	-0.27247	22.417	0.12772	-0.72483	22.432	0.20668	-0.25597	22.418	0.21777	-0.39759	22.432	0.08185	-0.08217	22.423	0.14234	-0.38568
22.522	0.19812	-0.2757	22.517	0.12842	-0.7332	22.532	0.20618	-0.2581	22.518	0.21678	-0.40222	22.532	0.08122	-0.08378	22.523	0.14267	-0.39155
22.622	0.19729	-0.27913	22.617	0.12905	-0.74093	22.632	0.20554	-0.26061	22.618	0.2158	-0.40722	22.632	0.08084	-0.08563	22.623	0.14255	-0.39729
22.722	0.19645	-0.28233	22.717	0.12971	-0.7485	22.732	0.20493	-0.26287	22.718	0.21514	-0.41197	22.732	0.08053	-0.08727	22.723	0.14254	-0.40355
22.822	0.19567	-0.28558	22.817	0.1303	-0.756	22.832	0.20446	-0.26521	22.818	0.21415	-0.41648	22.832	0.07991	-0.0889	22.823	0.14252	-0.40949
22.922	0.19506	-0.28866	22.917	0.13082	-0.76297	22.932	0.2039	-0.26771	22.918	0.21329	-0.42108	22.932	0.07938	-0.09064	22.923	0.14247	-0.41575
23.022	0.19427	-0.29185	23.017	0.13111	-0.7696	23.032	0.20338	-0.26994	23.018	0.2125	-0.42592	23.032	0.07892	-0.09227	23.023	0.14236	-0.42231
23.122	0.1935	-0.29486	23.117	0.13142	-0.77624	23.132	0.203	-0.27195	23.118	0.21173	-0.43049	23.132	0.07851	-0.0939	23.123	0.14224	-0.42876
23.222	0.19292	-0.29774	23.217	0.13167	-0.78257	23.232	0.20265	-0.27417	23.218	0.21123	-0.43472	23.232	0.07806	-0.09547	23.223	0.14212	-0.43538
23.322	0.1924	-0.30082	23.317	0.13174	-0.78876	23.332	0.20213	-0.27627	23.318	0.21046	-0.43949	23.332	0.0777	-0.09701	23.323	0.14186	-0.44257
23.422	0.19176	-0.30358	23.417	0.13172	-0.79496	23.432	0.20167	-0.27831	23.418	0.20984	-0.44407	23.432	0.07736	-0.09849	23.423	0.14158	-0.44994
23.522	0.19109	-0.3063	23.517	0.1317	-0.80096	23.532	0.20118	-0.28019	23.518	0.20905	-0.44859	23.532	0.07701	-0.09985	23.523	0.1413	-0.45723
23.622	0.19052	-0.30923	23.617	0.13159	-0.80676	23.632	0.20075	-0.28244	23.618	0.20846	-0.45351	23.632	0.07675	-0.10148	23.623	0.1409	-0.46537
23.722	0.19011	-0.31178	23.717	0.13138	-0.81264	23.732	0.20038	-0.2843	23.718	0.20793	-0.45872	23.732	0.07649	-0.10286	23.723	0.14058	-0.47359
23.822	0.18958	-0.31422	23.817	0.13106	-0.81816	23.832	0.19999	-0.28628	23.818	0.20737	-0.46408	23.832	0.07616	-0.10411	23.823	0.14001	-0.48222
23.922	0.18899	-0.3166	23.917	0.13078	-0.8235	23.932	0.19967	-0.28806	23.918	0.20682	-0.4691	23.932	0.07593	-0.10538	23.923	0.13959	-0.49068
24.022	0.18844	-0.31901	24.017	0.13037	-0.82865	24.032	0.19929	-0.28987	24.018	0.20624	-0.47495	24.032	0.07567	-0.10669	24.023	0.13916	-0.50054
24.122	0.18817	-0.32128	24.117	0.13	-0.83372	24.132	0.19921	-0.29164	24.118	0.20586	-0.48116	24.132	0.0753	-0.10796	24.123	0.13874	-0.51016
24.222	0.18778	-0.32336	24.217	0.12954	-0.83841	24.232	0.19905	-0.29324	24.218	0.20538	-0.48724	24.232	0.07498	-0.10924	24.223	0.13836	-0.52035
24.322	0.18729	-0.32559	24.317	0.1291	-0.84275	24.332	0.19886	-0.2951	24.318	0.20504	-0.49392	24.332	0.07487	-0.11072	24.323	0.13801	-0.53101
24.422	0.18691	-0.32777	24.417	0.12856	-0.84694	24.432	0.19845	-0.29697	24.418	0.20459	-0.50097	24.432	0.07451	-0.11217	24.423	0.13758	-0.54139
24.522	0.18659	-0.32989	24.517	0.12809	-0.85071	24.532	0.19823	-0.29853	24.518	0.20402	-0.50795	24.532	0.07431	-0.11362	24.523	0.13712	-0.55217
24.622	0.1863	-0.33195	24.617	0.12761	-0.85411	24.632	0.19805	-0.30047	24.618	0.20361	-0.51525	24.632	0.0741	-0.11501	24.623	0.13672	-0.56312
24.722	0.18618	-0.33449	24.717	0.12709	-0.85718	24.732	0.1978	-0.30256	24.718	0.2032	-0.52286	24.732	0.07394	-0.11672	24.723	0.13633	-0.57391
24.822	0.18592	-0.3371	24.817	0.12657	-0.85995	24.832	0.19761	-0.30475	24.818	0.20283	-0.53065	24.832	0.07394	-0.11843	24.823	0.13608	-0.58468
24.922	0.18558	-0.33953	24.917	0.12598	-0.8622	24.932	0.1975	-0.30709	24.918	0.2025	-0.53824	24.932	0.07381	-0.12033	24.923	0.13562	-0.5953
25.022	0.18526	-0.34276	25.017	0.12548	-0.86412	25.032	0.19742	-0.30975	25.018	0.20236	-0.54667	25.032	0.07369	-0.12245	25.023	0.13539	-0.60653
25.122	0.1852	-0.34602	25.117	0.12498	-0.8656	25.132	0.19738	-0.31258	25.118	0.20207	-0.55518	25.132	0.07353	-0.12466	25.123	0.13506	-0.61699
25.222	0.18514	-0.3495	25.217	0.12447	-0.86671	25.232	0.19731	-0.31556	25.218	0.20182	-0.56396	25.232	0.07351	-0.12688	25.223	0.1347	-0.62744
25.322	0.1848	-0.35315	25.317	0.12397	-0.86726	25.332	0.19724	-0.31911	25.318	0.20167	-0.57353	25.332	0.07328	-0.12957	25.323	0.13436	-0.63786
25.422	0.18466	-0.35708	25.417	0.12347	-0.86761	25.432	0.19711	-0.32262	25.418	0.20145	-0.58343	25.432	0.07329	-0.13222	25.423	0.13398	-0.64765
25.522	0.18468	-0.36119	25.517	0.12299	-0.86757	25.532	0.19707	-0.32605	25.518	0.20128	-0.59394	25.532	0.07325	-0.13487	25.523	0.13367	-0.65715
25.622	0.18465	-0.36529	25.617	0.12258	-0.8669	25.632	0.1971	-0.33002	25.618	0.20104	-0.60463	25.632	0.07323	-0.13758	25.623	0.13623	-0.66653
25.722	0.18461	-0.36949	25.717	0.12211	-0.86595	25.732	0.19715	-0.33398	25.718	0.20099	-0.61654	25.732	0.07326	-0.14044	25.723	0.13271	-0.67583
25.822	0.18454	-0.37372	25.817	0.12168	-0.86438	25.832	0.19721	-0.33801	25.818	0.20089	-0.62865	25.832	0.0732	-0.14347	25.823	0.13173	-0.68406
25.922	0.18454	-0.37793	25.917	0.12126	-0.86238	25.932	0.19731	-0.34192	25.918	0.2009	-0.64031	25.932	0.07323	-0.14618	25.923	0.13255	-0.69251
26.022	0.18461	-0.38256	26.017	0.1209	-0.86033	26.032	0.19757	-0.34605	26.018	0.20092	-0.65349	26.032	0.07328	-0.14927	26.023	0.13257	-0.70012
26.122	0.18465	-0.38738	26.117	0.12055	-0.85802	26.132	0.19774	-0.35039	26.118	0.20103	-0.66704	26.132	0.07333	-0.15227	26.123	0.13246	-0.7072
26.222	0.18483	-0.39238	26.217	0.12021	-0.85525	26.232	0.19796	-0.35448	26.218	0.20151	-0.68082	26.232	0.07344	-0.15526	26.223	0.13233	-0.71361
26.322	0.18495	-0.39761	26.317	0.11989	-0.85235	26.332	0.19825	-0.35947	26.318	0.2016	-0.69481	26.332	0.07354	-0.15886	26.323	0.13225	-0.71947
26.422	0.18508	-0.4032	26.417	0.11957	-0.84928	26.432	0.19847	-0.36452	26.418	0.2018	-0.70936	26.432	0.07376	-0.1627	26.423	0.13202	-0.72536
26.522	0.18517	-0.40948	26.517	0.11931	-0.84606	26.532	0.19879	-0.36958	26.518	0.20193	-0.7236	26.532	0.07387	-0.16689	26.523	0.13192	-0.73025
26.622	0.18538	-0.41618	26.617	0.1191	-0.84246	26.632	0.1989	-0.37496	26.618	0.20214	-0.73813	26.632	0.07422	-0.17116	26.623	0.13186	-0.73494
26.722	0.18576	-0.4237	26.717	0.11888	-0.83892	26.732	0.19919	-0.38138	26.718	0.20234	-0.75347	26.732	0.07435	-0.17587	26.723	0.13178	-0.73905
26.822	0.18607	-0.43162	26.817	0.11869	-0.83519	26.832	0.19955	-0.38786	26.818	0.20262	-0.76843	26.832	0.07459	-0.18077	26.823	0.13169	-0.74287
26.922	0.18644	-0.43912	26.917	0.11853	-0.83115	26.932	0.19994	-0.39432	26.918	0.20284	-0.78365	26.932	0.07484	-0.18533	26.923	0.13163	-0.74678
27.022	0.1868	-0.44765	27.017	0.11852	-0.82719	27.032	0.20035	-0.4015	27.018	0.20307	-0.79918	27.032	0.0751	-0.19092	27.023	0.13156	-0.7514
27.122	0.18722	-0.45648	27.117	0.1184	-0.82294	27.132	0.2008	-0.40878	27.118	0.20334	-0.81394	27.132	0.0754	-0.19652	27.123	0.1316	-0.75628
27.222	0.1876	-0.4651	27.217	0.11829	-0.81869	27.232	0.20131	-0.41606	27.218	0.20373	-0.82887	27.232	0.07579	-0.20195	27.223	0.13173	-0.76147
27.322	0.18801	-0.47428	27.317	0.1183	-0.81424	27.332	0.20184	-0.42375	27.318	0.20418	-0.84373	27.332	0.0762	-0.20743	27.323	0.13185	-0.7668
27.422	0.18861	-0.4838	27.417	0.11826	-0.80975	27.432	0.20233	-0.43183	27.418	0.2046	-0.85842	27.432	0.07659	-0.21344	27.423	0.1319	-0.7722
27.522	0.18921	-0.49352	27.517	0.11824	-0.80515	27.532	0.20286	-0.43987	27.518	0.20506	-0.87257	27.532	0.07695	-0.21955	27.523	0.13202	-0.77726
27.622	0.18979	-0.50304	27.617	0.11825	-0.80038	27.632	0.20364	-0.44795	27.618	0.20555	-0.88623	27.632	0.07737	-0.22571	27.623	0.13214	-0.7821
27.722	0.19045	-0.5134	27.717	0.11829	-0.79567	27.732	0.20417	-0.45662	27.718	0.2059	-0.8999	27.732	0.07787	-0.23215	27.723	0.13235	-0.78661
27.822	0.19129	-0.52398	27.817	0.11841	-0.79068	27.832	0.20491	-0.46543	27.818	0.20641	-0.91326	27.832	0.07832	-0.23878	27.823	0.13255	-0.79089
27.922	0.19228	-0.5342	27.917	0.11856	-0.78573	27.932	0.20564	-0.47407	27.918	0.20708	-0.92668	27.932	0.07902	-0.24522	27.923	0.13282	-0.79515
28.022	0.19321	-0.54513	28.017	0.11872	-0.78079	28.032	0.20632	-0.48352	28.018	0.20772	-0.94021	28.032	0.07965	-0.25226	28.023	0.13305	-0.79813
28.122	0.19412	-0.55664	28.117	0.11888	-0.77558	28.132	0.20716	-0.49282	28.118	0.20855	-0.95328	28.132	0.08029	-0.25939	28.123	0.13332	-0.79993
28.222	0.19497	-0.56797	28.217	0.11911	-0.77037	28.232	0.20808	-0.50255	28.218	0.20922	-0.96671	28.232	0.08102	-0.26659	28.223	0.1337	-0.80081
28.322	0.19595	-0.57946	28.317	0.11939	-0.76515	28.332	0.20914	-0.51253	28.318	0.20993	-0.97982	28.332	0.08192	-0.27395	28.323	0.13397	-0.80143
28.422	0.19702	-0.59142	28.417	0.11968	-0.75983	28.432	0.21021	-0.52279	28.418	0.21081	-0.99321	28.432	0.08269	-0.28169	28.423	0.13427	-0.80152
28.522	0.19829	-0.60396	28.517	0.11995	-0.75448	28.532	0.21121	-0.53278	28.518	0.21163	-1.0062	28.532	0.08352	-0.28968	28.523	0.13469	-0.80028
28.622	0.19945	-0.61603	28.617	0.12024	-0.74905	28.632	0.21234	-0.54344	28.618	0.21264	-1.01847	28.632	0.0845	-0.29735	28.623	0.13498	-0.79861
28.722	0.20068	-0.62917	28.717	0.12066	-0.74362	28.732	0.21362	-0.55427	28.718	0.21356	-1.03094	28.732	0.08549	-0.30581	28.723	0.13547	-0.79737
28.822	0.20221	-0.64264	28.817	0.12106	-0.73811	28.832	0.21488	-0.56539	28.818	0.21455	-1.0424	28.832	0.08675	-0.31414	28.823	0.13591	-0.79458
28.922	0.20371	-0.6557	28.917	0.12149	-0.73255	28.932	0.21635	-0.57671	28.918	0.21558	-1.05325	28.932	0.08799	-0.32253	28.923	0.13654	-0.79179
29.022	0.20525	-0.66985	29.017	0.12196	-0.72703	29.032	0.21803	-0.58857	29.018	0.2168	-1.06335	29.032	0.08921	-0.33172	29.023	0.13708	-0.78856
29.122	0.20678	-0.68395	29.117	0.12244	-0.72138	29.132	0.21967	-0.60071	29.118	0.21811	-1.07205	29.132	0.0906	-0.3408	29.123	0.13759	-0.78471
29.222	0.20874	-0.69851	29.217	0.12294	-0.71568	29.232	0.2216	-0.61271	29.218	0.21933	-1.08047	29.232	0.09201	-0.3502	29.223	0.1381	-0.78077
29.322	0.21079	-0.71374	29.317	0.12359	-0.71019	29.332	0.22336	-0.62515	29.318	0.22069	-1.08768	29.332	0.09352	-0.35947	29.323	0.13882	-0.77613
29.422	0.21283	-0.72971	29.417	0.12421	-0.70435	29.432	0.22531	-0.63814	29.418	0.22215	-1.09494	29.432	0.09517	-0.36921	29.423	0.13957	-0.77117
29.522	0.21499	-0.74566	29.517	0.12491	-0.69864	29.532	0.22742	-0.65138	29.518	0.22373	-1.10095	29.532	0.09684	-0.37941	29.523	0.14026	-0.76583
29.622	0.21734	-0.76154	29.617	0.12561	-0.69292	29.632	0.22956	-0.66435	29.618	0.22538	-1.10588	29.632	0.09856	-0.38946	29.623	0.14096	-0.76066
29.722	0.2199	-0.77819	29.717	0.12634	-0.68707	29.732	0.23188	-0.67798	29.718	0.22705	-1.11089	29.732	0.10028	-0.40026	29.723	0.14175	-0.75461
29.822	0.22256	-0.79403	29.817	0.12716	-0.68133	29.832	0.23441	-0.69209	29.818	0.22887	-1.11491	29.832	0.10236	-0.41085	29.823	0.14256	-0.74843
29.922	0.22524	-0.80973	29.917	0.12801	-0.6754	29.932	0.2372	-0.70636	29.918	0.23084	-1.11798	29.932	0.10448	-0.42159	29.923	0.14339	-0.74231
30.022	0.22831	-0.82483	30.017	0.12896	-0.66963	30.032	0.24008	-0.72079	30.018	0.23282	-1.12107	30.032	0.10674	-0.43295	30.023	0.14438	-0.73563
30.122	0.23161	-0.83902	30.117	0.12984	-0.66362	30.132	0.24299	-0.73556	30.118	0.23506	-1.12352	30.132	0.10914	-0.4444	30.123	0.14537	-0.72903
30.222	0.23494	-0.85303	30.217	0.13083	-0.65765	30.232	0.24635	-0.75092	30.218	0.23737	-1.12561	30.232	0.11161	-0.45596	30.223	0.14631	-0.72218
30.322	0.23856	-0.86607	30.317	0.13185	-0.6517	30.332	0.2496	-0.76616	30.318	0.23986	-1.12774	30.332	0.11427	-0.46799	30.323	0.1473	-0.71517
30.422	0.24237	-0.87889	30.417	0.1329	-0.64559	30.432	0.25325	-0.78135	30.418	0.24232	-1.13002	30.432	0.11689	-0.48009	30.423	0.14851	-0.7077
30.522	0.24651	-0.89045	30.517	0.13412	-0.6396	30.532	0.25703	-0.79675	30.518	0.24496	-1.13215	30.532	0.11991	-0.49188	30.523	0.14979	-0.70035
30.622	0.25056	-0.90006	30.617	0.13534	-0.63355	30.632	0.26098	-0.81209	30.618	0.24764	-1.13393	30.632	0.12323	-0.50391	30.623	0.15099	-0.69273
30.722	0.25506	-0.90867	30.717	0.13665	-0.62749	30.732	0.26534	-0.8261	30.718	0.25062	-1.13637	30.732	0.12665	-0.51597	30.723	0.15222	-0.68481
30.822	0.2599	-0.91487	30.817	0.13799	-0.62128	30.832	0.27	-0.83923	30.818	0.25369	-1.13853	30.832	0.13028	-0.52766	30.823	0.15347	-0.6767
30.922	0.26505	-0.92025	30.917	0.13939	-0.61507	30.932	0.27502	-0.8516	30.918	0.25697	-1.14045	30.932	0.13427	-0.53906	30.923	0.1548	-0.66888
31.022	0.27068	-0.925	31.017	0.14093	-0.60891	31.032	0.28063	-0.86389	31.018	0.26036	-1.14277	31.032	0.13875	-0.55004	31.023	0.15625	-0.66061
31.122	0.27695	-0.92957	31.117	0.14248	-0.60272	31.132	0.28653	-0.87341	31.118	0.26404	-1.14481	31.132	0.14316	-0.56013	31.123	0.15792	-0.65231
31.222	0.28363	-0.93548	31.217	0.14408	-0.59631	31.232	0.2931	-0.88146	31.218	0.26792	-1.1467	31.232	0.14821	-0.56937	31.223	0.15956	-0.64397
31.322	0.29062	-0.94215	31.317	0.1458	-0.59012	31.332	0.30002	-0.88915	31.318	0.27175	-1.14809	31.332	0.15322	-0.57722	31.323	0.16119	-0.63546
31.422	0.29831	-0.95051	31.417	0.14765	-0.58371	31.432	0.30712	-0.8971	31.418	0.27577	-1.14992	31.432	0.15826	-0.58418	31.423	0.16281	-0.62668
31.522	0.30642	-0.96066	31.517	0.14944	-0.57744	31.532	0.31484	-0.9016	31.518	0.27992	-1.1511	31.532	0.16326	-0.59028	31.523	0.16472	-0.61787
31.622	0.31488	-0.97062	31.617	0.15129	-0.571	31.632	0.32201	-0.90651	31.618	0.28422	-1.15178	31.632	0.16751	-0.59508	31.623	0.16669	-0.60907
31.722	0.32329	-0.98329	31.717	0.15315	-0.56479	31.732	0.32828	-0.91588	31.718	0.28859	-1.15213	31.732	0.17014	-0.60006	31.723	0.16862	-0.6
31.822	0.33121	-0.99748	31.817	0.15502	-0.55837	31.832	0.33286	-0.92602	31.818	0.29293	-1.15208	31.832	0.17144	-0.60492	31.823	0.17063	-0.59053
31.922	0.33798	-1.01325	31.917	0.15686	-0.55206	31.932	0.33484	-0.9376	31.918	0.29703	-1.15165	31.932	0.17107	-0.61052	31.923	0.17269	-0.58188
32.022	0.34256	-1.03044	32.017	0.15871	-0.54559	32.032	0.33388	-0.95033	32.018	0.30113	-1.15174	32.032	0.16927	-0.61661	32.023	0.17482	-0.57236
32.122	0.34461	-1.04964	32.117	0.16048	-0.5392	32.132	0.33104	-0.96453	32.118	0.30481	-1.15018	32.132	0.16704	-0.62467	32.123	0.17716	-0.563
32.222	0.3442	-1.06941	32.217	0.16232	-0.53277	32.232	0.32739	-0.98	32.218	0.3081	-1.14777	32.232	0.16453	-0.63428	32.223	0.17961	-0.5538
32.322	0.34165	-1.09048	32.317	0.16413	-0.52643	32.332	0.32349	-0.99697	32.318	0.31148	-1.1466	32.332	0.16242	-0.64455	32.323	0.18199	-0.54429
32.422	0.3381	-1.11292	32.417	0.166	-0.51987	32.432	0.32025	-1.01424	32.418	0.31423	-1.14542	32.432	0.16046	-0.65638	32.423	0.18464	-0.53464
32.522	0.33439	-1.13603	32.517	0.16781	-0.51341	32.532	0.31752	-1.03285	32.518	0.31675	-1.14223	32.532	0.15878	-0.66922	32.523	0.18703	-0.52479
32.622	0.33071	-1.15963	32.617	0.16966	-0.50693	32.632	0.3151	-1.05134	32.618	0.31889	-1.1384	32.632	0.15753	-0.683	32.623	0.18987	-0.51537
32.722	0.32745	-1.18484	32.717	0.17152	-0.50035	32.732	0.31329	-1.07238	32.718	0.32073	-1.13407	32.732	0.1565	-0.69813	32.723	0.19265	-0.5056
32.822	0.32464	-1.21054	32.817	0.1734	-0.49374	32.832	0.31173	-1.09402	32.818	0.32209	-1.1298	32.832	0.15534	-0.71379	32.823	0.19529	-0.49565
32.922	0.32215	-1.23672	32.917	0.17525	-0.48712	32.932	0.31045	-1.11662	32.918	0.32359	-1.12395	32.932	0.15448	-0.73061	32.923	0.19803	-0.4856
33.022	0.32012	-1.26328	33.017	0.17718	-0.48069	33.032	0.30946	-1.13999	33.018	0.32484	-1.11798	33.032	0.1541	-0.7478	33.023	0.20075	-0.47571
33.122	0.31828	-1.29017	33.117	0.17911	-0.47395	33.132	0.30843	-1.1646	33.118	0.32556	-1.1113	33.132	0.15372	-0.76585	33.123	0.20366	-0.4656
33.222	0.31655	-1.31778	33.217	0.18104	-0.46718	33.232	0.30788	-1.18957	33.218	0.32636	-1.10408	33.232	0.15329	-0.78539	33.223	0.20657	-0.45555
33.322	0.31585	-1.3449	33.317	0.18303	-0.46043	33.332	0.30754	-1.21528	33.318	0.32672	-1.09594	33.332	0.15316	-0.80486	33.323	0.20929	-0.44546
33.422	0.31469	-1.37278	33.417	0.18498	-0.45372	33.432	0.30712	-1.24144	33.418	0.32708	-1.08729	33.432	0.153	-0.82541	33.423	0.21205	-0.43536
33.522	0.31353	-1.39995	33.517	0.18697	-0.44708	33.532	0.30704	-1.26797	33.518	0.32727	-1.07872	33.532	0.15289	-0.84653	33.523	0.2145	-0.42493
33.622	0.31331	-1.42765	33.617	0.18898	-0.44036	33.632	0.30696	-1.295	33.618	0.32721	-1.06871	33.632	0.15296	-0.86797	33.623	0.21715	-0.41494
33.722	0.31293	-1.45521	33.717	0.19095	-0.43366	33.732	0.30707	-1.32246	33.718	0.32723	-1.05889	33.732	0.15315	-0.89015	33.723	0.2195	-0.40469
33.822	0.31264	-1.48105	33.817	0.19303	-0.42693	33.832	0.30716	-1.35008	33.818	0.32697	-1.04743	33.832	0.15358	-0.91228	33.823	0.22146	-0.39438
33.922	0.31248	-1.51122	33.917	0.19506	-0.42001	33.932	0.30766	-1.3783	33.918	0.32678	-1.03559	33.932	0.15407	-0.93567	33.923	0.22333	-0.38417
34.022	0.31264	-1.53546	34.017	0.19704	-0.41325	34.032	0.30835	-1.40699	34.018	0.32666	-1.02361	34.032	0.15466	-0.9588	34.023	0.22476	-0.37398
34.122	0.31291	-1.5598	34.117	0.19895	-0.40629	34.132	0.30917	-1.43622	34.118	0.32653	-1.01097	34.132	0.15531	-0.98269	34.123	0.22611	-0.36374
34.222	0.31348	-1.5835	34.217	0.2009	-0.39952	34.232	0.31002	-1.46466	34.218	0.3263	-0.99779	34.232	0.15614	-1.0061	34.223	0.22715	-0.35341
34.322	0.31412	-1.60523	34.317	0.20284	-0.39282	34.332	0.31092	-1.49475	34.318	0.32622	-0.98377	34.332	0.15697	-1.02956	34.323	0.22819	-0.34314
34.422	0.31493	-1.62566	34.417	0.20475	-0.38583	34.432	0.31204	-1.52355	34.418	0.32625	-0.97013	34.432	0.15793	-1.05377	34.423	0.2289	-0.33316
34.522	0.31595	-1.64429	34.517	0.20661	-0.37897	34.532	0.31333	-1.55432	34.518	0.32631	-0.95576	34.532	0.15905	-1.07743	34.523	0.22931	-0.32292
34.622	0.31771	-1.65893	34.617	0.20837	-0.37226	34.632	0.31457	-1.58406	34.618	0.32654	-0.94066	34.632	0.16008	-1.09989	34.623	0.22997	-0.31286
34.722	0.31924	-1.67165	34.717	0.2101	-0.36555	34.732	0.31609	-1.61339	34.718	0.32701	-0.92577	34.732	0.16145	-1.12283	34.723	0.23057	-0.30296
34.822	0.32074	-1.68044	34.817	0.21173	-0.35892	34.832	0.31777	-1.64149	34.818	0.3275	-0.90984	34.832	0.16281	-1.14429	34.823	0.23085	-0.29281
34.922	0.32251	-1.68488	34.917	0.21325	-0.35223	34.932	0.31969	-1.66602	34.918	0.32826	-0.89303	34.932	0.16428	-1.16352	34.923	0.23124	-0.28319
35.022	0.32425	-1.68401	35.017	0.21475	-0.34585	35.032	0.32161	-1.68653	35.018	0.32907	-0.87614	35.032	0.16576	-1.17968	35.023	0.23158	-0.27353
35.122	0.3265	-1.67678	35.117	0.21617	-0.33942	35.132	0.32363	-1.69941	35.118	0.32984	-0.85871	35.132	0.16753	-1.19161	35.123	0.23194	-0.26382
35.222	0.32871	-1.66379	35.217	0.21743	-0.33306	35.232	0.32588	-1.70236	35.218	0.33073	-0.84074	35.232	0.16946	-1.19729	35.223	0.23238	-0.2541
35.322	0.331	-1.64605	35.317	0.2187	-0.32692	35.332	0.32814	-1.69147	35.318	0.33198	-0.82199	35.332	0.17133	-1.19446	35.323	0.23271	-0.24468
35.422	0.33357	-1.62213	35.417	0.21983	-0.32051	35.432	0.33076	-1.66398	35.418	0.33314	-0.80287	35.432	0.17331	-1.18205	35.423	0.23306	-0.23518
35.522	0.33647	-1.59304	35.517	0.22094	-0.31395	35.532	0.33362	-1.62072	35.518	0.3347	-0.78417	35.532	0.17563	-1.16269	35.523	0.23351	-0.22581
35.622	0.33945	-1.55826	35.617	0.22201	-0.30716	35.632	0.33654	-1.56271	35.618	0.33613	-0.76398	35.632	0.17808	-1.13814	35.623	0.23394	-0.21677
35.722	0.34263	-1.52112	35.717	0.22303	-0.29988	35.732	0.33956	-1.4962	35.718	0.33788	-0.74401	35.732	0.1806	-1.11016	35.723	0.23451	-0.20813
35.822	0.34593	-1.4827	35.817	0.22402	-0.29208	35.832	0.34323	-1.42548	35.818	0.33973	-0.7233	35.832	0.18324	-1.07931	35.823	0.23489	-0.19913
35.922	0.34961	-1.44249	35.917	0.22496	-0.28346	35.932	0.34667	-1.35806	35.918	0.34171	-0.70167	35.932	0.18604	-1.04895	35.923	0.23545	-0.19049
36.022	0.3534	-1.40137	36.017	0.22595	-0.27429	36.032	0.35049	-1.28868	36.018	0.34377	-0.67908	36.032	0.1891	-1.01863	36.023	0.23603	-0.18081
36.122	0.35757	-1.35678	36.117	0.22693	-0.26287	36.132	0.35436	-1.22072	36.118	0.34605	-0.65635	36.132	0.19229	-0.98671	36.123	0.23672	-0.17256
36.222	0.36178	-1.31086	36.217	0.22791	-0.25064	36.232	0.35866	-1.1543	36.218	0.34857	-0.63146	36.232	0.19582	-0.95454	36.223	0.23746	-0.16375
36.322	0.36633	-1.25858	36.317	0.22891	-0.23977	36.332	0.36318	-1.09254	36.318	0.35122	-0.6051	36.332	0.19967	-0.92215	36.323	0.23852	-0.15575
36.422	0.37125	-1.20067	36.417	0.22993	-0.22884	36.432	0.36792	-1.02406	36.418	0.35398	-0.57755	36.432	0.20354	-0.89039	36.423	0.23928	-0.14777
36.522	0.37633	-1.13299	36.517	0.231	-0.21755	36.532	0.37281	-0.95006	36.518	0.35665	-0.5463	36.532	0.20746	-0.85227	36.523	0.24018	-0.13944
36.622	0.38161	-1.0587	36.617	0.23214	-0.20384	36.632	0.37836	-0.86228	36.618	0.35973	-0.5097	36.632	0.21179	-0.80549	36.623	0.24112	-0.13207
36.722	0.38734	-0.97874	36.717	0.23338	-0.18897	36.732	0.38379	-0.76697	36.718	0.36261	-0.45463	36.732	0.21635	-0.75365	36.723	0.24206	-0.12495
36.822	0.39323	-0.89282	36.817	0.23459	-0.17276	36.832	0.38963	-0.66089	36.818	0.36574	-0.36325	36.832	0.22104	-0.697	36.823	0.24315	-0.11766
36.922	0.39948	-0.80039	36.917	0.23591	-0.15452	36.932	0.39594	-0.55161	36.918	0.36911	-0.27276	36.932	0.22611	-0.63674	36.923	0.24437	-0.11135
37.022	0.40607	-0.70383	37.017	0.23724	-0.1357	37.032	0.40242	-0.45099	37.018	0.37251	-0.21304	37.032	0.23141	-0.56948	37.023	0.24578	-0.10503
37.122	0.41334	-0.60217	37.117	0.23865	-0.11918	37.132	0.40946	-0.36061	37.118	0.37624	-0.18535	37.132	0.23713	-0.489	37.123	0.24675	-0.09986
37.222	0.42117	-0.49973	37.217	0.24009	-0.10531	37.232	0.41693	-0.28728	37.218	0.37982	-0.17105	37.232	0.24299	-0.39808	37.223	0.24848	-0.0954
37.322	0.42876	-0.40185	37.317	0.24163	-0.09397	37.332	0.4246	-0.22951	37.318	0.38382	-0.16316	37.332	0.2493	-0.30482	37.323	0.24996	-0.09099
37.422	0.43678	-0.31374	37.417	0.24322	-0.08542	37.432	0.43288	-0.18859	37.418	0.38793	-0.1571	37.432	0.25587	-0.21681	37.423	0.25142	-0.08643
37.522	0.4454	-0.23907	37.517	0.24484	-0.07962	37.532	0.44156	-0.16071	37.518	0.39217	-0.15193	37.532	0.26305	-0.14219	37.523	0.253	-0.0817
37.622	0.45441	-0.18272	37.617	0.24644	-0.076	37.632	0.45057	-0.14412	37.618	0.39668	-0.14801	37.632	0.27038	-0.08236	37.623	0.25497	-0.07959
37.722	0.46388	-0.14508	37.717	0.24809	-0.07443	37.732	0.46028	-0.1334	37.718	0.40118	-0.14568	37.732	0.27805	-0.03561	37.723	0.2569	-0.07773
37.822	0.4741	-0.12273	37.817	0.24975	-0.07392	37.832	0.4706	-0.12732	37.818	0.40578	-0.14356	37.832	0.28635	-0.00493	37.823	0.2587	-0.0755
37.922	0.48461	-0.11123	37.917	0.2515	-0.07379	37.932	0.48149	-0.1239	37.918	0.41059	-0.14148	37.932	0.29516	0.01116	37.923	0.26089	-0.07271
38.022	0.49562	-0.10653	38.017	0.25336	-0.07379	38.032	0.49257	-0.123	38.018	0.41595	-0.13985	38.032	0.30432	0.01863	38.023	0.26305	-0.06897
38.122	0.50724	-0.10404	38.117	0.25515	-0.07377	38.132	0.50441	-0.12263	38.118	0.42133	-0.13894	38.132	0.31375	0.02124	38.123	0.26532	-0.0656
38.222	0.51956	-0.10292	38.217	0.25707	-0.07375	38.232	0.51693	-0.12216	38.218	0.42703	-0.13832	38.232	0.32408	0.02167	38.223	0.26775	-0.06227
38.322	0.53216	-0.10242	38.317	0.2591	-0.07381	38.332	0.53	-0.12214	38.318	0.43281	-0.13737	38.332	0.33456	0.02184	38.323	0.27017	-0.0602
38.422	0.54574	-0.1023	38.417	0.26124	-0.0738	38.432	0.54351	-0.12212	38.418	0.43894	-0.13714	38.432	0.34601	0.02194	38.423	0.27287	-0.05929
38.522	0.55998	-0.10222	38.517	0.26349	-0.0738	38.532	0.55837	-0.12209	38.518	0.44559	-0.13687	38.532	0.35762	0.02204	38.523	0.27572	-0.05866
38.622	0.5746	-0.10225	38.617	0.26586	-0.07381	38.632	0.57337	-0.12212	38.618	0.45224	-0.13669	38.632	0.37045	0.0221	38.623	0.2786	-0.05857
38.722	0.58988	-0.10228	38.717	0.26836	-0.07384	38.732	0.58954	-0.12215	38.718	0.45941	-0.13673	38.732	0.38338	0.02197	38.723	0.28147	-0.05832
38.822	0.6064	-0.10229	38.817	0.27099	-0.07385	38.832	0.60601	-0.12218	38.818	0.46695	-0.13672	38.832	0.39725	0.022	38.823	0.28459	-0.05786
38.922	0.62294	-0.10218	38.917	0.27385	-0.07384	38.932	0.62316	-0.12215	38.918	0.47447	-0.13667	38.932	0.41139	0.0221	38.923	0.28768	-0.05765
39.022	0.64029	-0.10232	39.017	0.27679	-0.07389	39.032	0.64148	-0.12223	39.018	0.48265	-0.13662	39.032	0.42632	0.02207	39.023	0.29091	-0.05734
39.122	0.65846	-0.10228	39.117	0.27994	-0.0739	39.132	0.6602	-0.12222	39.118	0.49072	-0.13673	39.132	0.44168	0.02208	39.123	0.29423	-0.05704
39.222	0.67656	-0.10228	39.217	0.28325	-0.0739	39.232	0.67893	-0.12221	39.218	0.49933	-0.13676	39.232	0.45742	0.02213	39.223	0.29764	-0.05672
39.322	0.69624	-0.10239	39.317	0.28661	-0.07394	39.332	0.69805	-0.12234	39.318	0.5082	-0.13663	39.332	0.4735	0.02212	39.323	0.30152	-0.05645
39.422	0.71616	-0.10236	39.417	0.29018	-0.07396	39.432	0.71817	-0.12235	39.418	0.5169	-0.13674	39.432	0.48995	0.02206	39.423	0.30552	-0.05613
39.522	0.73568	-0.10237	39.517	0.29392	-0.07395	39.532	0.73741	-0.12221	39.518	0.5258	-0.13672	39.532	0.50617	0.02208	39.523	0.30943	-0.05552
39.622	0.75557	-0.1024	39.617	0.29777	-0.07394	39.632	0.75668	-0.12226	39.618	0.53475	-0.13657	39.632	0.52235	0.02212	39.623	0.31347	-0.05543
39.722	0.77537	-0.10247	39.717	0.30157	-0.07397	39.732	0.77567	-0.12223	39.718	0.54405	-0.13658	39.732	0.53849	0.02204	39.723	0.31756	-0.05506
39.822	0.79511	-0.10256	39.817	0.30544	-0.07399	39.832	0.7938	-0.12221	39.818	0.55335	-0.13663	39.832	0.55408	0.02213	39.823	0.3219	-0.05453
39.922	0.81449	-0.10249	39.917	0.30928	-0.07397	39.932	0.81199	-0.12215	39.918	0.56322	-0.13663	39.932	0.56991	0.02213	39.923	0.32654	-0.05427
40.022	0.83347	-0.10261	40.017	0.31306	-0.07403	40.032	0.83023	-0.12223	40.018	0.57317	-0.13657	40.032	0.58527	0.02209	40.023	0.33116	-0.05387
40.122	0.85284	-0.10254	40.117	0.31686	-0.07404	40.132	0.84889	-0.1223	40.118	0.58336	-0.13666	40.132	0.60124	0.02211	40.123	0.33618	-0.05342
40.222	0.87251	-0.1025	40.217	0.32083	-0.07404	40.232	0.86848	-0.12224	40.218	0.59393	-0.13661	40.232	0.61797	0.0221	40.223	0.34114	-0.05284
40.322	0.89234	-0.10257	40.317	0.32521	-0.07407	40.332	0.88935	-0.12236	40.318	0.60494	-0.13654	40.332	0.63519	0.02209	40.323	0.34619	-0.0526
40.422	0.91282	-0.10255	40.417	0.32965	-0.07408	40.432	0.91076	-0.12239	40.418	0.61627	-0.13665	40.432	0.65312	0.02212	40.423	0.3513	-0.05193
40.522	0.93408	-0.10263	40.517	0.33435	-0.07409	40.532	0.93352	-0.12241	40.518	0.62783	-0.13667	40.532	0.67246	0.02216	40.523	0.35663	-0.0515
40.622	0.95581	-0.10261	40.617	0.33905	-0.07407	40.632	0.9571	-0.12247	40.618	0.63971	-0.1366	40.632	0.69265	0.02219	40.623	0.36218	-0.05134
40.722	0.97889	-0.10277	40.717	0.3437	-0.07412	40.732	0.98214	-0.12243	40.718	0.65171	-0.13668	40.732	0.71359	0.02219	40.723	0.36754	-0.05097
40.822	1.00294	-0.10279	40.817	0.3486	-0.07414	40.832	1.00834	-0.12251	40.818	0.66394	-0.13672	40.832	0.73538	0.02219	40.823	0.37287	-0.05042
40.922	1.02764	-0.10261	40.917	0.35343	-0.07413	40.932	1.03532	-0.12253	40.918	0.67633	-0.13672	40.932	0.75858	0.02223	40.923	0.37793	-0.04979
41.022	1.05321	-0.10266	41.017	0.35872	-0.07417	41.032	1.06333	-0.12257	41.018	0.68857	-0.13672	41.032	0.78213	0.02219	41.023	0.38288	-0.04924
41.122	1.07998	-0.10267	41.117	0.36415	-0.07419	41.132	1.09265	-0.12272	41.118	0.70117	-0.13682	41.132	0.80734	0.02223	41.123	0.38773	-0.04869
41.222	1.10847	-0.10252	41.217	0.36977	-0.07417	41.232	1.12304	-0.1226	41.218	0.71407	-0.13684	41.232	0.83341	0.02226	41.223	0.39253	-0.04794
41.322	1.13714	-0.10267	41.317	0.37565	-0.07415	41.332	1.1542	-0.1227	41.318	0.72691	-0.13681	41.332	0.86066	0.02219	41.323	0.39717	-0.04774
41.422	1.16649	-0.10278	41.417	0.38172	-0.07417	41.432	1.18646	-0.12274	41.418	0.73984	-0.13696	41.432	0.88872	0.02215	41.423	0.40147	-0.04741
41.522	1.19831	-0.1028	41.517	0.38792	-0.07417	41.532	1.22026	-0.12274	41.518	0.75265	-0.13694	41.532	0.91784	0.02218	41.523	0.40618	-0.04687
41.622	1.22984	-0.10275	41.617	0.3941	-0.07416	41.632	1.25442	-0.12275	41.618	0.76522	-0.13695	41.632	0.94733	0.02227	41.623	0.4109	-0.0458
41.722	1.26252	-0.10278	41.717	0.40046	-0.07421	41.732	1.28998	-0.12277	41.718	0.77751	-0.13701	41.732	0.97821	0.02215	41.723	0.41551	-0.04503
41.822	1.29657	-0.10278	41.817	0.40658	-0.07422	41.832	1.32603	-0.12281	41.818	0.78978	-0.137	41.832	1.00973	0.02219	41.823	0.4202	-0.04469
41.922	1.33117	-0.10269	41.917	0.41291	-0.07422	41.932	1.36282	-0.1229	41.918	0.80189	-0.13703	41.932	1.04214	0.02228	41.923	0.42488	-0.04365
42.022	1.36694	-0.10288	42.017	0.419	-0.07423	42.032	1.40134	-0.123	42.018	0.81371	-0.137	42.032	1.07468	0.02221	42.023	0.43003	-0.04316
42.122	1.40302	-0.1029	42.117	0.42503	-0.07423	42.132	1.44057	-0.12304	42.118	0.82523	-0.13711	42.132	1.10844	0.02221	42.123	0.43525	-0.04268
42.222	1.44067	-0.10292	42.217	0.43084	-0.07425	42.232	1.48028	-0.12283	42.218	0.83709	-0.13708	42.232	1.14164	0.02222	42.223	0.44044	-0.04098
42.322	1.47811	-0.10303	42.317	0.43631	-0.07423	42.332	1.52028	-0.12296	42.318	0.84895	-0.13694	42.332	1.1737	0.02221	42.323	0.44565	-0.04289
42.422	1.51633	-0.10302	42.417	0.44157	-0.07427	42.432	1.56137	-0.12292	42.418	0.86045	-0.13704	42.432	1.20448	0.02218	42.423	0.45098	-0.0429
42.522	1.55527	-0.10298	42.517	0.44688	-0.07426	42.532	1.60167	-0.12293	42.518	0.87234	-0.13708	42.532	1.23204	0.02222	42.523	0.4564	-0.04287
42.622	1.59412	-0.10298	42.617	0.45185	-0.07427	42.632	1.64204	-0.12303	42.618	0.88363	-0.13696	42.632	1.25621	0.02237	42.623	0.46176	-0.04286
42.722	1.63339	-0.10303	42.717	0.45704	-0.07431	42.732	1.67901	-0.12308	42.718	0.89529	-0.13701	42.732	1.27664	0.02224	42.723	0.46728	-0.04289
42.822	1.67149	-0.10307	42.817	0.46206	-0.07432	42.832	1.71099	-0.12302	42.818	0.90662	-0.1371	42.832	1.29378	0.02222	42.823	0.47297	-0.04286
42.922	1.70642	-0.10297	42.917	0.46715	-0.0743	42.932	1.73235	-0.12304	42.918	0.91774	-0.13712	42.932	1.30667	0.0223	42.923	0.47862	-0.04281
43.022	1.73945	-0.10315	43.017	0.47206	-0.07432	43.032	1.73986	-0.12321	43.018	0.92914	-0.13708	43.032	1.31204	0.02222	43.023	0.48414	-0.04293
43.122	1.76749	-0.10318	43.117	0.47696	-0.07435	43.132	1.72929	-0.12321	43.118	0.93997	-0.13713	43.132	1.30662	0.02226	43.123	0.48973	-0.04297
43.222	1.79277	-0.10318	43.217	0.48186	-0.07435	43.232	1.70478	-0.1231	43.218	0.95083	-0.13713	43.232	1.28863	0.02231	43.223	0.49587	-0.04287
43.322	1.8138	-0.10329	43.317	0.48676	-0.07433	43.332	1.67076	-0.12325	43.318	0.96156	-0.13697	43.332	1.25876	0.02231	43.323	0.50178	-0.04296
43.422	1.82977	-0.10328	43.417	0.49151	-0.07437	43.432	1.62602	-0.12321	43.418	0.97227	-0.13711	43.432	1.21634	0.02232	43.423	0.50755	-0.04293
43.522	1.83885	-0.10325	43.517	0.49625	-0.07439	43.532	1.56723	-0.12326	43.518	0.9828	-0.13714	43.532	1.16227	0.02238	43.523	0.5135	-0.04296
43.622	1.83866	-0.10315	43.617	0.50102	-0.07437	43.632	1.49662	-0.1233	43.618	0.99306	-0.13708	43.632	1.10954	0.02245	43.623	0.51931	-0.04299
43.722	1.82782	-0.10319	43.717	0.50572	-0.07441	43.732	1.429	-0.12335	43.718	1.00335	-0.13708	43.732	1.0582	0.02232	43.723	0.52532	-0.04305
43.822	1.80122	-0.10324	43.817	0.51034	-0.07441	43.832	1.36904	-0.12328	43.818	1.01352	-0.13712	43.832	1.01231	0.02239	43.823	0.53158	-0.04296
43.922	1.75956	-0.10324	43.917	0.51506	-0.07441	43.932	1.31642	-0.12318	43.918	1.02325	-0.13709	43.932	0.97145	0.02246	43.923	0.53753	-0.04273
44.022	1.71116	-0.10333	44.017	0.51967	-0.0744	44.032	1.27032	-0.12328	44.018	1.03316	-0.13705	44.032	0.93367	0.02244	44.023	0.54344	-0.04291
44.122	1.65082	-0.10342	44.117	0.52432	-0.07441	44.132	1.22729	-0.12333	44.118	1.04229	-0.13715	44.132	0.89847	0.02236	44.123	0.54953	-0.04289
44.222	1.58573	-0.10346	44.217	0.52889	-0.07443	44.232	1.18712	-0.12327	44.218	1.05099	-0.1372	44.232	0.86584	0.02242	44.223	0.55564	-0.04282
44.322	1.52141	-0.10354	44.317	0.53348	-0.07438	44.332	1.14977	-0.12335	44.318	1.05977	-0.13706	44.332	0.83484	0.02245	44.323	0.56178	-0.04285
44.422	1.46133	-0.10354	44.417	0.5381	-0.07444	44.432	1.11471	-0.12337	44.418	1.06792	-0.13721	44.432	0.80597	0.02242	44.423	0.56784	-0.04286
44.522	1.4062	-0.1035	44.517	0.54259	-0.07447	44.532	1.08198	-0.12328	44.518	1.07566	-0.13715	44.532	0.77885	0.02244	44.523	0.57391	-0.04282
44.622	1.35527	-0.10347	44.617	0.54711	-0.07445	44.632	1.05086	-0.12335	44.618	1.08314	-0.13715	44.632	0.75345	0.02251	44.623	0.58007	-0.04277
44.722	1.30655	-0.10361	44.717	0.55157	-0.07448	44.732	1.02089	-0.12342	44.718	1.08993	-0.13715	44.732	0.72891	0.02248	44.723	0.58614	-0.04285
44.822	1.26199	-0.10359	44.817	0.55595	-0.0745	44.832	0.99299	-0.12343	44.818	1.09697	-0.13716	44.832	0.70606	0.02251	44.823	0.59239	-0.04287
44.922	1.22024	-0.10356	44.917	0.56035	-0.07449	44.932	0.96668	-0.12344	44.918	1.10367	-0.13713	44.932	0.68386	0.0225	44.923	0.59872	-0.04276
45.022	1.17966	-0.10373	45.017	0.56478	-0.07448	45.032	0.94092	-0.12349	45.018	1.10981	-0.13703	45.032	0.66294	0.02256	45.023	0.60502	-0.04289
45.122	1.14167	-0.10372	45.117	0.56919	-0.07452	45.132	0.91637	-0.12347	45.118	1.11559	-0.13715	45.132	0.64288	0.02261	45.123	0.61121	-0.04295
45.222	1.10729	-0.10375	45.217	0.57339	-0.07451	45.232	0.89299	-0.12348	45.218	1.12117	-0.13713	45.232	0.62365	0.02259	45.223	0.61755	-0.0429
45.322	1.07382	-0.1038	45.317	0.57769	-0.07447	45.332	0.87031	-0.12359	45.318	1.12663	-0.13709	45.332	0.60516	0.02267	45.323	0.62381	-0.04294
45.422	1.0412	-0.10385	45.417	0.58196	-0.07451	45.432	0.84899	-0.12359	45.418	1.13134	-0.13717	45.432	0.58727	0.02259	45.423	0.63013	-0.04296
45.522	1.01143	-0.10383	45.517	0.58624	-0.07451	45.532	0.8286	-0.12355	45.518	1.13589	-0.13724	45.532	0.57044	0.02258	45.523	0.63664	-0.04299
45.622	0.98292	-0.10379	45.617	0.5906	-0.0745	45.632	0.80829	-0.12359	45.618	1.13977	-0.1372	45.632	0.55399	0.02272	45.623	0.64305	-0.04288
45.722	0.95608	-0.10389	45.717	0.5949	-0.07453	45.732	0.78886	-0.12358	45.718	1.1438	-0.13719	45.732	0.53816	0.02267	45.723	0.64944	-0.04297
45.822	0.93031	-0.10388	45.817	0.59915	-0.07454	45.832	0.77028	-0.12358	45.818	1.14735	-0.13717	45.832	0.52305	0.02271	45.823	0.65588	-0.04298
45.922	0.90534	-0.10386	45.917	0.60338	-0.07454	45.932	0.75242	-0.12349	45.918	1.15039	-0.13712	45.932	0.5085	0.02278	45.923	0.6623	-0.04282
46.022	0.88173	-0.104	46.017	0.60742	-0.07451	46.032	0.73509	-0.12362	46.018	1.15232	-0.13707	46.032	0.49426	0.02275	46.023	0.66903	-0.04287
46.122	0.85952	-0.10402	46.117	0.61165	-0.07455	46.132	0.71825	-0.12355	46.118	1.15402	-0.13718	46.132	0.4809	0.02266	46.123	0.67558	-0.04291
46.222	0.8375	-0.10402	46.217	0.61575	-0.07456	46.232	0.70205	-0.12353	46.218	1.1552	-0.13718	46.232	0.46758	0.02272	46.223	0.68202	-0.04289
46.322	0.8173	-0.10404	46.317	0.61989	-0.07454	46.332	0.68623	-0.12364	46.318	1.1548	-0.13706	46.332	0.455	0.0228	46.323	0.68845	-0.04282
46.422	0.79691	-0.10405	46.417	0.62399	-0.0746	46.432	0.67104	-0.12361	46.418	1.15358	-0.13713	46.432	0.44272	0.02275	46.423	0.69488	-0.04292
46.522	0.77777	-0.10414	46.517	0.628	-0.07461	46.532	0.6566	-0.12353	46.518	1.15148	-0.13716	46.532	0.43096	0.02273	46.523	0.70117	-0.04291
46.622	0.75939	-0.10411	46.617	0.63197	-0.0746	46.632	0.64227	-0.12366	46.618	1.14918	-0.13721	46.632	0.41955	0.02283	46.623	0.70734	-0.04277
46.722	0.74152	-0.10422	46.717	0.63587	-0.07462	46.732	0.62837	-0.12367	46.718	1.14672	-0.13719	46.732	0.4081	0.02279	46.723	0.71374	-0.0429
46.822	0.72465	-0.10424	46.817	0.6398	-0.07467	46.832	0.61499	-0.12369	46.818	1.14407	-0.13722	46.832	0.39752	0.02276	46.823	0.72015	-0.04299
46.922	0.70783	-0.10419	46.917	0.64372	-0.07469	46.932	0.60226	-0.12357	46.918	1.14061	-0.13721	46.932	0.38699	0.02273	46.923	0.7266	-0.04292
47.022	0.69181	-0.10434	47.017	0.64745	-0.07464	47.032	0.58987	-0.12366	47.018	1.13688	-0.13711	47.032	0.37704	0.02276	47.023	0.73306	-0.04299
47.122	0.67645	-0.10438	47.117	0.65133	-0.07467	47.132	0.57763	-0.12375	47.118	1.13245	-0.13719	47.132	0.3675	0.02278	47.123	0.73935	-0.04297
47.222	0.66164	-0.10433	47.217	0.65505	-0.07468	47.232	0.56591	-0.12375	47.218	1.1276	-0.13717	47.232	0.358	0.02278	47.223	0.7457	-0.0429
47.322	0.64714	-0.10435	47.317	0.65874	-0.07469	47.332	0.55444	-0.12374	47.318	1.1219	-0.13713	47.332	0.34899	0.02286	47.323	0.75223	-0.04283
47.422	0.63325	-0.10443	47.417	0.66248	-0.07474	47.432	0.54344	-0.1237	47.418	1.11614	-0.13718	47.432	0.33988	0.02276	47.423	0.75862	-0.04292
47.522	0.61966	-0.10447	47.517	0.66604	-0.07474	47.532	0.53267	-0.12367	47.518	1.10976	-0.13721	47.532	0.33111	0.02282	47.523	0.76486	-0.04295
47.622	0.60674	-0.10425	47.617	0.66966	-0.07474	47.632	0.52244	-0.12362	47.618	1.10338	-0.13719	47.632	0.323	0.02287	47.623	0.7712	-0.04282
47.722	0.59393	-0.10454	47.717	0.67323	-0.07473	47.732	0.51244	-0.12373	47.718	1.09668	-0.13717	47.732	0.31493	0.0229	47.723	0.77728	-0.04297
47.822	0.58183	-0.10462	47.817	0.67677	-0.07476	47.832	0.50274	-0.12375	47.818	1.08925	-0.13719	47.832	0.3071	0.02289	47.823	0.78346	-0.04292
47.922	0.57015	-0.10463	47.917	0.68028	-0.07477	47.932	0.49333	-0.12359	47.918	1.08109	-0.1372	47.932	0.29963	0.02292	47.923	0.78964	-0.04283
48.022	0.55867	-0.1047	48.017	0.68374	-0.07474	48.032	0.48397	-0.12375	48.018	1.07286	-0.13714	48.032	0.29216	0.02296	48.023	0.79548	-0.04289
48.122	0.54758	-0.10474	48.117	0.68726	-0.07479	48.132	0.47504	-0.12374	48.118	1.0634	-0.13729	48.132	0.28524	0.02294	48.123	0.80137	-0.04287
48.222	0.53676	-0.10478	48.217	0.69063	-0.0748	48.232	0.46627	-0.12378	48.218	1.05215	-0.13731	48.232	0.27842	0.02292	48.223	0.80703	-0.04281
48.322	0.52647	-0.1048	48.317	0.69399	-0.07478	48.332	0.45814	-0.12387	48.318	1.03909	-0.13725	48.332	0.27172	0.02302	48.323	0.81229	-0.04275
48.422	0.51606	-0.10487	48.417	0.69738	-0.07482	48.432	0.45004	-0.12386	48.418	1.02458	-0.13733	48.432	0.26507	0.02293	48.423	0.8178	-0.04295
48.522	0.50654	-0.10496	48.517	0.70058	-0.07484	48.532	0.44209	-0.12379	48.518	1.00914	-0.13735	48.532	0.25887	0.0229	48.523	0.82274	-0.04297
48.622	0.49695	-0.1049	48.617	0.70389	-0.07487	48.632	0.43445	-0.12375	48.618	0.99231	-0.1373	48.632	0.25266	0.02292	48.623	0.82767	-0.04286
48.722	0.48771	-0.10494	48.717	0.70698	-0.07484	48.732	0.42723	-0.12381	48.718	0.9736	-0.13731	48.732	0.24665	0.02291	48.723	0.83229	-0.04292
48.822	0.47866	-0.10503	48.817	0.71011	-0.07487	48.832	0.41995	-0.12378	48.818	0.95336	-0.13738	48.832	0.24083	0.02291	48.823	0.83664	-0.0429
48.922	0.46993	-0.10503	48.917	0.71324	-0.07489	48.932	0.41299	-0.12371	48.918	0.93251	-0.1374	48.932	0.23529	0.02299	48.923	0.84053	-0.04292
49.022	0.46146	-0.1051	49.017	0.71641	-0.07484	49.032	0.40611	-0.12382	49.018	0.91072	-0.13725	49.032	0.23012	0.02298	49.023	0.84393	-0.04294
49.122	0.45333	-0.10512	49.117	0.71965	-0.07488	49.132	0.3996	-0.1239	49.118	0.88877	-0.13739	49.132	0.22475	0.02296	49.123	0.84639	-0.043
49.222	0.44558	-0.10512	49.217	0.72279	-0.07488	49.232	0.39307	-0.12383	49.218	0.86698	-0.13739	49.232	0.22	0.02291	49.223	0.84822	-0.04304
49.322	0.43766	-0.10517	49.317	0.72594	-0.07486	49.332	0.3871	-0.12387	49.318	0.84499	-0.13732	49.332	0.21502	0.02299	49.323	0.84818	-0.04295
49.422	0.42989	-0.10525	49.417	0.72905	-0.07487	49.432	0.38119	-0.12385	49.418	0.82351	-0.13744	49.432	0.21026	0.02301	49.423	0.84619	-0.04306
49.522	0.42273	-0.10529	49.517	0.73236	-0.0749	49.532	0.37507	-0.12382	49.518	0.80263	-0.13745	49.532	0.20556	0.02304	49.523	0.84237	-0.04303
49.622	0.41586	-0.10528	49.617	0.73568	-0.0749	49.632	0.36957	-0.12375	49.618	0.78296	-0.13743	49.632	0.20096	0.0231	49.623	0.83674	-0.04288
49.722	0.40911	-0.10534	49.717	0.73894	-0.0749	49.732	0.36416	-0.1238	49.718	0.76349	-0.1374	49.732	0.19648	0.02313	49.723	0.82897	-0.04296
49.822	0.40218	-0.10535	49.817	0.74233	-0.07495	49.832	0.35893	-0.12377	49.818	0.74474	-0.13747	49.832	0.19233	0.0231	49.823	0.81937	-0.04299
49.922	0.39551	-0.10535	49.917	0.74575	-0.07494	49.932	0.35375	-0.12369	49.918	0.72668	-0.13747	49.932	0.18824	0.02308	49.923	0.8074	-0.04301
50.022	0.3891	-0.10548	50.017	0.74914	-0.07493	50.032	0.34887	-0.12378	50.018	0.70861	-0.13741	50.032	0.18423	0.0232	50.023	0.79444	-0.04299
50.122	0.38332	-0.10552	50.117	0.75263	-0.07497	50.132	0.34396	-0.12378	50.118	0.69247	-0.13753	50.132	0.18037	0.02315	50.123	0.78025	-0.04302
50.222	0.37722	-0.10558	50.217	0.75606	-0.07497	50.232	0.33915	-0.12376	50.218	0.67572	-0.13759	50.232	0.1767	0.02309	50.223	0.76496	-0.04303
50.322	0.37136	-0.1055	50.317	0.75955	-0.07495	50.332	0.3346	-0.12388	50.318	0.6597	-0.13748	50.332	0.17323	0.02316	50.323	0.74954	-0.04285
50.422	0.36559	-0.10566	50.417	0.76298	-0.07496	50.432	0.33015	-0.12389	50.418	0.64517	-0.13759	50.432	0.16975	0.02313	50.423	0.73368	-0.04298
50.522	0.36016	-0.10569	50.517	0.76645	-0.075	50.532	0.32598	-0.12394	50.518	0.63033	-0.13768	50.532	0.16631	0.02313	50.523	0.71724	-0.04301
50.622	0.35497	-0.10563	50.617	0.76994	-0.07498	50.632	0.32185	-0.12388	50.618	0.61627	-0.13759	50.632	0.16293	0.02322	50.623	0.70112	-0.04294
50.722	0.34996	-0.10573	50.717	0.77337	-0.07498	50.732	0.31774	-0.12401	50.718	0.60266	-0.13765	50.732	0.1598	0.02304	50.723	0.68431	-0.04301
50.822	0.34507	-0.10573	50.817	0.77689	-0.07503	50.832	0.31377	-0.124	50.818	0.58967	-0.13765	50.832	0.15677	0.02305	50.823	0.66824	-0.04303
50.922	0.34005	-0.10576	50.917	0.78037	-0.07503	50.932	0.31003	-0.12398	50.918	0.57691	-0.13764	50.932	0.15371	0.02308	50.923	0.65218	-0.04295
51.022	0.33543	-0.1057	51.017	0.78386	-0.07503	51.032	0.30636	-0.12411	51.018	0.56488	-0.13758	51.032	0.15071	0.02317	51.023	0.6366	-0.04298
51.122	0.3308	-0.1058	51.117	0.78732	-0.07505	51.132	0.30285	-0.12409	51.118	0.55311	-0.13766	51.132	0.14797	0.02315	51.123	0.62092	-0.043
51.222	0.32626	-0.10582	51.217	0.79067	-0.07508	51.232	0.29941	-0.12418	51.218	0.54191	-0.13761	51.232	0.14518	0.02308	51.223	0.60615	-0.04303
51.322	0.32196	-0.10576	51.317	0.79399	-0.07508	51.332	0.29594	-0.12422	51.318	0.53098	-0.13758	51.332	0.14248	0.0232	51.323	0.5916	-0.04286
51.422	0.3177	-0.10591	51.417	0.79711	-0.07505	51.432	0.2926	-0.12415	51.418	0.52034	-0.13769	51.432	0.14002	0.02317	51.423	0.57768	-0.04302
51.522	0.31361	-0.10597	51.517	0.80014	-0.07509	51.532	0.28951	-0.12412	51.518	0.51011	-0.13773	51.532	0.1375	0.02318	51.523	0.56361	-0.04301
51.622	0.30949	-0.10608	51.617	0.80315	-0.07511	51.632	0.2864	-0.12396	51.618	0.50037	-0.13768	51.632	0.13499	0.02318	51.623	0.54986	-0.04292
51.722	0.30576	-0.10596	51.717	0.80601	-0.07509	51.732	0.28356	-0.12422	51.718	0.49047	-0.13766	51.732	0.13265	0.02318	51.723	0.53673	-0.043
51.822	0.30193	-0.10603	51.817	0.80882	-0.07515	51.832	0.28068	-0.12428	51.818	0.48162	-0.13772	51.832	0.13038	0.02318	51.823	0.52406	-0.04304
51.922	0.2982	-0.10602	51.917	0.81157	-0.07515	51.932	0.27778	-0.12423	51.918	0.47242	-0.13776	51.932	0.12809	0.02315	51.923	0.51161	-0.043
52.022	0.29459	-0.10591	52.017	0.81427	-0.07513	52.032	0.2749	-0.12434	52.018	0.46404	-0.13763	52.032	0.12609	0.02323	52.023	0.49956	-0.04295
52.122	0.29113	-0.10615	52.117	0.81675	-0.07516	52.132	0.27214	-0.12441	52.118	0.45558	-0.13775	52.132	0.12391	0.02315	52.123	0.48805	-0.04298
52.222	0.28781	-0.10626	52.217	0.81934	-0.07519	52.232	0.26985	-0.12439	52.218	0.4475	-0.13782	52.232	0.12188	0.02314	52.223	0.47642	-0.04296
52.322	0.28468	-0.10597	52.317	0.82177	-0.07521	52.332	0.26729	-0.12443	52.318	0.43954	-0.13782	52.332	0.11986	0.0232	52.323	0.46537	-0.04285
52.422	0.28141	-0.10628	52.417	0.8242	-0.0752	52.432	0.2648	-0.12447	52.418	0.43195	-0.13791	52.432	0.11789	0.02321	52.423	0.45445	-0.04297
52.522	0.27823	-0.10633	52.517	0.82648	-0.07523	52.532	0.26231	-0.12456	52.518	0.42491	-0.1379	52.532	0.11605	0.02322	52.523	0.44409	-0.04298
52.622	0.27512	-0.10638	52.617	0.82862	-0.07526	52.632	0.26011	-0.12452	52.618	0.41757	-0.13788	52.632	0.11424	0.02324	52.623	0.43419	-0.04292
52.722	0.27148	-0.10627	52.717	0.83059	-0.07523	52.732	0.25793	-0.12467	52.718	0.41051	-0.13791	52.732	0.1126	0.02326	52.723	0.42442	-0.04292
52.822	0.26955	-0.10648	52.817	0.83242	-0.07527	52.832	0.25579	-0.1247	52.818	0.40397	-0.13798	52.832	0.11094	0.02321	52.823	0.41509	-0.04284
52.922	0.26713	-0.10645	52.917	0.83405	-0.07529	52.932	0.25357	-0.12465	52.918	0.3973	-0.13796	52.932	0.10916	0.02329	52.923	0.40579	-0.04273
53.022	0.26458	-0.1062	53.017	0.83552	-0.07533	53.032	0.25149	-0.12477	53.018	0.39108	-0.13789	53.032	0.10754	0.02333	53.023	0.39692	-0.04254
53.122	0.26184	-0.10646	53.117	0.8367	-0.07535	53.132	0.24962	-0.12486	53.118	0.38484	-0.13799	53.132	0.10594	0.02326	53.123	0.38832	-0.04283
53.222	0.25905	-0.10651	53.217	0.83756	-0.07536	53.232	0.24774	-0.12488	53.218	0.37899	-0.13797	53.232	0.10448	0.02321	53.223	0.38	-0.04363
53.322	0.25648	-0.10652	53.317	0.83805	-0.07537	53.332	0.2459	-0.12491	53.318	0.3733	-0.13794	53.332	0.10311	0.02324	53.323	0.37178	-0.04323
53.422	0.25423	-0.10651	53.417	0.83806	-0.07535	53.432	0.24409	-0.12502	53.418	0.36761	-0.13804	53.432	0.10169	0.02324	53.423	0.36404	-0.04316
53.522	0.25207	-0.10651	53.517	0.83767	-0.07541	53.532	0.24233	-0.12503	53.518	0.36229	-0.13809	53.532	0.10036	0.02329	53.523	0.35644	-0.04305
53.622	0.24967	-0.10667	53.617	0.83645	-0.07543	53.632	0.24063	-0.12488	53.618	0.35692	-0.13806	53.632	0.09904	0.02329	53.623	0.34924	-0.04293
53.722	0.2474	-0.10634	53.717	0.8346	-0.07542	53.732	0.23905	-0.12519	53.718	0.3518	-0.13797	53.732	0.09768	0.02328	53.723	0.34185	-0.04306
53.822	0.24518	-0.10671	53.817	0.83176	-0.07548	53.832	0.23742	-0.12519	53.818	0.34679	-0.13806	53.832	0.09648	0.0232	53.823	0.33517	-0.04311
53.922	0.24307	-0.10662	53.917	0.82781	-0.07551	53.932	0.23602	-0.12513	53.918	0.34198	-0.13807	53.932	0.09539	0.0232	53.923	0.3283	-0.04314
54.022	0.24094	-0.10661	54.017	0.82269	-0.07551	54.032	0.23452	-0.12524	54.018	0.33744	-0.13795	54.032	0.09422	0.02339	54.023	0.32181	-0.0431
54.122	0.23905	-0.10674	54.117	0.81668	-0.07552	54.132	0.23295	-0.12529	54.118	0.33317	-0.13812	54.132	0.09307	0.02329	54.123	0.31573	-0.0432
54.222	0.23731	-0.1067	54.217	0.80999	-0.07557	54.232	0.23156	-0.12533	54.218	0.32875	-0.13817	54.232	0.09202	0.02332	54.223	0.30969	-0.04319
54.322	0.23547	-0.10693	54.317	0.80194	-0.07557	54.332	0.23021	-0.12541	54.318	0.3245	-0.13819	54.332	0.09094	0.02335	54.323	0.30367	-0.04306
54.422	0.23363	-0.10667	54.417	0.79349	-0.07555	54.432	0.22885	-0.12549	54.418	0.3201	-0.13823	54.432	0.08988	0.02337	54.423	0.29782	-0.04322
54.522	0.23183	-0.10682	54.517	0.78424	-0.07562	54.532	0.22759	-0.1255	54.518	0.31616	-0.13824	54.532	0.08896	0.02334	54.523	0.29222	-0.04315
54.622	0.2302	-0.10687	54.617	0.77432	-0.07563	54.632	0.2266	-0.12548	54.618	0.31236	-0.13823	54.632	0.08792	0.02334	54.623	0.28693	-0.04309
54.722	0.2287	-0.10662	54.717	0.7635	-0.07562	54.732	0.22532	-0.12561	54.718	0.30854	-0.13819	54.732	0.08697	0.02349	54.723	0.28179	-0.04314
54.822	0.22709	-0.10695	54.817	0.7523	-0.07566	54.832	0.22406	-0.12569	54.818	0.30487	-0.13825	54.832	0.08599	0.0234	54.823	0.27672	-0.04319
54.922	0.22568	-0.10687	54.917	0.7406	-0.07571	54.932	0.22286	-0.12566	54.918	0.30116	-0.13826	54.932	0.08511	0.02339	54.923	0.2717	-0.04309
55.022	0.22394	-0.10717	55.017	0.72842	-0.07572	55.032	0.22166	-0.12573	55.018	0.29768	-0.13818	55.032	0.08425	0.02349	55.023	0.26694	-0.04308
55.122	0.2224	-0.10695	55.117	0.71611	-0.07571	55.132	0.22056	-0.12582	55.118	0.2943	-0.13827	55.132	0.08365	0.02346	55.123	0.26216	-0.04322
55.222	0.22109	-0.107	55.217	0.70363	-0.07577	55.232	0.21951	-0.12588	55.218	0.29103	-0.13829	55.232	0.08265	0.02349	55.223	0.25787	-0.04322
55.322	0.21958	-0.10707	55.317	0.69095	-0.07579	55.332	0.21854	-0.12585	55.318	0.2879	-0.13827	55.332	0.08185	0.02354	55.323	0.25346	-0.04311
55.422	0.21804	-0.10663	55.417	0.67833	-0.07576	55.432	0.21761	-0.12594	55.418	0.28479	-0.13834	55.432	0.08113	0.0236	55.423	0.24937	-0.04323
55.522	0.21696	-0.10707	55.517	0.66566	-0.07582	55.532	0.21667	-0.12598	55.518	0.28189	-0.13838	55.532	0.08036	0.02359	55.523	0.24537	-0.04322
55.622	0.21566	-0.10711	55.617	0.65307	-0.07582	55.632	0.2157	-0.12588	55.618	0.2789	-0.13838	55.632	0.07965	0.02355	55.623	0.24134	-0.04319
55.722	0.21437	-0.10704	55.717	0.64076	-0.07584	55.732	0.2149	-0.12619	55.718	0.27602	-0.13835	55.732	0.0789	0.02365	55.723	0.2375	-0.04319
55.822	0.21327	-0.10732	55.817	0.6283	-0.07587	55.832	0.21414	-0.12624	55.818	0.27341	-0.13846	55.832	0.07813	0.02354	55.823	0.23373	-0.04319
55.922	0.21206	-0.10703	55.917	0.61622	-0.07591	55.932	0.2132	-0.12626	55.918	0.27067	-0.1385	55.932	0.07745	0.02359	55.923	0.23018	-0.0432
56.022	0.21083	-0.10726	56.017	0.60392	-0.07593	56.032	0.21224	-0.12635	56.018	0.26803	-0.1384	56.032	0.07699	0.02361	56.023	0.2267	-0.04313
56.122	0.20976	-0.10674	56.117	0.59192	-0.07593	56.132	0.21168	-0.12642	56.118	0.26557	-0.13855	56.132	0.07636	0.02353	56.123	0.22346	-0.04325
56.222	0.20855	-0.10719	56.217	0.58008	-0.07599	56.232	0.21065	-0.12654	56.218	0.26312	-0.13859	56.232	0.07571	0.02358	56.223	0.22025	-0.04328
56.322	0.20752	-0.10708	56.317	0.56863	-0.076	56.332	0.20983	-0.12645	56.318	0.26073	-0.13852	56.332	0.07512	0.02358	56.323	0.21682	-0.04318
56.422	0.20673	-0.10691	56.417	0.55739	-0.07599	56.432	0.20908	-0.12654	56.418	0.25842	-0.1386	56.432	0.07451	0.02362	56.423	0.21369	-0.04331
56.522	0.20564	-0.10714	56.517	0.54643	-0.07605	56.532	0.2083	-0.12662	56.518	0.2562	-0.13862	56.532	0.0739	0.02356	56.523	0.21077	-0.04336
56.622	0.20457	-0.10714	56.617	0.53546	-0.07608	56.632	0.20756	-0.12664	56.618	0.25399	-0.13865	56.632	0.07334	0.02351	56.623	0.20784	-0.04325
56.722	0.20359	-0.10739	56.717	0.52492	-0.07611	56.732	0.20692	-0.12685	56.718	0.25189	-0.13857	56.732	0.07279	0.02363	56.723	0.20503	-0.04331
56.822	0.20265	-0.10715	56.817	0.51448	-0.07612	56.832	0.20632	-0.12692	56.818	0.24978	-0.13864	56.832	0.07226	0.02352	56.823	0.20222	-0.04339
56.922	0.2018	-0.10724	56.917	0.50448	-0.07616	56.932	0.20588	-0.12687	56.918	0.2477	-0.13864	56.932	0.07175	0.02355	56.923	0.1995	-0.0434
57.022	0.20101	-0.10733	57.017	0.49432	-0.0762	57.032	0.20534	-0.1269	57.018	0.2458	-0.13859	57.032	0.07139	0.02358	57.023	0.19711	-0.04334
57.122	0.20018	-0.10682	57.117	0.48466	-0.0762	57.132	0.20462	-0.12697	57.118	0.24399	-0.13879	57.132	0.0709	0.02355	57.123	0.19483	-0.04338
57.222	0.19939	-0.10715	57.217	0.47516	-0.07626	57.232	0.20389	-0.12706	57.218	0.2422	-0.1388	57.232	0.07047	0.02357	57.223	0.19239	-0.04342
57.322	0.19856	-0.10726	57.317	0.466	-0.07628	57.332	0.20329	-0.12701	57.318	0.2405	-0.13886	57.332	0.0701	0.02362	57.323	0.1899	-0.04332
57.422	0.19794	-0.10724	57.417	0.45699	-0.07629	57.432	0.20289	-0.12714	57.418	0.2388	-0.13887	57.432	0.06959	0.02367	57.423	0.18757	-0.0434
57.522	0.19714	-0.10722	57.517	0.44804	-0.07634	57.532	0.20242	-0.12715	57.518	0.23709	-0.13891	57.532	0.06922	0.02361	57.523	0.18541	-0.04349
57.622	0.19626	-0.10714	57.617	0.4395	-0.07639	57.632	0.20177	-0.12715	57.618	0.23545	-0.13893	57.632	0.06868	0.02358	57.623	0.18314	-0.04347
57.722	0.19558	-0.10739	57.717	0.43102	-0.07641	57.732	0.20121	-0.12733	57.718	0.23385	-0.1389	57.732	0.06843	0.02363	57.723	0.18098	-0.04345
57.822	0.19484	-0.1071	57.817	0.42284	-0.07645	57.832	0.20068	-0.12737	57.818	0.23235	-0.139	57.832	0.06797	0.02356	57.823	0.17895	-0.04347
57.922	0.19416	-0.10721	57.917	0.41484	-0.07646	57.932	0.20048	-0.12738	57.918	0.23084	-0.13907	57.932	0.06754	0.02352	57.923	0.17694	-0.04345
58.022	0.1935	-0.10738	58.017	0.4071	-0.0765	58.032	0.20007	-0.12735	58.018	0.22927	-0.13896	58.032	0.0671	0.02352	58.023	0.17493	-0.04334
58.122	0.1929	-0.10725	58.117	0.39966	-0.0765	58.132	0.19947	-0.12743	58.118	0.22786	-0.1391	58.132	0.06678	0.02346	58.123	0.17308	-0.04351
58.222	0.19225	-0.10738	58.217	0.39215	-0.07658	58.232	0.19911	-0.1275	58.218	0.2265	-0.13913	58.232	0.06643	0.02353	58.223	0.17134	-0.04353
58.322	0.19188	-0.10734	58.317	0.38488	-0.07659	58.332	0.19865	-0.12747	58.318	0.22516	-0.13912	58.332	0.06624	0.02359	58.323	0.1696	-0.04349
58.422	0.19141	-0.10752	58.417	0.37782	-0.0766	58.432	0.1982	-0.12762	58.418	0.22389	-0.13917	58.432	0.06589	0.02363	58.423	0.16787	-0.04358
58.522	0.19059	-0.10724	58.517	0.37108	-0.07666	58.532	0.19771	-0.12772	58.518	0.22257	-0.13927	58.532	0.0656	0.02354	58.523	0.16618	-0.0436
58.622	0.18999	-0.10746	58.617	0.36432	-0.0767	58.632	0.19741	-0.12769	58.618	0.22138	-0.13929	58.632	0.06523	0.0235	58.623	0.16452	-0.04362
58.722	0.18942	-0.10749	58.717	0.35783	-0.07674	58.732	0.19727	-0.12778	58.718	0.22022	-0.13927	58.732	0.06494	0.02352	58.723	0.16292	-0.04374
58.822	0.18907	-0.10722	58.817	0.35152	-0.07677	58.832	0.1968	-0.12783	58.818	0.21906	-0.13943	58.832	0.06455	0.02348	58.823	0.16133	-0.04374
58.922	0.18855	-0.10752	58.917	0.34531	-0.07682	58.932	0.19657	-0.12792	58.918	0.21799	-0.13938	58.932	0.06418	0.02352	58.923	0.15982	-0.04374
59.022	0.18807	-0.10751	59.017	0.33927	-0.07687	59.032	0.19616	-0.12778	59.018	0.21687	-0.13938	59.032	0.06386	0.02354	59.023	0.15835	-0.04364
59.122	0.18765	-0.10754	59.117	0.33339	-0.07679	59.132	0.19574	-0.12803	59.118	0.21578	-0.13952	59.132	0.06368	0.02362	59.123	0.15692	-0.04382
59.222	0.18712	-0.10754	59.217	0.32777	-0.07694	59.232	0.19538	-0.12815	59.218	0.21485	-0.13952	59.232	0.06356	0.02355	59.223	0.15564	-0.04382
59.322	0.18668	-0.10748	59.317	0.32226	-0.07696	59.332	0.19509	-0.12811	59.318	0.21385	-0.1395	59.332	0.0633	0.02358	59.323	0.15433	-0.04372
59.422	0.1862	-0.10783	59.417	0.31684	-0.07694	59.432	0.1948	-0.12827	59.418	0.21283	-0.13959	59.432	0.06299	0.02364	59.423	0.15302	-0.04386
59.522	0.18572	-0.10746	59.517	0.31144	-0.07706	59.532	0.1945	-0.12831	59.518	0.21183	-0.13969	59.532	0.0627	0.02352	59.523	0.15175	-0.04388
59.622	0.1853	-0.10764	59.617	0.30642	-0.07708	59.632	0.19411	-0.12828	59.618	0.21092	-0.13969	59.632	0.06245	0.02353	59.623	0.15059	-0.04386
59.722	0.18489	-0.1078	59.717	0.30133	-0.07712	59.732	0.19383	-0.12834	59.718	0.21003	-0.13962	59.732	0.06238	0.02354	59.723	0.14932	-0.0439
59.822	0.18465	-0.1076	59.817	0.29648	-0.07712	59.832	0.1936	-0.12847	59.818	0.20917	-0.13981	59.832	0.06229	0.02348	59.823	0.14811	-0.04398
59.922	0.18445	-0.10763	59.917	0.29166	-0.07723	59.932	0.19344	-0.12853	59.918	0.20833	-0.13994	59.932	0.06211	0.02352	59.923	0.14705	-0.04398
60.022	0.18407	-0.10768	60.017	0.28696	-0.07728	60.032	0.19322	-0.12855	60.018	0.20754	-0.13985	60.032	0.0618	0.02351	60.023	0.14586	-0.04383
60.122	0.18361	-0.10795	60.117	0.28243	-0.07728	60.132	0.19296	-0.12867	60.118	0.20679	-0.14008	60.132	0.06161	0.02356	60.123	0.14472	-0.044
60.222	0.18315	-0.10764	60.217	0.27812	-0.07738	60.232	0.19268	-0.12866	60.218	0.20599	-0.14011	60.232	0.06145	0.02345	60.223	0.14377	-0.04407
60.322	0.18277	-0.10779	60.317	0.27382	-0.07744	60.332	0.19242	-0.12872	60.318	0.2053	-0.14019	60.332	0.06125	0.02347	60.323	0.1428	-0.044
60.422	0.18241	-0.10788	60.417	0.26969	-0.07748	60.432	0.19242	-0.12881	60.418	0.20461	-0.14025	60.432	0.06111	0.02356	60.423	0.14171	-0.04406
60.522	0.1821	-0.10757	60.517	0.26558	-0.07755	60.532	0.19205	-0.1289	60.518	0.20386	-0.14041	60.532	0.06094	0.02346	60.523	0.14087	-0.04411
60.622	0.18179	-0.10801	60.617	0.26162	-0.07758	60.632	0.19193	-0.12892	60.618	0.20317	-0.14041	60.632	0.06069	0.02343	60.623	0.13978	-0.04417
60.722	0.18168	-0.10803	60.717	0.25772	-0.07763	60.732	0.19172	-0.1288	60.718	0.20248	-0.14045	60.732	0.06039	0.02344	60.723	0.13884	-0.04412
60.822	0.18137	-0.10802	60.817	0.25396	-0.07762	60.832	0.19159	-0.12905	60.818	0.20179	-0.14054	60.832	0.06017	0.02343	60.823	0.13785	-0.04421
60.922	0.18102	-0.10808	60.917	0.25031	-0.07775	60.932	0.1914	-0.12914	60.918	0.20121	-0.14069	60.932	0.06005	0.02336	60.923	0.13698	-0.04422
61.022	0.18074	-0.10814	61.017	0.24674	-0.07781	61.032	0.19113	-0.12911	61.018	0.20064	-0.14067	61.032	0.05997	0.02336	61.023	0.13611	-0.04418
61.122	0.18051	-0.10833	61.117	0.24324	-0.07784	61.132	0.19092	-0.12924	61.118	0.20004	-0.14086	61.132	0.05979	0.02345	61.123	0.13533	-0.04431
61.222	0.18032	-0.10773	61.217	0.23979	-0.07796	61.232	0.19069	-0.12928	61.218	0.19946	-0.14096	61.232	0.05966	0.02335	61.223	0.13452	-0.04439
61.322	0.18004	-0.10822	61.317	0.2365	-0.078	61.332	0.19059	-0.12927	61.318	0.19888	-0.14104	61.332	0.05954	0.02331	61.323	0.13371	-0.04437
61.422	0.17974	-0.10821	61.417	0.23323	-0.07803	61.432	0.19049	-0.12927	61.418	0.19841	-0.14113	61.432	0.05942	0.02332	61.423	0.13293	-0.04451
61.522	0.17951	-0.10803	61.517	0.23013	-0.07809	61.532	0.19035	-0.12938	61.518	0.19785	-0.14124	61.532	0.05926	0.02323	61.523	0.13227	-0.04457
61.622	0.17925	-0.10827	61.617	0.2271	-0.07817	61.632	0.19002	-0.1293	61.618	0.19729	-0.14132	61.632	0.05915	0.02316	61.623	0.13156	-0.04456
61.722	0.17899	-0.10824	61.717	0.22412	-0.07824	61.732	0.18989	-0.12921	61.718	0.1968	-0.14129	61.732	0.05892	0.02314	61.723	0.13081	-0.04451
61.822	0.17871	-0.1086	61.817	0.22117	-0.07822	61.832	0.18977	-0.12937	61.818	0.19635	-0.14149	61.832	0.0589	0.02324	61.823	0.13005	-0.04462
61.922	0.17849	-0.10825	61.917	0.21828	-0.07837	61.932	0.18964	-0.12929	61.918	0.19602	-0.14151	61.932	0.05882	0.02314	61.923	0.12937	-0.0447
62.022	0.1784	-0.10838	62.017	0.21559	-0.07843	62.032	0.18948	-0.12925	62.018	0.1955	-0.14154	62.032	0.05881	0.02311	62.023	0.1288	-0.04466
62.122	0.17819	-0.10838	62.117	0.21279	-0.07845	62.132	0.18939	-0.12929	62.118	0.19497	-0.14178	62.132	0.05872	0.02315	62.123	0.12818	-0.04482
62.222	0.17799	-0.10806	62.217	0.21019	-0.07856	62.232	0.1893	-0.12926	62.218	0.19455	-0.14194	62.232	0.05854	0.02311	62.223	0.12754	-0.04489
62.322	0.17777	-0.10851	62.317	0.20763	-0.07862	62.332	0.18915	-0.12926	62.318	0.19417	-0.14205	62.332	0.05843	0.02309	62.323	0.12694	-0.04488
62.422	0.17754	-0.10856	62.417	0.20507	-0.07866	62.432	0.18893	-0.12919	62.418	0.1937	-0.14212	62.432	0.05831	0.02311	62.423	0.12635	-0.04497
62.522	0.17727	-0.10874	62.517	0.20275	-0.07873	62.532	0.18886	-0.12925	62.518	0.1934	-0.14225	62.532	0.05819	0.02311	62.523	0.1257	-0.04496
62.622	0.1771	-0.10869	62.617	0.20035	-0.07882	62.632	0.18878	-0.12928	62.618	0.19305	-0.14236	62.632	0.05807	0.02303	62.623	0.12507	-0.04499
62.722	0.17708	-0.10864	62.717	0.19805	-0.07889	62.732	0.18869	-0.12919	62.718	0.19262	-0.1423	62.732	0.05804	0.02307	62.723	0.12447	-0.04495
62.822	0.17702	-0.10877	62.817	0.19582	-0.07892	62.832	0.18863	-0.12932	62.818	0.19221	-0.1426	62.832	0.05791	0.02313	62.823	0.12395	-0.0452
62.922	0.1768	-0.10851	62.917	0.1936	-0.07902	62.932	0.1885	-0.12925	62.918	0.19181	-0.14268	62.932	0.05788	0.02301	62.923	0.12351	-0.04525
63.022	0.17671	-0.10881	63.017	0.19149	-0.07909	63.032	0.18844	-0.12925	63.018	0.19146	-0.14268	63.032	0.05783	0.02295	63.023	0.1231	-0.04519
63.122	0.1765	-0.10884	63.117	0.18941	-0.07911	63.132	0.18826	-0.12917	63.118	0.19123	-0.14291	63.132	0.05775	0.02297	63.123	0.12278	-0.04542
63.222	0.17639	-0.10857	63.217	0.18742	-0.07924	63.232	0.18813	-0.12931	63.218	0.19094	-0.14305	63.232	0.05763	0.02285	63.223	0.12206	-0.0455
63.322	0.17617	-0.10877	63.317	0.18538	-0.07931	63.332	0.18813	-0.12932	63.318	0.19073	-0.14322	63.332	0.05749	0.02291	63.323	0.12149	-0.04551
63.422	0.17599	-0.10895	63.417	0.18348	-0.07941	63.432	0.18803	-0.12923	63.418	0.19038	-0.1433	63.432	0.05739	0.02287	63.423	0.1213	-0.04559
63.522	0.17585	-0.10901	63.517	0.18159	-0.07948	63.532	0.18798	-0.12934	63.518	0.18998	-0.14353	63.532	0.05735	0.02295	63.523	0.12107	-0.04569
63.622	0.17569	-0.10897	63.617	0.17968	-0.07958	63.632	0.18796	-0.12932	63.618	0.18963	-0.14374	63.632	0.05734	0.02287	63.623	0.12074	-0.04573
63.722	0.17558	-0.109	63.717	0.17804	-0.07964	63.732	0.18792	-0.12939	63.718	0.1893	-0.14382	63.732	0.05721	0.02285	63.723	0.12021	-0.04564
63.822	0.17544	-0.10929	63.817	0.17622	-0.07966	63.832	0.18783	-0.12921	63.818	0.18903	-0.14399	63.832	0.05713	0.02293	63.823	0.11973	-0.04584
63.922	0.17538	-0.10889	63.917	0.17451	-0.07983	63.932	0.18782	-0.12943	63.918	0.18871	-0.14417	63.932	0.05705	0.0229	63.923	0.11935	-0.04597
64.022	0.17531	-0.10919	64.017	0.17284	-0.07989	64.032	0.18779	-0.12947	64.018	0.18853	-0.14419	64.032	0.05703	0.0229	64.023	0.11901	-0.04591
64.122	0.17521	-0.10934	64.117	0.17119	-0.07994	64.132	0.18764	-0.12931	64.118	0.18837	-0.14451	64.132	0.05697	0.02288	64.123	0.11873	-0.04605
64.222	0.17505	-0.10933	64.217	0.16961	-0.08002	64.232	0.1876	-0.12953	64.218	0.18828	-0.14463	64.232	0.05691	0.02303	64.223	0.11869	-0.04609
64.322	0.17495	-0.10934	64.317	0.16814	-0.08015	64.332	0.18747	-0.12947	64.318	0.18769	-0.1448	64.332	0.05683	0.02296	64.323	0.11846	-0.04612
64.422	0.17489	-0.10945	64.417	0.16671	-0.08022	64.432	0.18743	-0.12984	64.418	0.1876	-0.14491	64.432	0.05681	0.02299	64.423	0.1182	-0.04627
64.522	0.17475	-0.10959	64.517	0.16527	-0.08028	64.532	0.1874	-0.12952	64.518	0.18758	-0.14505	64.532	0.05672	0.02313	64.523	0.11792	-0.04647
64.622	0.17467	-0.10943	64.617	0.16383	-0.08043	64.632	0.18734	-0.12971	64.618	0.18733	-0.14516	64.632	0.05666	0.0233	64.623	0.11764	-0.04657
64.722	0.17455	-0.10968	64.717	0.16246	-0.08052	64.732	0.18732	-0.12982	64.718	0.18707	-0.14506	64.732	0.05656	0.02337	64.723	0.11738	-0.04651
64.822	0.17445	-0.1098	64.817	0.1611	-0.08057	64.832	0.18726	-0.12931	64.818	0.18687	-0.14552	64.832	0.05653	0.02347	64.823	0.11715	-0.04669
64.922	0.17437	-0.10963	64.917	0.15976	-0.08071	64.932	0.18719	-0.12981	64.918	0.18672	-0.14564	64.932	0.05645	0.02354	64.923	0.11704	-0.04673
65.022	0.17426	-0.1099	65.017	0.1585	-0.08079	65.032	0.18713	-0.12979	65.018	0.18649	-0.14565	65.032	0.05646	0.02357	65.023	0.1168	-0.0467
65.122	0.17421	-0.10988	65.117	0.15726	-0.08086	65.132	0.18705	-0.12978	65.118	0.18776	-0.14593	65.132	0.05642	0.02361	65.123	0.11668	-0.04682
65.222	0.1741	-0.11022	65.217	0.15604	-0.0809	65.232	0.18704	-0.12986	65.218	0.1843	-0.14615	65.232	0.05631	0.02364	65.223	0.11648	-0.04688
65.322	0.17403	-0.11002	65.317	0.15486	-0.08107	65.332	0.18704	-0.12987	65.318	0.18562	-0.14637	65.332	0.05625	0.02354	65.323	0.11631	-0.047
65.422	0.17393	-0.11017	65.417	0.15369	-0.08115	65.432	0.18703	-0.13009	65.418	0.18573	-0.14643	65.432	0.05615	0.02349	65.423	0.1162	-0.04702
65.522	0.17386	-0.1103	65.517	0.15258	-0.08122	65.532	0.18693	-0.12984	65.518	0.18564	-0.14679	65.532	0.05613	0.02347	65.523	0.11586	-0.04746
65.622	0.17379	-0.10992	65.617	0.15147	-0.08138	65.632	0.18689	-0.13013	65.618	0.1856	-0.14695	65.632	0.05606	0.02339	65.623	0.11585	-0.04895
65.722	0.17372	-0.11036	65.717	0.15043	-0.08148	65.732	0.18687	-0.13018	65.718	0.18547	-0.14694	65.732	0.05599	0.02335	65.723	0.11564	-0.04582
65.822	0.17365	-0.11061	65.817	0.14939	-0.08159	65.832	0.18684	-0.12987	65.818	0.1853	-0.14727	65.832	0.05599	0.02336	65.823	0.11556	-0.04758
65.922	0.17359	-0.11051	65.917	0.14836	-0.08173	65.932	0.18678	-0.13018	65.918	0.18498	-0.14743	65.932	0.05589	0.02345	65.923	0.11542	-0.04767
66.022	0.17351	-0.11075	66.017	0.1474	-0.08182	66.032	0.18676	-0.13022	66.018	0.18493	-0.14763	66.032	0.0559	0.02331	66.023	0.11534	-0.04775
66.122	0.17346	-0.11078	66.117	0.14646	-0.08189	66.132	0.18664	-0.13055	66.118	0.18475	-0.14778	66.132	0.05583	0.02333	66.123	0.11524	-0.04776
66.222	0.17345	-0.111	66.217	0.14551	-0.08192	66.232	0.18666	-0.13024	66.218	0.18466	-0.14803	66.232	0.05583	0.02338	66.223	0.11517	-0.04791
66.322	0.17333	-0.11073	66.317	0.14456	-0.08212	66.332	0.18654	-0.13053	66.318	0.18452	-0.14826	66.332	0.05571	0.02333	66.323	0.11507	-0.04803
66.422	0.17333	-0.11106	66.417	0.14368	-0.08224	66.432	0.18656	-0.13068	66.418	0.18442	-0.14834	66.432	0.05569	0.02328	66.423	0.11489	-0.048
66.522	0.17322	-0.11138	66.517	0.14281	-0.08231	66.532	0.18653	-0.13035	66.518	0.18434	-0.14868	66.532	0.05565	0.02329	66.523	0.11472	-0.0483
66.622	0.17321	-0.11098	66.617	0.14198	-0.0825	66.632	0.18652	-0.13074	66.618	0.18421	-0.14886	66.632	0.05557	0.02328	66.623	0.11463	-0.04844
66.722	0.17312	-0.11142	66.717	0.14116	-0.08259	66.732	0.18647	-0.13072	66.718	0.18407	-0.14901	66.732	0.05552	0.02315	66.723	0.11454	-0.04856
66.822	0.17315	-0.11154	66.817	0.14038	-0.08268	66.832	0.18645	-0.13105	66.818	0.18396	-0.14928	66.832	0.05552	0.02313	66.823	0.11447	-0.04877
66.922	0.17308	-0.11178	66.917	0.13959	-0.08275	66.932	0.1864	-0.13106	66.918	0.18379	-0.1495	66.932	0.0555	0.02323	66.923	0.1144	-0.04887
67.022	0.173	-0.11166	67.017	0.13881	-0.08289	67.032	0.18634	-0.13106	67.018	0.18367	-0.14977	67.032	0.05558	0.02316	67.023	0.11427	-0.04901
67.122	0.17292	-0.1118	67.117	0.13807	-0.08303	67.132	0.18626	-0.13128	67.118	0.18357	-0.14981	67.132	0.05547	0.02319	67.123	0.11418	-0.04903
67.222	0.17297	-0.11198	67.217	0.13738	-0.08304	67.232	0.1862	-0.13081	67.218	0.18347	-0.15023	67.232	0.05538	0.02319	67.223	0.11415	-0.04929
67.322	0.17289	-0.11171	67.317	0.13665	-0.08327	67.332	0.18619	-0.13136	67.318	0.18337	-0.15042	67.332	0.05532	0.02311	67.323	0.11405	-0.04947
67.422	0.17286	-0.11218	67.417	0.13595	-0.08337	67.432	0.18617	-0.13148	67.418	0.18326	-0.15054	67.432	0.05527	0.02306	67.423	0.11399	-0.04947
67.522	0.1728	-0.11224	67.517	0.13527	-0.08342	67.532	0.18615	-0.13136	67.518	0.18317	-0.1508	67.532	0.05525	0.02309	67.523	0.11398	-0.04969
67.622	0.17273	-0.11212	67.617	0.13458	-0.08363	67.632	0.1861	-0.13161	67.618	0.18309	-0.15097	67.632	0.05519	0.02316	67.623	0.11399	-0.04992
67.722	0.17268	-0.11257	67.717	0.134	-0.08377	67.732	0.18602	-0.13181	67.718	0.18295	-0.15118	67.732	0.05514	0.02302	67.723	0.1139	-0.05003
67.822	0.17263	-0.11258	67.817	0.1334	-0.08386	67.832	0.18606	-0.13219	67.818	0.18289	-0.15135	67.832	0.05518	0.02302	67.823	0.11385	-0.05012
67.922	0.17263	-0.11307	67.917	0.13279	-0.0839	67.932	0.18603	-0.13186	67.918	0.18283	-0.15186	67.932	0.05514	0.02294	67.923	0.1138	-0.05042
68.022	0.17263	-0.11264	68.017	0.13217	-0.08404	68.032	0.18607	-0.13208	68.018	0.18275	-0.15207	68.032	0.05514	0.02297	68.023	0.1137	-0.05051
68.122	0.1726	-0.11295	68.117	0.13157	-0.08418	68.132	0.18608	-0.1323	68.118	0.18266	-0.15216	68.132	0.05511	0.02291	68.123	0.11362	-0.05056
68.222	0.17258	-0.1132	68.217	0.13101	-0.08428	68.232	0.18604	-0.13205	68.218	0.18262	-0.15255	68.232	0.05506	0.02287	68.223	0.11365	-0.05087
68.322	0.17249	-0.11294	68.317	0.13047	-0.08443	68.332	0.18606	-0.13228	68.318	0.18259	-0.15283	68.332	0.05499	0.02294	68.323	0.11356	-0.05102
68.422	0.17244	-0.1134	68.417	0.12997	-0.08456	68.432	0.18598	-0.13265	68.418	0.18249	-0.15299	68.432	0.055	0.02283	68.423	0.11354	-0.05109
68.522	0.17241	-0.11354	68.517	0.12943	-0.0847	68.532	0.18592	-0.13303	68.518	0.18245	-0.15316	68.532	0.05496	0.02283	68.523	0.11346	-0.05104
68.622	0.1724	-0.11373	68.617	0.12897	-0.08481	68.632	0.18593	-0.13272	68.618	0.18235	-0.15356	68.632	0.0549	0.02282	68.623	0.11339	-0.05142
68.722	0.17239	-0.11372	68.717	0.12852	-0.08499	68.732	0.18592	-0.13303	68.718	0.18229	-0.15384	68.732	0.05483	0.02278	68.723	0.11335	-0.05157
68.822	0.17234	-0.11404	68.817	0.12805	-0.08513	68.832	0.18594	-0.13324	68.818	0.18218	-0.15397	68.832	0.05482	0.02272	68.823	0.11324	-0.05168
68.922	0.17232	-0.11432	68.917	0.12752	-0.08521	68.932	0.18596	-0.13294	68.918	0.18209	-0.15436	68.932	0.05482	0.02274	68.923	0.1132	-0.0517
69.022	0.1723	-0.11411	69.017	0.12703	-0.08539	69.032	0.18597	-0.13324	69.018	0.18198	-0.15467	69.032	0.05477	0.02303	69.023	0.11325	-0.05193
69.122	0.17235	-0.11447	69.117	0.12663	-0.0855	69.132	0.18594	-0.13361	69.118	0.18188	-0.15486	69.132	0.05475	0.02274	69.123	0.11328	-0.05235
69.222	0.17234	-0.11466	69.217	0.12624	-0.08564	69.232	0.1859	-0.13375	69.218	0.1818	-0.15517	69.232	0.05476	0.02255	69.223	0.11327	-0.05212
69.322	0.17232	-0.1145	69.317	0.12579	-0.0857	69.332	0.18589	-0.1339	69.318	0.18178	-0.15546	69.332	0.05474	0.02263	69.323	0.11324	-0.05253
69.422	0.17226	-0.11497	69.417	0.12536	-0.08587	69.432	0.1859	-0.13409	69.418	0.18172	-0.1556	69.432	0.05474	0.02262	69.423	0.11322	-0.05278
69.522	0.17225	-0.11505	69.517	0.12495	-0.08602	69.532	0.18592	-0.13428	69.518	0.18171	-0.15568	69.532	0.05474	0.02254	69.523	0.11322	-0.05261
69.622	0.17224	-0.11534	69.617	0.12458	-0.086	69.632	0.18586	-0.13393	69.618	0.18169	-0.15617	69.632	0.05472	0.02242	69.623	0.11316	-0.05296
69.722	0.17216	-0.11525	69.717	0.12418	-0.08628	69.732	0.18593	-0.13455	69.718	0.18168	-0.15648	69.732	0.05467	0.02286	69.723	0.11314	-0.05312
69.822	0.17217	-0.1156	69.817	0.12383	-0.08638	69.832	0.1859	-0.13475	69.818	0.18159	-0.15666	69.832	0.05463	0.02262	69.823	0.11313	-0.05356
69.922	0.17222	-0.11571	69.917	0.12345	-0.0865	69.932	0.18596	-0.1348	69.918	0.18158	-0.15692	69.932	0.05459	0.02245	69.923	0.11307	-0.05335
70.022	0.1722	-0.11551	70.017	0.12312	-0.08657	70.032	0.18592	-0.13519	70.018	0.18156	-0.15727	70.032	0.05455	0.02246	70.023	0.11302	-0.05368
70.122	0.17217	-0.11601	70.117	0.12281	-0.08672	70.132	0.18592	-0.13549	70.118	0.18148	-0.15759	70.132	0.05454	0.02251	70.123	0.11294	-0.05402
70.222	0.17219	-0.11617	70.217	0.12243	-0.08689	70.232	0.18596	-0.13573	70.218	0.18146	-0.15766	70.232	0.05455	0.02244	70.223	0.11295	-0.05394
70.322	0.17213	-0.11641	70.317	0.12209	-0.08688	70.332	0.18594	-0.1355	70.318	0.18139	-0.15815	70.332	0.0546	0.02234	70.323	0.11295	-0.0543
70.422	0.17214	-0.11644	70.417	0.12181	-0.08708	70.432	0.18589	-0.13592	70.418	0.18132	-0.15838	70.432	0.05456	0.02266	70.423	0.11301	-0.05458
70.522	0.17214	-0.11661	70.517	0.12147	-0.08726	70.532	0.18588	-0.13623	70.518	0.18124	-0.15855	70.532	0.05452	0.02248	70.523	0.113	-0.05479
70.622	0.17214	-0.11684	70.617	0.1212	-0.08742	70.632	0.18588	-0.13605	70.618	0.18119	-0.15882	70.632	0.0545	0.02241	70.623	0.11304	-0.05467
70.722	0.17204	-0.11676	70.717	0.12091	-0.08742	70.732	0.18595	-0.13646	70.718	0.18118	-0.15915	70.732	0.05445	0.02237	70.723	0.113	-0.05504
70.822	0.172	-0.11701	70.817	0.12062	-0.08757	70.832	0.18592	-0.13679	70.818	0.18123	-0.15942	70.832	0.05443	0.02238	70.823	0.11296	-0.05544
70.922	0.17206	-0.11738	70.917	0.12034	-0.08771	70.932	0.18591	-0.13719	70.918	0.18117	-0.15942	70.932	0.05438	0.02231	70.923	0.11295	-0.05549
71.022	0.17209	-0.11736	71.017	0.12007	-0.0877	71.032	0.1859	-0.13711	71.018	0.18112	-0.15995	71.032	0.0543	0.02221	71.023	0.11298	-0.05578
71.122	0.17211	-0.11747	71.117	0.11981	-0.08792	71.132	0.18588	-0.13743	71.118	0.18109	-0.1602	71.132	0.05432	0.02243	71.123	0.11298	-0.05594
71.222	0.17211	-0.11784	71.217	0.11956	-0.08804	71.232	0.18586	-0.13788	71.218	0.18108	-0.16047	71.232	0.05434	0.02227	71.223	0.11292	-0.05616
71.322	0.17213	-0.11811	71.317	0.11931	-0.08826	71.332	0.18601	-0.13772	71.318	0.18103	-0.16064	71.332	0.05427	0.02214	71.323	0.11288	-0.05597
71.422	0.17213	-0.11811	71.417	0.11906	-0.08826	71.432	0.18594	-0.13807	71.418	0.18104	-0.1611	71.432	0.05424	0.02223	71.423	0.1129	-0.05653
71.522	0.17209	-0.11844	71.517	0.11885	-0.08837	71.532	0.18587	-0.13851	71.518	0.18102	-0.16127	71.532	0.05424	0.02221	71.523	0.11289	-0.05663
71.622	0.1721	-0.11842	71.617	0.11861	-0.08852	71.632	0.18589	-0.13891	71.618	0.18099	-0.16135	71.632	0.05425	0.02214	71.623	0.11292	-0.05717
71.722	0.17206	-0.11837	71.717	0.11845	-0.08846	71.732	0.18591	-0.13881	71.718	0.18099	-0.16184	71.732	0.05426	0.0218	71.723	0.11288	-0.05701
71.822	0.17207	-0.11871	71.817	0.11818	-0.08865	71.832	0.1859	-0.13929	71.818	0.18096	-0.16207	71.832	0.05428	0.02216	71.823	0.1129	-0.05732
71.922	0.17203	-0.11899	71.917	0.11793	-0.08878	71.932	0.18586	-0.13963	71.918	0.18095	-0.1623	71.932	0.05419	0.02198	71.923	0.11287	-0.05753
72.022	0.17208	-0.11918	72.017	0.11771	-0.08896	72.032	0.18587	-0.13937	72.018	0.18089	-0.16231	72.032	0.05408	0.02182	72.023	0.11288	-0.05718
72.122	0.17203	-0.1192	72.117	0.11751	-0.08891	72.132	0.1859	-0.14002	72.118	0.18085	-0.16286	72.132	0.0541	0.02208	72.123	0.11286	-0.05776
72.222	0.17207	-0.11945	72.217	0.11732	-0.08907	72.232	0.1859	-0.14046	72.218	0.18083	-0.16312	72.232	0.05405	0.02192	72.223	0.11277	-0.05831
72.322	0.17204	-0.11976	72.317	0.11713	-0.08918	72.332	0.18591	-0.14105	72.318	0.18086	-0.16325	72.332	0.05406	0.02197	72.323	0.11282	-0.05829
72.422	0.17197	-0.11935	72.417	0.11692	-0.08909	72.432	0.18584	-0.14083	72.418	0.18085	-0.16351	72.432	0.05405	0.02179	72.423	0.11286	-0.05845
72.522	0.17195	-0.12	72.517	0.11679	-0.08926	72.532	0.18584	-0.14114	72.518	0.18081	-0.16391	72.532	0.05402	0.02196	72.523	0.11286	-0.05922
72.622	0.17195	-0.12012	72.617	0.11661	-0.08941	72.632	0.18584	-0.14164	72.618	0.18078	-0.16414	72.632	0.05398	0.02183	72.623	0.1129	-0.05933
72.722	0.17202	-0.12025	72.717	0.11644	-0.08952	72.732	0.18593	-0.14149	72.718	0.18078	-0.16416	72.732	0.05397	0.0217	72.723	0.11286	-0.05962
72.822	0.17201	-0.12038	72.817	0.11625	-0.08944	72.832	0.18588	-0.14228	72.818	0.18078	-0.16447	72.832	0.05396	0.0222	72.823	0.11278	-0.05942
72.922	0.17204	-0.1206	72.917	0.11609	-0.08959	72.932	0.18587	-0.14256	72.918	0.1808	-0.16472	72.932	0.05392	0.0219	72.923	0.11283	-0.05986
73.022	0.17202	-0.12082	73.017	0.1159	-0.08967	73.032	0.18582	-0.14281	73.018	0.18075	-0.16497	73.032	0.05398	0.0216	73.023	0.11284	-0.06015
73.122	0.172	-0.12053	73.117	0.11577	-0.08972	73.132	0.18584	-0.14266	73.118	0.18069	-0.16515	73.132	0.05391	0.02164	73.123	0.11275	-0.05996
73.222	0.17199	-0.12097	73.217	0.1157	-0.08983	73.232	0.18582	-0.14339	73.218	0.18066	-0.16549	73.232	0.0539	0.0219	73.223	0.11277	-0.06052
73.322	0.17199	-0.12123	73.317	0.11556	-0.0899	73.332	0.18585	-0.14378	73.318	0.18066	-0.16576	73.332	0.05392	0.02181	73.323	0.1128	-0.06076
73.422	0.17204	-0.12149	73.417	0.11539	-0.08991	73.432	0.18585	-0.1438	73.418	0.1807	-0.16581	73.432	0.05393	0.02164	73.423	0.1128	-0.06112
73.522	0.17205	-0.12149	73.517	0.11523	-0.08983	73.532	0.18591	-0.14426	73.518	0.18068	-0.16603	73.532	0.05394	0.02186	73.523	0.1128	-0.06094
73.622	0.17201	-0.12174	73.617	0.11508	-0.08995	73.632	0.18593	-0.14478	73.618	0.18065	-0.16631	73.632	0.05388	0.02172	73.623	0.11283	-0.0615
73.722	0.17209	-0.12184	73.717	0.115	-0.09001	73.732	0.18587	-0.14527	73.718	0.18065	-0.1665	73.732	0.05383	0.02154	73.723	0.11278	-0.0618
73.822	0.1721	-0.12174	73.817	0.11485	-0.09012	73.832	0.18584	-0.14489	73.818	0.1806	-0.16655	73.832	0.0538	0.02147	73.823	0.11282	-0.0621
73.922	0.17208	-0.12211	73.917	0.11471	-0.09007	73.932	0.18583	-0.14567	73.918	0.18053	-0.16688	73.932	0.05384	0.02175	73.923	0.11283	-0.06181
74.022	0.17203	-0.12221	74.017	0.11456	-0.0901	74.032	0.18586	-0.14599	74.018	0.18055	-0.16711	74.032	0.05379	0.02162	74.023	0.11285	-0.0623
74.122	0.17199	-0.12247	74.117	0.11445	-0.09014	74.132	0.1858	-0.1464	74.118	0.18053	-0.16725	74.132	0.05374	0.02155	74.123	0.11281	-0.06248
74.222	0.17206	-0.12221	74.217	0.11441	-0.08998	74.232	0.18585	-0.14662	74.218	0.18048	-0.16731	74.232	0.05375	0.02176	74.223	0.1128	-0.06268
74.322	0.17214	-0.12257	74.317	0.1143	-0.09011	74.332	0.18589	-0.14694	74.318	0.18049	-0.1676	74.332	0.05375	0.0216	74.323	0.11284	-0.06284
74.422	0.17212	-0.12266	74.417	0.11419	-0.09014	74.432	0.18585	-0.14751	74.418	0.18055	-0.16777	74.432	0.05374	0.02136	74.423	0.1128	-0.06302
74.522	0.17211	-0.12267	74.517	0.11405	-0.0902	74.532	0.18582	-0.14739	74.518	0.18052	-0.16789	74.532	0.05369	0.02136	74.523	0.11283	-0.06344
74.622	0.1721	-0.12291	74.617	0.11393	-0.08994	74.632	0.18588	-0.14813	74.618	0.18051	-0.16785	74.632	0.05368	0.02175	74.623	0.11284	-0.06339
74.722	0.17209	-0.12294	74.717	0.11384	-0.09008	74.732	0.18585	-0.14861	74.718	0.18053	-0.16813	74.732	0.05369	0.0214	74.723	0.11287	-0.06383
74.822	0.17209	-0.12302	74.817	0.11376	-0.09009	74.832	0.18585	-0.14908	74.818	0.18051	-0.16819	74.832	0.05365	0.02133	74.823	0.11282	-0.06402
74.922	0.17209	-0.12273	74.917	0.11368	-0.09005	74.932	0.18588	-0.14911	74.918	0.18049	-0.16842	74.932	0.05364	0.02135	74.923	0.11282	-0.06424
75.022	0.17209	-0.12331	75.017	0.11357	-0.09	75.032	0.18589	-0.14987	75.018	0.18048	-0.1682	75.032	0.05359	0.02146	75.023	0.11279	-0.0641
75.122	0.17212	-0.12324	75.117	0.11347	-0.09	75.132	0.1859	-0.15026	75.118	0.18045	-0.16852	75.132	0.05359	0.02132	75.123	0.11275	-0.06464
75.222	0.17214	-0.12369	75.217	0.11338	-0.08994	75.232	0.18592	-0.15054	75.218	0.18047	-0.16871	75.232	0.05353	0.02124	75.223	0.11279	-0.06515
75.322	0.17212	-0.12344	75.317	0.11334	-0.08974	75.332	0.18596	-0.1511	75.318	0.18048	-0.16884	75.332	0.05351	0.02176	75.323	0.1128	-0.06589
75.422	0.17208	-0.12349	75.417	0.11324	-0.08976	75.432	0.18595	-0.15142	75.418	0.18046	-0.16879	75.432	0.0535	0.0214	75.423	0.11282	-0.06577
75.522	0.17208	-0.12363	75.517	0.11318	-0.08973	75.532	0.18594	-0.15197	75.518	0.18045	-0.16894	75.532	0.0535	0.02137	75.523	0.11283	-0.06401
75.622	0.17205	-0.12355	75.617	0.11308	-0.08966	75.632	0.18595	-0.15187	75.618	0.18042	-0.169	75.632	0.05353	0.02116	75.623	0.11285	-0.06542
75.722	0.17209	-0.1236	75.717	0.11296	-0.08943	75.732	0.18599	-0.15278	75.718	0.18048	-0.16877	75.732	0.05351	0.02126	75.723	0.11289	-0.06557
75.822	0.1721	-0.12369	75.817	0.11291	-0.08944	75.832	0.18601	-0.15321	75.818	0.18049	-0.16913	75.832	0.05344	0.02126	75.823	0.11288	-0.06546
75.922	0.17207	-0.12393	75.917	0.11287	-0.08933	75.932	0.18603	-0.15398	75.918	0.18048	-0.16916	75.932	0.05345	0.02116	75.923	0.11293	-0.06566
76.022	0.17208	-0.12341	76.017	0.1128	-0.08932	76.032	0.186	-0.1538	76.018	0.1805	-0.16922	76.032	0.05347	0.02147	76.023	0.11294	-0.06577
76.122	0.17206	-0.12381	76.117	0.11274	-0.08903	76.132	0.18601	-0.15441	76.118	0.18049	-0.16884	76.132	0.05343	0.02123	76.123	0.11292	-0.06589
76.222	0.17217	-0.12384	76.217	0.11266	-0.08896	76.232	0.18598	-0.15486	76.218	0.1804	-0.16908	76.232	0.05341	0.02134	76.223	0.11288	-0.06553
76.322	0.17212	-0.12384	76.317	0.11257	-0.08886	76.332	0.186	-0.15516	76.318	0.18043	-0.16913	76.332	0.05342	0.02126	76.323	0.11284	-0.06592
76.422	0.17218	-0.12362	76.417	0.11251	-0.08867	76.432	0.18598	-0.15562	76.418	0.1805	-0.16923	76.432	0.05341	0.02164	76.423	0.1129	-0.06599
76.522	0.17219	-0.12363	76.517	0.11242	-0.08857	76.532	0.18593	-0.156	76.518	0.18046	-0.16872	76.532	0.05336	0.02141	76.523	0.11297	-0.06607
76.622	0.17219	-0.12374	76.617	0.11241	-0.08837	76.632	0.18589	-0.15668	76.618	0.18046	-0.16894	76.632	0.05338	0.02126	76.623	0.11298	-0.06608
76.722	0.17219	-0.12379	76.717	0.11237	-0.08822	76.732	0.18591	-0.15645	76.718	0.18051	-0.16893	76.732	0.05338	0.02119	76.723	0.11299	-0.06642
76.822	0.17217	-0.12368	76.817	0.1123	-0.08799	76.832	0.18594	-0.15742	76.818	0.1805	-0.1691	76.832	0.05337	0.02135	76.823	0.113	-0.06674
76.922	0.17217	-0.12365	76.917	0.11225	-0.08785	76.932	0.18593	-0.15788	76.918	0.18051	-0.16855	76.932	0.05334	0.02136	76.923	0.11298	-0.06686
77.022	0.17218	-0.12364	77.017	0.11218	-0.08767	77.032	0.18595	-0.15835	77.018	0.18044	-0.1687	77.032	0.05339	0.02121	77.023	0.11307	-0.0668
77.122	0.17225	-0.12339	77.117	0.11214	-0.08752	77.132	0.18595	-0.15833	77.118	0.18043	-0.16864	77.132	0.05331	0.0214	77.123	0.11306	-0.06721
77.222	0.17228	-0.12334	77.217	0.11209	-0.08713	77.232	0.18595	-0.15903	77.218	0.1804	-0.16861	77.232	0.05329	0.02132	77.223	0.11303	-0.06741
77.322	0.17224	-0.1233	77.317	0.11205	-0.08702	77.332	0.18593	-0.15943	77.318	0.18037	-0.1681	77.332	0.0533	0.02127	77.323	0.11308	-0.06738
77.422	0.17226	-0.12337	77.417	0.11204	-0.08674	77.432	0.18596	-0.16008	77.418	0.1804	-0.1683	77.432	0.0532	0.0212	77.423	0.11312	-0.06737
77.522	0.17229	-0.12284	77.517	0.112	-0.08657	77.532	0.18597	-0.15993	77.518	0.18039	-0.16814	77.532	0.05319	0.02177	77.523	0.11317	-0.06782
77.622	0.17222	-0.12294	77.617	0.11195	-0.08614	77.632	0.18598	-0.16059	77.618	0.18044	-0.16803	77.632	0.05319	0.02128	77.623	0.11316	-0.06795
77.722	0.17229	-0.12296	77.717	0.11192	-0.08595	77.732	0.18596	-0.16098	77.718	0.18042	-0.16741	77.732	0.05319	0.02135	77.723	0.11323	-0.06793
77.822	0.17224	-0.12295	77.817	0.1119	-0.08575	77.832	0.18594	-0.16152	77.818	0.18044	-0.16752	77.832	0.05316	0.02127	77.823	0.11327	-0.06799
77.922	0.17226	-0.1223	77.917	0.11186	-0.08555	77.932	0.186	-0.16144	77.918	0.18047	-0.16737	77.932	0.05319	0.02164	77.923	0.11333	-0.06833
78.022	0.17228	-0.12226	78.017	0.11184	-0.08499	78.032	0.186	-0.16175	78.018	0.18046	-0.16724	78.032	0.05314	0.02152	78.023	0.11338	-0.0687
78.122	0.17228	-0.12218	78.117	0.11177	-0.08481	78.132	0.1861	-0.16234	78.118	0.18041	-0.16668	78.132	0.05309	0.02145	78.123	0.1134	-0.06859
78.222	0.1723	-0.12226	78.217	0.11174	-0.08449	78.232	0.18616	-0.16274	78.218	0.18046	-0.16668	78.232	0.05312	0.02146	78.223	0.11341	-0.0685
78.322	0.1723	-0.12196	78.317	0.11171	-0.0842	78.332	0.18614	-0.163	78.318	0.18047	-0.16624	78.332	0.05321	0.02143	78.323	0.11336	-0.06887
78.422	0.17228	-0.12182	78.417	0.1117	-0.0837	78.432	0.18618	-0.16339	78.418	0.18049	-0.16616	78.432	0.05316	0.02154	78.423	0.11347	-0.06903
78.522	0.17231	-0.12159	78.517	0.11166	-0.08343	78.532	0.18614	-0.16365	78.518	0.18046	-0.16551	78.532	0.05311	0.02152	78.523	0.11347	-0.06912
78.622	0.17228	-0.12135	78.617	0.11164	-0.08306	78.632	0.18618	-0.16387	78.618	0.1805	-0.16551	78.632	0.05309	0.02184	78.623	0.11344	-0.06875
78.722	0.17226	-0.12104	78.717	0.1116	-0.08276	78.732	0.18615	-0.16433	78.718	0.18056	-0.16504	78.732	0.05308	0.02165	78.723	0.11351	-0.06927
78.822	0.17224	-0.1209	78.817	0.1116	-0.08222	78.832	0.18619	-0.16471	78.818	0.1806	-0.16461	78.832	0.05302	0.02169	78.823	0.11347	-0.0694
78.922	0.17223	-0.12056	78.917	0.11155	-0.0819	78.932	0.18614	-0.16494	78.918	0.1806	-0.16425	78.932	0.05301	0.02161	78.923	0.11346	-0.06953
79.022	0.17228	-0.12072	79.017	0.1115	-0.08153	79.032	0.18616	-0.16503	79.018	0.1806	-0.16388	79.032	0.05299	0.02201	79.023	0.11347	-0.06919
79.122	0.17228	-0.12008	79.117	0.11149	-0.08109	79.132	0.1862	-0.1656	79.118	0.18052	-0.16354	79.132	0.053	0.02182	79.123	0.11354	-0.06954
79.222	0.17223	-0.11992	79.217	0.11147	-0.08054	79.232	0.18623	-0.16593	79.218	0.18053	-0.16335	79.232	0.05303	0.02181	79.223	0.11361	-0.06954
79.322	0.17221	-0.11969	79.317	0.11147	-0.08014	79.332	0.18622	-0.16633	79.318	0.18054	-0.16255	79.332	0.05297	0.02166	79.323	0.11363	-0.06954
79.422	0.17232	-0.11943	79.417	0.11143	-0.07972	79.432	0.18617	-0.16618	79.418	0.18051	-0.16203	79.432	0.05302	0.02224	79.423	0.11361	-0.06924
79.522	0.17235	-0.11877	79.517	0.11139	-0.07934	79.532	0.1862	-0.16658	79.518	0.18049	-0.16186	79.532	0.05301	0.02194	79.523	0.11374	-0.06963
79.622	0.17235	-0.11865	79.617	0.1114	-0.0787	79.632	0.18622	-0.16686	79.618	0.18056	-0.16129	79.632	0.05295	0.02187	79.623	0.11377	-0.06944
79.722	0.17234	-0.11838	79.717	0.11138	-0.07828	79.732	0.18623	-0.16724	79.718	0.18059	-0.16062	79.732	0.05293	0.0217	79.723	0.11375	-0.06976
79.822	0.17234	-0.1178	79.817	0.11136	-0.0778	79.832	0.18622	-0.16698	79.818	0.18058	-0.15992	79.832	0.05293	0.02246	79.823	0.11373	-0.06931
79.922	0.17237	-0.11755	79.917	0.11133	-0.0773	79.932	0.18628	-0.1675	79.918	0.18065	-0.15971	79.932	0.05292	0.02204	79.923	0.11376	-0.06942
80.022	0.17239	-0.11701	80.017	0.11133	-0.07664	80.032	0.18631	-0.16776	80.018	0.1807	-0.1591	80.032	0.05288	0.02194	80.023	0.11381	-0.06957
80.122	0.1724	-0.1168	80.117	0.1113	-0.07622	80.132	0.18632	-0.16817	80.118	0.18066	-0.15847	80.132	0.05287	0.02192	80.123	0.11391	-0.06983
80.222	0.17244	-0.11615	80.217	0.11127	-0.0757	80.232	0.18627	-0.16798	80.218	0.18068	-0.15762	80.232	0.05286	0.02247	80.223	0.1139	-0.06931
80.322	0.17247	-0.11581	80.317	0.11126	-0.07517	80.332	0.1863	-0.16842	80.318	0.18065	-0.15731	80.332	0.05285	0.02223	80.323	0.11386	-0.06957
80.422	0.17246	-0.11546	80.417	0.11126	-0.0744	80.432	0.18621	-0.16846	80.418	0.18067	-0.15657	80.432	0.05292	0.02231	80.423	0.11392	-0.0697
80.522	0.17247	-0.11505	80.517	0.11125	-0.07389	80.532	0.18621	-0.16862	80.518	0.18068	-0.15598	80.532	0.05295	0.02223	80.523	0.11393	-0.06979
80.622	0.17247	-0.11458	80.617	0.11125	-0.07337	80.632	0.18625	-0.16851	80.618	0.18068	-0.15508	80.632	0.05287	0.0227	80.623	0.11401	-0.06944
80.722	0.17247	-0.11401	80.717	0.11124	-0.0728	80.732	0.18625	-0.16869	80.718	0.18067	-0.15452	80.732	0.05285	0.02241	80.723	0.11399	-0.06937
80.822	0.17248	-0.11375	80.817	0.11122	-0.07194	80.832	0.18632	-0.16878	80.818	0.18071	-0.15375	80.832	0.05279	0.02229	80.823	0.11397	-0.06967
80.922	0.17247	-0.1131	80.917	0.1112	-0.07148	80.932	0.18631	-0.16902	80.918	0.18068	-0.15309	80.932	0.05279	0.0223	80.923	0.11398	-0.06971
81.022	0.17248	-0.11256	81.017	0.11121	-0.07082	81.032	0.18627	-0.16888	81.018	0.18074	-0.15199	81.032	0.05277	0.02286	81.023	0.11402	-0.06966
81.122	0.17247	-0.11207	81.117	0.11119	-0.07026	81.132	0.18628	-0.16874	81.118	0.1807	-0.15134	81.132	0.05278	0.02262	81.123	0.11402	-0.06943
81.222	0.17246	-0.11165	81.217	0.1112	-0.06942	81.232	0.18629	-0.16881	81.218	0.18069	-0.1505	81.232	0.05274	0.02253	81.223	0.11399	-0.07021
81.322	0.17253	-0.11109	81.317	0.1112	-0.06887	81.332	0.18632	-0.16873	81.318	0.18071	-0.14979	81.332	0.05275	0.02241	81.323	0.11398	-0.07121
81.422	0.17256	-0.11043	81.417	0.1112	-0.06823	81.432	0.18635	-0.16884	81.418	0.18073	-0.14863	81.432	0.05275	0.02299	81.423	0.11402	-0.06632
81.522	0.17252	-0.10958	81.517	0.1112	-0.06751	81.532	0.18639	-0.16849	81.518	0.18077	-0.14758	81.532	0.05276	0.02279	81.523	0.11407	-0.06769
81.622	0.17254	-0.10931	81.617	0.11118	-0.06675	81.632	0.18637	-0.16854	81.618	0.18072	-0.14688	81.632	0.05267	0.023	81.623	0.11407	-0.06881
81.722	0.17252	-0.10867	81.717	0.11115	-0.0661	81.732	0.18635	-0.16851	81.718	0.18076	-0.14595	81.732	0.05265	0.02265	81.723	0.11407	-0.06885
81.822	0.17248	-0.10815	81.817	0.11117	-0.06538	81.832	0.18636	-0.16856	81.818	0.18073	-0.14486	81.832	0.05264	0.02324	81.823	0.11404	-0.06892
81.922	0.17249	-0.10704	81.917	0.11118	-0.0647	81.932	0.18635	-0.16784	81.918	0.18074	-0.14359	81.932	0.05263	0.02314	81.923	0.11406	-0.06829
82.022	0.17254	-0.10664	82.017	0.11116	-0.06378	82.032	0.18631	-0.16792	82.018	0.18078	-0.14277	82.032	0.05264	0.02318	82.023	0.11408	-0.06818
82.122	0.17252	-0.10613	82.117	0.11116	-0.06308	82.132	0.1863	-0.16763	82.118	0.18077	-0.14173	82.132	0.05257	0.02313	82.123	0.11416	-0.06825
82.222	0.17255	-0.10551	82.217	0.11114	-0.06238	82.232	0.18632	-0.16782	82.218	0.18077	-0.14076	82.232	0.05261	0.02352	82.223	0.11419	-0.06802
82.322	0.17259	-0.10434	82.317	0.11115	-0.06162	82.332	0.18634	-0.16673	82.318	0.18078	-0.1391	82.332	0.05259	0.02335	82.323	0.11421	-0.06748
82.422	0.17262	-0.10401	82.417	0.11116	-0.06083	82.432	0.18639	-0.16692	82.418	0.18073	-0.13815	82.432	0.05255	0.02355	82.423	0.11425	-0.06724
82.522	0.17255	-0.10329	82.517	0.11118	-0.05986	82.532	0.18646	-0.16649	82.518	0.18078	-0.137	82.532	0.05251	0.02327	82.523	0.11422	-0.06718
82.622	0.17259	-0.10265	82.617	0.11116	-0.05923	82.632	0.18645	-0.16644	82.618	0.18082	-0.13573	82.632	0.05248	0.02383	82.623	0.11422	-0.06699
82.722	0.17261	-0.10137	82.717	0.11118	-0.05845	82.732	0.18645	-0.16546	82.718	0.18078	-0.13427	82.732	0.05251	0.02371	82.723	0.11415	-0.06682
82.822	0.1726	-0.10103	82.817	0.11117	-0.05759	82.832	0.18639	-0.16529	82.818	0.18079	-0.13271	82.832	0.05252	0.02369	82.823	0.11416	-0.06615
82.922	0.17263	-0.10036	82.917	0.11122	-0.05661	82.932	0.18639	-0.16475	82.918	0.18078	-0.13166	82.932	0.05247	0.02374	82.923	0.11424	-0.06555
83.022	0.17258	-0.09971	83.017	0.1112	-0.05589	83.032	0.18642	-0.16457	83.018	0.18081	-0.13035	83.032	0.05246	0.02418	83.023	0.11422	-0.06186
83.122	0.17264	-0.09849	83.117	0.1112	-0.05516	83.132	0.18637	-0.16345	83.118	0.18084	-0.12883	83.132	0.05244	0.02403	83.123	0.11426	-0.06185
83.222	0.17262	-0.0978	83.217	0.1112	-0.05432	83.232	0.18643	-0.16327	83.218	0.18092	-0.1269	83.232	0.05245	0.02405	83.223	0.11424	-0.06113
83.322	0.17266	-0.09691	83.317	0.11119	-0.05324	83.332	0.18644	-0.16286	83.318	0.18087	-0.12574	83.332	0.0524	0.02393	83.323	0.11421	-0.06083
83.422	0.17271	-0.09618	83.417	0.1112	-0.05249	83.432	0.18643	-0.16227	83.418	0.18081	-0.12411	83.432	0.05237	0.0243	83.423	0.11421	-0.0607
83.522	0.1727	-0.09508	83.517	0.1112	-0.05166	83.532	0.18642	-0.16141	83.518	0.18084	-0.1224	83.532	0.05236	0.02444	83.523	0.1143	-0.06051
83.622	0.17275	-0.09442	83.617	0.1112	-0.05078	83.632	0.18639	-0.16043	83.618	0.18082	-0.12055	83.632	0.05237	0.02443	83.623	0.11433	-0.05981
83.722	0.17281	-0.09347	83.717	0.11119	-0.04973	83.732	0.18639	-0.16021	83.718	0.18088	-0.11883	83.732	0.05237	0.02455	83.723	0.11434	-0.05933
83.822	0.17272	-0.09266	83.817	0.11119	-0.04891	83.832	0.1864	-0.1594	83.818	0.18086	-0.11732	83.832	0.05228	0.02451	83.823	0.11435	-0.05923
83.922	0.17275	-0.09165	83.917	0.11119	-0.04799	83.932	0.18642	-0.15874	83.918	0.18084	-0.11672	83.932	0.05233	0.02477	83.923	0.11436	-0.05898
84.022	0.17278	-0.09059	84.017	0.1112	-0.04706	84.032	0.18639	-0.1576	84.018	0.18087	-0.12144	84.032	0.05234	0.02457	84.023	0.11432	-0.05823
84.122	0.17282	-0.08991	84.117	0.1112	-0.04608	84.132	0.18638	-0.15691	84.118	0.18085	-0.12462	84.132	0.0523	0.02448	84.123	0.11438	-0.05765
84.222	0.1728	-0.08894	84.217	0.11121	-0.04518	84.232	0.18641	-0.1563	84.218	0.18083	-0.12346	84.232	0.05237	0.02488	84.223	0.11442	-0.05762
84.322	0.17287	-0.08792	84.317	0.11122	-0.04432	84.332	0.18645	-0.15544	84.318	0.18083	-0.12231	84.332	0.05237	0.02525	84.323	0.11437	-0.05712
84.422	0.17282	-0.08659	84.417	0.11123	-0.0434	84.432	0.18648	-0.15377	84.418	0.18085	-0.12068	84.432	0.05236	0.02494	84.423	0.11439	-0.05692
84.522	0.17287	-0.08583	84.517	0.11123	-0.04231	84.532	0.18651	-0.1533	84.518	0.18085	-0.11911	84.532	0.05231	0.02491	84.523	0.11445	-0.05617
84.622	0.17285	-0.08486	84.617	0.11122	-0.04135	84.632	0.18652	-0.15208	84.618	0.18084	-0.11784	84.632	0.05227	0.02509	84.623	0.11448	-0.05585
84.722	0.17285	-0.08411	84.717	0.11121	-0.0405	84.732	0.1865	-0.15133	84.718	0.18084	-0.1164	84.732	0.05223	0.0255	84.723	0.11444	-0.05526
84.822	0.17286	-0.08244	84.817	0.11123	-0.03953	84.832	0.18658	-0.14955	84.818	0.18086	-0.11478	84.832	0.05225	0.02534	84.823	0.11442	-0.05505
84.922	0.17298	-0.0817	84.917	0.11128	-0.03854	84.932	0.1866	-0.14862	84.918	0.18089	-0.11312	84.932	0.05223	0.02539	84.923	0.11445	-0.054
85.022	0.17301	-0.08065	85.017	0.11128	-0.03742	85.032	0.18662	-0.14738	85.018	0.18096	-0.11186	85.032	0.05221	0.0254	85.023	0.11445	-0.05346
85.122	0.173	-0.07964	85.117	0.11129	-0.03656	85.132	0.18654	-0.14636	85.118	0.18091	-0.11036	85.132	0.05216	0.02591	85.123	0.1145	-0.05294
85.222	0.173	-0.07822	85.217	0.11131	-0.0356	85.232	0.18653	-0.14456	85.218	0.18087	-0.10886	85.232	0.05217	0.02576	85.223	0.11448	-0.05272
85.322	0.17297	-0.07717	85.317	0.11131	-0.03463	85.332	0.18658	-0.14316	85.318	0.18092	-0.10668	85.332	0.0522	0.02575	85.323	0.11445	-0.05175
85.422	0.17299	-0.07625	85.417	0.11131	-0.03352	85.432	0.18661	-0.14204	85.418	0.18096	-0.10528	85.432	0.05214	0.02566	85.423	0.11445	-0.05097
85.522	0.173	-0.07517	85.517	0.11131	-0.03265	85.532	0.18664	-0.14076	85.518	0.18096	-0.10371	85.532	0.05213	0.02621	85.523	0.11452	-0.0506
85.622	0.17302	-0.07359	85.617	0.1113	-0.03168	85.632	0.18667	-0.13865	85.618	0.18096	-0.10208	85.632	0.05213	0.02604	85.623	0.11453	-0.04997
85.722	0.17303	-0.07244	85.717	0.11133	-0.03072	85.732	0.18663	-0.13715	85.718	0.18094	-0.09995	85.732	0.05217	0.02591	85.723	0.11452	-0.04919
85.822	0.17303	-0.07145	85.817	0.11132	-0.02962	85.832	0.18659	-0.13556	85.818	0.18094	-0.09811	85.832	0.05215	0.02612	85.823	0.11456	-0.04831
85.922	0.17301	-0.07045	85.917	0.11134	-0.02871	85.932	0.18659	-0.13404	85.918	0.18096	-0.09663	85.932	0.05211	0.0267	85.923	0.1146	-0.04795
86.022	0.17305	-0.06872	86.017	0.11134	-0.02775	86.032	0.18654	-0.13178	86.018	0.18097	-0.09476	86.032	0.05206	0.02643	86.023	0.11458	-0.04733
86.122	0.17309	-0.06738	86.117	0.11134	-0.02678	86.132	0.1866	-0.12999	86.118	0.18101	-0.09263	86.132	0.05209	0.02651	86.123	0.11458	-0.04623
86.222	0.17311	-0.06643	86.217	0.11136	-0.0257	86.232	0.18661	-0.12841	86.218	0.18104	-0.0907	86.232	0.05207	0.02644	86.223	0.11456	-0.04531
86.322	0.17307	-0.06545	86.317	0.11138	-0.02471	86.332	0.18658	-0.12665	86.318	0.18108	-0.08886	86.332	0.05207	0.02702	86.323	0.11453	-0.04464
86.422	0.1731	-0.06364	86.417	0.1114	-0.02383	86.432	0.18661	-0.12434	86.418	0.18105	-0.08729	86.432	0.05199	0.02688	86.423	0.11456	-0.04395
86.522	0.17305	-0.06242	86.517	0.11142	-0.02281	86.532	0.18656	-0.12199	86.518	0.18103	-0.08473	86.532	0.05191	0.02694	86.523	0.11459	-0.04276
86.622	0.17316	-0.0612	86.617	0.11144	-0.02174	86.632	0.18653	-0.12022	86.618	0.18106	-0.08267	86.632	0.05195	0.02706	86.623	0.11464	-0.04192
86.722	0.17309	-0.06009	86.717	0.11145	-0.0209	86.732	0.18653	-0.11839	86.718	0.18107	-0.08092	86.732	0.05189	0.02755	86.723	0.11465	-0.04119
86.822	0.17312	-0.05828	86.817	0.11145	-0.01996	86.832	0.18654	-0.11542	86.818	0.18101	-0.07883	86.832	0.05198	0.02739	86.823	0.1147	-0.04052
86.922	0.17316	-0.05679	86.917	0.11147	-0.01887	86.932	0.1866	-0.11329	86.918	0.18102	-0.07641	86.932	0.05194	0.02751	86.923	0.11468	-0.03914
87.022	0.17312	-0.05564	87.017	0.11149	-0.01787	87.032	0.18661	-0.11105	87.018	0.18101	-0.07431	87.032	0.05192	0.02791	87.023	0.11468	-0.03781
87.122	0.1731	-0.05434	87.117	0.11151	-0.01711	87.132	0.18665	-0.10879	87.118	0.18099	-0.07216	87.132	0.05189	0.0282	87.123	0.11474	-0.03726
87.222	0.17312	-0.05235	87.217	0.1115	-0.01618	87.232	0.18668	-0.10563	87.218	0.18099	-0.07004	87.232	0.05189	0.02817	87.223	0.1147	-0.03642
87.322	0.17321	-0.05094	87.317	0.11151	-0.01509	87.332	0.18667	-0.10327	87.318	0.18097	-0.06757	87.332	0.05185	0.02818	87.323	0.11468	-0.03494
87.422	0.17322	-0.04951	87.417	0.11151	-0.01407	87.432	0.18668	-0.1006	87.418	0.18099	-0.06559	87.432	0.05183	0.02874	87.423	0.11469	-0.0335
87.522	0.1732	-0.04792	87.517	0.11155	-0.01337	87.532	0.18676	-0.09743	87.518	0.18105	-0.06351	87.532	0.05178	0.02897	87.523	0.11472	-0.03263
87.622	0.17319	-0.04605	87.617	0.11157	-0.01246	87.632	0.18682	-0.09456	87.618	0.1811	-0.06093	87.632	0.05176	0.02899	87.623	0.11479	-0.03099
87.722	0.17323	-0.04484	87.717	0.1116	-0.01141	87.732	0.18686	-0.09207	87.718	0.18112	-0.0582	87.732	0.05174	0.02846	87.723	0.1148	-0.02965
87.822	0.17327	-0.04315	87.817	0.1116	-0.01061	87.832	0.18692	-0.08905	87.818	0.18114	-0.0565	87.832	0.05184	0.02622	87.823	0.11475	-0.02858
87.922	0.17328	-0.04112	87.917	0.1116	-0.00976	87.932	0.18692	-0.0857	87.918	0.18112	-0.05389	87.932	0.05187	0.02466	87.923	0.1148	-0.02754
88.022	0.17328	-0.03902	88.017	0.11164	-0.00873	88.032	0.18682	-0.08247	88.018	0.18112	-0.05137	88.032	0.05182	0.02428	88.023	0.11484	-0.02577
88.122	0.17332	-0.03775	88.117	0.11168	-0.00789	88.132	0.18686	-0.07959	88.118	0.18109	-0.0493	88.132	0.05187	0.02445	88.123	0.11483	-0.02461
88.222	0.17333	-0.03575	88.217	0.11168	-0.00714	88.232	0.18689	-0.07581	88.218	0.18108	-0.04687	88.232	0.05184	0.02456	88.223	0.11483	-0.02366
88.322	0.17338	-0.03368	88.317	0.11171	-0.0061	88.332	0.18692	-0.07224	88.318	0.18109	-0.04428	88.332	0.05176	0.02402	88.323	0.11485	-0.02172
88.422	0.17331	-0.03195	88.417	0.11172	-0.00514	88.432	0.18688	-0.06911	88.418	0.18107	-0.04189	88.432	0.05172	0.02385	88.423	0.11488	-0.02033
88.522	0.17331	-0.03027	88.517	0.11172	-0.00447	88.532	0.18687	-0.06531	88.518	0.1811	-0.03934	88.532	0.05174	0.02392	88.523	0.1148	-0.01918
88.622	0.17331	-0.02784	88.617	0.11182	-0.00348	88.632	0.18685	-0.06164	88.618	0.18106	-0.03669	88.632	0.05178	0.02343	88.623	0.11492	-0.01759
88.722	0.17332	-0.02592	88.717	0.11185	-0.00247	88.732	0.18686	-0.05838	88.718	0.1811	-0.03421	88.732	0.05171	0.02332	88.723	0.11496	-0.01638
88.822	0.1734	-0.02402	88.817	0.11187	-0.00176	88.832	0.18692	-0.05433	88.818	0.18105	-0.03149	88.832	0.0517	0.02347	88.823	0.115	-0.01451
88.922	0.17333	-0.02159	88.917	0.11188	-0.00076817	88.932	0.18694	-0.05027	88.918	0.18108	-0.02877	88.932	0.05166	0.02291	88.923	0.11498	-0.01297
89.022	0.17337	-0.01986	89.017	0.11188	-6.0469e-05	89.032	0.18715	-0.04677	89.018	0.18108	-0.02647	89.032	0.05163	0.02285	89.023	0.11503	-0.01199
89.122	0.17332	-0.01758	89.117	0.1119	0.00087388	89.132	0.18718	-0.04262	89.118	0.18112	-0.02342	89.132	0.05163	0.02318	89.123	0.11508	-0.01012
89.222	0.17332	-0.01502	89.217	0.11191	0.00175	89.232	0.18711	-0.03868	89.218	0.18109	-0.02078	89.232	0.05168	0.0224	89.223	0.11507	-0.00869
89.322	0.17333	-0.01326	89.317	0.11191	0.00254	89.332	0.18689	-0.03391	89.318	0.18114	-0.01768	89.332	0.05169	0.02274	89.323	0.11506	-0.00684
89.422	0.17338	-0.01059	89.417	0.11193	0.00337	89.432	0.18687	-0.02954	89.418	0.18117	-0.01489	89.432	0.0517	0.02232	89.423	0.1151	-0.00524
89.522	0.17333	-0.00837	89.517	0.11193	0.00407	89.532	0.18681	-0.02519	89.518	0.18113	-0.01184	89.532	0.0517	0.02238	89.523	0.11517	-0.00334
89.622	0.17338	-0.00573	89.617	0.11194	0.00472	89.632	0.18671	-0.02015	89.618	0.18114	-0.00885	89.632	0.05165	0.02255	89.623	0.1152	-0.00156
89.722	0.17349	-0.00355	89.717	0.11196	0.00534	89.732	0.18665	-0.01556	89.718	0.18115	-0.00557	89.732	0.05161	0.02229	89.723	0.11527	0.00043278
89.822	0.17351	-0.00045799	89.817	0.11201	0.00584	89.832	0.18657	-0.01053	89.818	0.18117	-0.00259	89.832	0.0516	0.02256	89.823	0.11525	0.0024
89.922	0.1735	0.00202	89.917	0.11201	0.00639	89.932	0.18657	-0.00507	89.918	0.18118	0.00109	89.932	0.05158	0.02224	89.923	0.11532	0.00492
90.022	0.17347	0.00553	90.017	0.112	0.00682	90.032	0.18655	0.00017767	90.018	0.18113	0.00422	90.032	0.05159	0.0219	90.023	0.11533	0.00716
90.122	0.17347	0.00867	90.117	0.112	0.00702	90.132	0.18655	0.00534	90.118	0.18111	0.00764	90.132	0.05159	0.02266	90.123	0.11533	0.01011
90.222	0.17347	0.01251	90.217	0.112	0.00717	90.232	0.18655	0.01129	90.218	0.18111	0.01121	90.232	0.05159	0.02282	90.223	0.11533	0.01344
90.322	0.17347	0.01664	90.317	0.112	0.00707	90.332	0.18655	0.01746	90.318	0.18111	0.01436	90.332	0.05159	0.0224	90.323	0.11533	0.01792

## Sheet: S4b
sample	fusion enthalpy/J/cm-3		Onset melting point/°C		Onset solidifying point/°C
	mean	standard deviation	mean	standard deviation	mean	standard deviation
15.84% magnetized	178.7	0.02	38.95	0.21213	37.3333	0.05774
unmagnetized	180.81	0.56	39.8	0	37.6333	0.05774
19.12% magnetized	172.59	1.55	39.5	0.1	37.1333	0.05774
unmagnetized	162.77	0.6	39.7	0	37.4333	0.05774
23.31% magnetized	141.63	0.36	40.05	0.21213	37.0667	0.25166
unmagnetized	139.47	0.38	39.45	0.07071	37.7333	0.05774
